# Supplementary material for: Ras and Gpa2 Mediate One Branch of a Redundant Glucose Signaling Pathway in Yeast
Source: PLoS Biol. 2004 May 11;2(5):e128. doi: 10.1371/journal.pbio.0020128 (PMC406390; doi:10.1371/journal.pbio.0020128)
Supplement: Table S1 — Strains were as follows: Wild-type = Y2864 (MATα ade2-1 can1-100 his3-11,15 leu2-3,112 trp1-1 ura3-1 gal1::HIS3); tpk-w = Y2872 (MATα ade2-1 can1-100 his3-11,15 leu2-3,112 trp1-1 ura3-1 gal1::HIS3 tpk1::URA3 tpk2V218G tpk3::KAN bcy1::LEU2); RAS* = Y2866 (MATα ade2-1 can1-100 his3-11,15 leu2-3,112 trp1-1 ura3-1 gal1::HIS3 TRP1-GAL10-RAS2V19); RAS tpk-w = Y2873 (MATα ade2-1 can1-100 his3-11,15 leu2-3,112 trp1-1 ura3-1 gal1::HIS3 TRP1-GAL10-RAS2V19 tpk1::URA3 tpk2V218G tpk3::KAN bcy1::LEU2); GPA2* = Y2876 (MATα ade2-1 can1-100 his3-11,15 leu2-3,112 trp1-1 ura3-1 gal1::HIS3 LEU2-GAL10-GPA2Q300L) GPA tpk-w = Y2897 (MATα ade2-1 can1-100 his3-11,15 leu2-3,112 trp1-1 ura3-1 gal1::HIS3 LEU2-GAL10-GPA2Q300L tpk1::HIS3 tpk2V218G tpk3::TRP1 bcy1::hisG) . Experimental conditions were as follows. Cells were grown in SC medium plus 3% glycerol to A600 = 0.3. Glucose or galactose was added to 2%, and samples were removed at 0, 20, 40 and 60 min following the addition. Microarrays were performed as follows. RNA was isolated and labeled as described in Materials and Methods and hybridized to Affymetrix yeast genome S98 arrays. Data presentation is as follows. The first five columns provide the gene name (if known), the Saccharomyces Genome Database (SGD) gene designation, the MIPS functional category, and the function of the gene product, and the Affymetrix probe was set for that gene. For each time sample, the first column provides the normalized intensity values and the second column provides the determination from the MicroArray Suite 5.0 software as to whether the value was significant (P), insignificant (A), or indeterminate (M). The table is in a tab-delimited text format. (1.99 MB TXT). [file pbio.0020128.st001.txt]

NAME	ID	Pathway (MIPS)	Function (MIPS)	Probe Set		WT0min		WTglu20min		WTglu40min		WTglu1hr			WTgal20min		WTgal40min		WTgal1hr			tpkw0min		tpkwglu20min		tpkwglu40min		tpkwglu1hr			tpkw0min		tpkwgal20min		tpkwgal40min		tpkwgal1hr			Ras*0min		Ras*gal20min		Ras*gal40min		Ras*gal1hr			Rastpkw0min
NAME	ID	Pathway (MIPS)	Function (MIPS)	Probe Set		Y2864_0min		Y2864_glu20min		Y2864_glu40min		Y2864_glu1hr			Y2864_GAL20min		Y2864_GAL40min		Y2864_GAL1hr			Y2872_0min		Y2872_glu20min		Y2872_glu40min		Y2872_glu1hr			Y2872_0min		Y2872_GAL20min		Y2872_GAL40min		Y2872_GAL1hr			Y2866_0min	0min	Y2866_GAL20min	20min	Y2866_GAL40min	40min	Y2866_GAL1hr	1hr		Y2873_0min
TFC3	YAL001C	transcription	TFIIIC 138 kD subunit	11322_at		627.4	P	181.5	A	347	P	503.3	P		449.6	P	573	P	563.3	P		1036.9	P	459.1	P	625.4	P	798.4	P		568	P	690	P	587.4	P	671.9	P		350.1	P	361.7	P	261.7	P	202.9	A		602
TFC3	YAL001C	transcription	TFIIIC 138 kD subunit	11323_at		63	P	34	A	109.6	M	73.8	A		84.2	P	116.8	P	101	P		172.6	P	56.2	M	90.2	P	103.8	P		153.1	P	124.1	P	88.7	P	115.6	P		69.1	P	83.8	P	38.3	A	6.6	A		127.2
VPS8	YAL002W	vacuolar protein targeting	unknown	11321_at		349.4	P	165.7	P	226.8	P	224.2	P		361.1	P	430.8	P	411.3	P		207	P	446.7	P	454.4	P	588.7	P		210	P	309.7	P	204.1	P	316.3	P		232	P	278.3	P	219.6	P	402.8	P		305.6
EFB1	YAL003W	protein synthesis	translation elongation factor EF1-beta	11320_at		18483.7	P	24808.4	P	17956	P	20956.2	P		12160	P	14798.5	P	17423.4	P		5950	P	13014.4	P	14328.2	P	13906.9	P		6266.9	P	12072.2	P	8000.6	P	13041.5	P		12396.5	P	13537.9	P	20081.9	P	12315.6	P		7018.8
EFB1	YAL003W	protein synthesis	translation elongation factor EF1-beta	11319_at		11765.1	P	10118.8	P	9939.3	P	10274.5	P		9148.5	P	9429.8	P	5846.3	P		1778.6	P	5805	P	11369.1	P	14647.2	P		3532.9	P	8981.4	P	6750.1	P	9662.4	P		4566.8	P	6938.3	P	10949.6	P	10251	P		3059
	YAL004W	unknown	unknown	11318_at		283.4	P	117.8	A	138	A	51.9	A		596	P	484.6	P	292.6	P		208.5	P	25.6	A	104.9	A	84.5	A		123.5	P	106	P	90	P	130.3	P		228.8	P	191.6	P	152.7	P	105.5	A		242.4
SSA1	YAL005C	ER and mitochondrial translocation	cytosolic HSP70	11315_i_at		29501.5	P	14131.1	P	14915.6	P	10682.5	P		28135.8	A	23546.5	A	22868	A		15105.9	A	36789.4	P	31291.5	P	25513.9	P		66980.1	P	55839	P	51203.5	P	71354.4	P		18831.2	A	24135	A	10827.1	A	28683.3	P		18249.7
SSA1	YAL005C	ER and mitochondrial translocation	cytosolic HSP70	11316_r_at		7790.3	P	23884	P	22865.9	P	15545.7	P		0	No Call	0	No Call	0	No Call		0	No Call	29306.6	P	27715.7	P	21944.7	P		48172.7	P	40698.1	P	36817.1	P	54922	P		0	No Call	0	No Call	0	No Call	28899.5	P		0
SSA1	YAL005C	ER and mitochondrial translocation	cytosolic HSP70	11317_s_at		6391	P	1031.3	P	864.5	P	1250.3	P		11392.7	P	9326.7	P	9609.9	P		4693.4	P	2185.2	P	2222.6	P	2785.6	P		6463.4	P	6739.4	P	5125.7	P	5335.8	P		6919.8	P	5207.3	P	6568	P	1637.1	P		5307.5
ERP2	YAL007C	membrane trafficking; secretion (putative)	unknown	11314_at		865	P	1033.1	P	1831.6	P	2202.7	P		692.4	P	580	P	738.4	P		210.3	P	750.5	P	978.4	P	1276	P		208.7	P	306.4	P	308.9	P	458.5	P		854.1	P	669.9	P	826.2	P	457.8	P		192.2
FUN14	YAL008W	unknown	unknown	11313_at		2953.1	P	624.1	P	538.7	P	575	P		4163.5	P	3486.9	P	3444.3	P		2085.4	P	2166.9	P	1791	P	1943.4	P		1864.7	P	2293.9	P	1668.2	P	1763.7	P		2997.4	P	3229.2	P	1677.3	P	622.8	P		1966.9
SPO7	YAL009W	meiosis	unknown	11312_at		1426.9	P	580.9	P	819.9	P	954.2	P		1566.1	P	1281	P	1398.7	P		1019.8	P	1636.3	P	1485.5	P	1538	P		630.1	P	831.3	P	811.2	P	1000.6	P		1464	P	1326.7	P	1184.4	P	817	P		1340.4
MDM10	YAL010C	mitochondrial biogenesis	(putative) component of actin binding protein complex	11311_at		216.3	P	126.8	M	144.8	A	154.2	P		213.3	P	244.6	P	197.6	P		57.2	A	229.6	P	204.4	P	250.6	P		85.6	P	125.3	P	83.8	P	116.9	M		183.4	P	136.7	P	178.6	P	113.5	A		123
	YAL011W	unknown	unknown	11310_at		91.9	P	175.5	P	186	P	117.6	P		168.5	P	179.3	P	208.6	P		356.8	P	200.8	P	134.6	P	260.4	P		300.9	P	249.1	P	253	P	214.6	P		94.9	P	144.5	P	139.1	P	331.3	P		235.6
CYS3	YAL012W	methionine biosynthesis	cystathionine gamma-lyase	11355_at		844.5	P	4150.7	P	3330.8	P	5072.7	P		246.4	P	269.6	P	249.6	P		178.3	M	8807.5	P	6205.8	P	3971.1	P		263.4	M	256.4	A	237.7	P	358.6	P		541.2	P	220.2	P	2658.8	P	7260.6	P		73
DEP1	YAL013W	phospholipid metabolism	regulator	11354_at		1285	P	2400.1	P	2317.1	P	1967.1	P		1892.5	P	2024.9	P	1676.7	P		3436.8	P	2978.4	P	2081.4	P	2665	P		2147.9	P	1571.5	P	1493.5	P	1070.1	P		1968.1	P	1831.4	P	2497.3	P	3202.5	P		2259.2
	YAL014C	unknown	unknown	11353_at		611.7	P	623.9	P	855.5	P	890.1	P		1042.8	P	959.2	P	978.6	P		3467.2	P	1876.9	P	1466.7	P	1496.2	P		3524.8	P	2173.6	P	1724.4	P	1078.6	P		1080.1	P	1110.4	P	1109.8	P	632.2	P		2131.1
NTG1	YAL015C	DNA repair	DNA glycosylase	11352_at		1006.1	P	716	P	835.1	P	957.5	P		1373.7	P	893.7	P	1237.1	P		1671.2	P	1892.9	P	1663.5	P	1980.8	P		1768.3	P	1364.3	P	1060.6	P	515.1	P		877.1	P	967.6	P	1063.4	P	729.2	P		1574.6
TPD3	YAL016W	tRNA biosynthesis, cytokinesis, ceramide-mediated signaling	protein phosphatase (PP2A regulatory subunit)	11351_at		5745.5	P	2064.7	P	3786.2	P	3372.4	P		5641.5	P	5390.3	P	5639.8	P		8513.9	P	4475.9	P	4309.7	P	4527.2	P		11325.4	P	8980.9	P	8311.5	P	4265.4	P		5109.7	P	6216.3	P	3339.7	P	1781.6	P		6696.8
FUN31	YAL017W	unknown	putative protein kinase	11350_at		2535.8	P	167.1	A	344.9	P	679	P		4081.4	P	4311.7	P	3644.7	P		8564.6	P	2223.7	P	1906	P	2077.2	P		9221.5	P	7134.3	P	6060	P	3792.7	P		2244.5	P	3151.5	P	766.5	P	304.1	P		5765
	YAL018C	unknown	unknown	11349_at		106.3	P	62.8	A	145.8	P	67.5	A		80.7	P	89.2	P	100.5	P		228	P	146.3	P	248.4	P	183.3	P		341.2	P	476.5	P	413.1	P	221.4	P		68.3	P	69.6	M	81	P	144.3	P		132.4
FUN30	YAL019W	unknown	unknown; similar to SNF2 transcriptional regulator	11348_at		410	P	1107.8	P	1064.6	P	689.9	P		284.7	P	306.7	P	510.8	P		155	P	802.6	P	738.3	P	846.9	P		271	P	296.7	P	215.1	P	126.8	P		225.6	P	319.2	P	1013.6	P	1596.7	P		146
ATS1	YAL020C	cytoskeleton (putative)	unknown; similar to human RCC1	11347_at		1020.6	P	1151.2	P	1866.5	P	1170.2	P		2167	P	1960.4	P	2257.3	P		1967.7	P	1890.2	P	1610.8	P	1824.3	P		1682.8	P	1356.8	P	1372	P	1268.7	P		1397.2	P	1372.4	P	1581.4	P	2054.8	P		1558
CCR4	YAL021C	catabolite repression	component of CCR4 transcriptional complex	11346_at		889.1	P	787.1	P	1109.3	P	1102.7	P		1653.1	P	1528.1	P	1747.7	P		763.2	P	2326.5	P	2148.9	P	2384.3	P		888.9	P	1549.4	P	1695.4	P	1650.7	P		563.3	P	1078	P	1303.1	P	1639	P		1283.7
FUN26	YAL022C	unknown	unknown	11345_at		1541.6	P	1469.5	P	2160.9	P	1551.5	P		1551.5	P	1525	P	1654.1	P		798.1	P	1491.4	P	1723.2	P	2356.3	P		908.9	P	942.7	P	952.9	P	1270.9	P		1432.5	P	1308.4	P	2137	P	2145.3	P		1033.5
PMT2	YAL023C	protein glycosylation	dolichyl phosphate-D-mannose:protein O-D-mannosyltransferase	11344_at		4385.3	P	6605	P	11013.5	P	8861.9	P		4445.6	P	3499.6	P	3475.8	P		6618.2	P	8690.9	P	8809.5	P	9807	P		7358.4	P	5056.1	P	4933.2	P	5681.8	P		3792	P	3954.1	P	4914.9	P	8246	P		3089.6
LTE1	YAL024C	cell cycle	GDP/GTP exchange factor	11343_at		119	P	234.2	P	327.4	P	435.2	P		147.6	P	152.5	P	166.8	P		187.1	P	206.1	P	295.7	P	304.2	P		112.8	P	231.7	P	218.5	P	140.2	P		99.3	P	167.1	P	229.2	P	343.4	P		115.2
MAK16	YAL025C	dsRNA virus propagation	unknown; essential gene	11342_at		574	P	2122.9	P	3515.6	P	2612.4	P		156.9	P	477.3	P	463	P		14.2	A	1273.9	P	870.3	P	817	P		32.9	A	148.1	P	114.7	P	218.4	P		184.6	P	262.7	P	2893.7	P	3172.3	P		15.8
DRS2	YAL026C	transport	Ca(2+) transporting ATPase	11341_at		315.8	P	209.7	P	349.6	P	522	P		325.7	P	380.2	P	380.7	P		175.6	P	403.8	P	368.9	P	537.1	P		198.9	P	362.6	P	290.2	P	294.3	P		131.3	P	238.8	P	354.3	P	364.8	P		219.3
	YAL027W	unknown	unknown	11340_at		1032.1	P	284.2	P	560.1	P	683.1	P		916.6	P	1159	P	1060.6	P		1060.3	P	937.6	P	891.4	P	755.2	P		804.9	P	597.6	P	738.5	P	803.3	P		622	P	907.4	P	485	P	388.3	P		921.7
	YAL028W	unknown	unknown	11339_at		107.4	P	60.7	A	9.8	A	111	A		459.6	P	542.5	P	418.4	P		246.1	P	160.6	P	267.5	P	402.8	P		184.5	P	239.3	P	247.2	P	145.2	P		188.8	P	316.6	P	112.7	P	52.4	A		147.7
MYO4	YAL029C	cell polarity	myosin; asymmetric HO expression	11338_at		883.7	P	823.5	P	1277.1	P	1673.4	P		434.1	P	432.1	P	513.3	P		672.9	P	1217.3	P	1658.5	P	1726.1	P		500.8	P	757.1	P	832.9	P	697.2	P		753.4	P	704.9	P	2253.9	P	2360.6	P		694.5
SNC1	YAL030W	secretion	Golgi v-SNARE	11337_at		4025.5	P	456.8	P	653.6	P	1090.9	P		5203.4	P	4229.5	P	3819.2	P		2910.8	P	2778	P	3376.3	P	2975.5	P		2619.6	P	2359.2	P	2358.8	P	2752.8	P		5787	P	6538.4	P	2439.8	P	438.8	P		1914
SNC1	YAL030W	secretion	Golgi v-SNARE	11336_at		1489.9	P	166.5	M	257.6	P	503.1	P		2065.1	P	1783.4	P	1390.8	P		933	P	1190.2	P	1320.7	P	1496.9	P		853.5	P	817.2	P	661.3	P	623.4	P		2270.2	P	2362.4	P	1047.3	P	67.5	A		560.6
FUN21	YAL031C	unknown	unknown	11335_at		683.1	P	66.2	A	719.2	P	1155	P		824.1	P	1164.1	P	1070.1	P		1221.5	P	1503.8	P	1152.2	P	1116.4	P		927.8	P	684.3	P	741.7	P	917.3	P		746.2	P	670	P	506.5	A	311.4	A		977.4
FUN20	YAL032C	unknown	unknown; similar to Drosophila melanogaster puff-specific protein Bx42	11334_at		160.7	P	219.2	M	245.3	M	290.1	P		434	P	527.7	P	363.6	P		1737.3	P	379.3	P	292.1	P	356.8	P		804.6	P	508.4	P	503	P	588.3	P		282.4	P	330.7	P	379.8	P	476.8	P		1117.1
POP5	YAL033W	tRNA processing	RNase P and RNase MRP subunit	11333_at		1955.4	P	5813.3	P	4891.1	P	4334.7	P		950.9	P	1191.6	P	1534.9	P		577.9	P	3097.2	P	3318.3	P	2411.4	P		313.4	P	496.8	P	391.1	P	521.6	P		1240.7	P	1029.1	P	2905.4	P	5650	P		1132.5
FUN19	YAL034C	unknown	unknown	11377_at		838.3	P	282.9	A	422.3	A	320.6	A		2954.2	P	1673.7	P	1290.1	P		6866	P	1346.6	P	1147.3	P	1364.6	P		6185.6	P	3516.4	P	2392	P	2940.8	P		964.5	P	1618.6	P	540.4	A	66.2	A		2959.9
FUN12	YAL035W	unknown	unknown; similar to Bacillus subtilis IF2	11374_at		3469.3	P	9248.7	P	9511.4	P	7202	P		2319.3	P	2811.5	P	3382	P		2090.7	P	5380.4	P	4571.8	P	4931.8	P		2725.8	P	3970.1	P	2667.9	P	3389.5	P		2858.2	P	2756.1	P	8142.2	P	14186.7	P		1896.8
FUN11	YAL036C	unknown	unknown; similar to Xenopus laevis GTP-binding protein DRG	11373_at		4771.9	P	14125.7	P	13431.9	P	8699.7	P		1497.1	P	3381	P	4214.9	P		98	A	4709	P	4208.2	P	5047.5	P		459.9	P	1263.6	P	1032	P	1533.7	P		3375.3	P	2978.3	P	11429.4	P	15936.6	P		268.8
	YAL037W	unknown	unknown	11372_at		229.2	P	419.4	P	591.7	P	477.1	P		212.8	P	298.2	P	320.8	P		325.8	P	2414.9	P	2178.1	P	2394.8	P		336.6	P	371.9	P	344.5	P	456.1	P		198.6	P	165.3	A	144.8	M	187.2	M		172.3
CDC19	YAL038W	glycolysis	pyruvate kinase	11371_at		16164.6	P	18966.6	P	16437.7	P	17332.9	P		12963.9	P	15318.4	P	15113.6	P		4270.8	P	14781.1	P	23312.4	P	23443.1	P		3534.3	P	16713.3	P	14647.4	P	19390.1	P		10863	P	14522.5	P	14671	P	14630.4	P		7183.4
CYC3	YAL039C	cytochrome c biosynthesis	cytochrome c heme lyase	11370_at		6980.8	P	6177.6	P	6225.4	P	3528.4	P		9648.9	P	9889.1	P	8698.5	P		21603.6	P	10889.6	P	7426	P	7212.2	P		18126.1	P	12278.3	P	12540.3	P	15047.3	P		7585.3	P	8106.1	P	11228.6	P	17555.9	P		15662.3
CLN3	YAL040C	cell cycle	G1/S cyclin	11369_at		612	P	1491.5	P	1629.6	P	1491.9	P		811.4	P	763	P	916.3	P		224.3	P	1486.4	P	1701.3	P	1687.8	P		199	P	580.9	P	640.5	P	660.1	P		667	P	622.1	P	1855	P	5004.7	P		222.1
CDC24	YAL041W	cell polarity	GDP/GTP exchange factor for Cdc42p	11368_at		461.2	P	529	P	738.2	P	685.7	P		687.4	P	654.6	P	777.3	P		709.1	P	548.8	P	543.7	P	676.9	P		606.7	P	1179.2	P	1076.6	P	611.2	P		663.6	P	641.8	P	772.8	P	677.9	P		947
FUN9	YAL042W	unknown	unknown	11367_at		2270.9	P	2358.8	P	3393.7	P	2810.2	P		2965.8	P	3411.8	P	3029.4	P		2449	P	2649.3	P	2358	P	3636.5	P		2024.1	P	2150.8	P	1901	P	1614.2	P		2274.3	P	2341	P	2798.4	P	3748.5	P		2882.3
PTA1	YAL043C	tRNA processing	unknown	11365_at		341.6	M	441.2	A	557.5	P	451.2	P		492.3	P	374.3	P	484.8	P		695.4	P	703.9	P	444.5	P	974.4	P		727.4	P	636.7	P	580.9	P	392.6	P		499	P	520	P	400.5	P	392.8	A		578.2
PTA1	YAL043C	tRNA processing	unknown	11366_at		14.3	A	17.5	A	53.9	A	14.7	A		24.6	A	65.2	A	52.1	A		106.1	P	53.3	A	37.6	A	136.9	P		107.4	P	59.6	P	23.8	A	8.8	A		68.2	A	5.7	A	46.3	A	134.9	A		122.1
GCV3	YAL044C	glycine metabolism	glycine decarboxylase	11364_at		15471.9	P	4845.9	P	4615.4	P	5025.2	P		14528.9	P	15382.8	P	15903.6	P		27805.5	P	24805.4	P	18474.7	P	15067.5	P		58905.8	P	51148.7	P	39052.6	P	35304.9	P		13030.8	P	13823.5	P	10137	P	4185	P		26517.9
	YAL045C	unknown	unknown	11363_at		329.2	P	211.2	P	287.4	P	156.3	P		384	P	384.3	P	335.2	P		331.2	P	264.2	P	296.4	P	237	P		584.5	P	409.9	P	412.8	P	319	P		378.9	P	374.3	P	258.3	P	267.8	P		591.3
	YAL046C	unknown	unknown	11362_at		2890	P	974.4	P	1631.3	P	1236.4	P		2559.9	P	2183.2	P	1873.4	P		2690	P	1759.4	P	1300.2	P	1840	P		2784.5	P	2750.2	P	2043.4	P	1153	P		3003.1	P	3118.6	P	2389.9	P	823.6	P		3170.4
SPC72	YAL047C	cytoskeleton	spindle pole body component	11361_at		102.3	P	186.6	P	187.4	P	137.3	P		95.4	P	94.9	A	171.3	P		148.1	P	116.9	M	66.4	A	169.9	P		190.3	P	219.8	P	128	P	88.8	A		60.8	P	95	P	142.8	P	191.2	P		165.1
	YAL048C	secretion (putative)	unknown; similar to Ras1p, Ras2p, and other GTP-binding proteins of the RAS superfamily	11360_at		219.5	P	114.3	P	220.7	P	164.5	P		462.2	P	505.7	P	503.7	P		1246.4	P	437.7	P	410.8	P	500.2	P		1472.1	P	915.5	P	847	P	288.6	P		226.9	P	386.7	P	286.3	P	221	P		867
	YAL049C	unknown	unknown	11359_at		6241.8	P	663.3	P	1294.2	P	1762.6	P		9237.2	P	9178.8	P	8252.2	P		4465.5	P	3165	P	3264.4	P	3302.5	P		4617.2	P	3496.6	P	3616.9	P	3730.4	P		5931.9	P	7847.9	P	4645.9	P	1144.6	P		4637.6
YAF1	YAL051W	peroxisome proliferation	transcriptional activator of POX1	11358_at		901.2	P	460.3	P	727.4	P	663.5	P		1053.1	P	893.2	P	971	P		3035.8	P	1535.7	P	1197.8	P	1160.3	P		2687.5	P	1973.7	P	1795.2	P	1762.5	P		621.8	P	983.9	P	631.1	P	531.8	P		2181.3
	YAL053W	unknown	unknown	11357_at		2911.9	P	2878.4	P	3068.4	P	2476.2	P		2322.7	P	2584.5	P	3210.5	P		6876.7	P	6289.1	P	5012.8	P	5066.3	P		6783.9	P	4303.6	P	4080.6	P	3797	P		1432.4	P	2002.2	P	4782.4	P	4547.4	P		3678.4
ACS1	YAL054C	acetyl-CoA biosynthesis	acetyl-CoA synthetase	11356_at		10960.8	P	295.4	P	400.7	P	327.5	P		25560.8	P	29331	P	20108.3	P		7786.9	P	707.1	P	439.8	P	668.5	P		8134	P	9566.9	P	8939.9	P	11186.8	P		13050.1	P	17640.1	P	6883.8	P	830	P		9805.3
	YAL055W	unknown	unknown	11393_at		2839.1	P	574.2	P	919.5	P	1130.7	P		2383.3	P	2877	P	3509.3	P		2229.5	P	2774	P	2224	P	1978.5	P		2416.5	P	2157.4	P	2035.3	P	2030.3	P		2314.3	P	2389.7	P	1241	P	511.5	P		2216.6
	YAL056W	unknown	unknown	11392_at		535.4	P	218.8	P	510.1	P	560.4	P		452.1	P	569.5	P	572.1	P		1059.2	P	349.4	P	317.5	P	544.7	P		871.5	P	460.3	P	453	P	449.6	P		219.6	P	395.8	P	344.1	P	325.9	P		583.8
CNE1	YAL058W	secretion	calnexin and calreticulin homolog	11390_at		255.9	A	236.9	A	294.6	A	371.5	A		250.5	P	357.5	P	403.2	P		210.5	A	460.2	P	442.6	P	576.8	P		203.6	A	229.2	A	271.2	A	224.9	A		184.7	P	250.8	P	564.9	P	575.5	P		163.7
ECM1	YAL059W	cell wall biogenesis	unknown	11389_at		4310.4	P	9795.7	P	9986.2	P	8632.3	P		773.2	P	1510.9	P	2027.3	P		245.7	P	3447.2	P	3593.4	P	3233.9	P		112.8	P	350.2	P	385.4	P	564.9	P		1021.8	P	1109.6	P	9256.3	P	7815.8	P		255.3
	YAL060W	unknown	unknown; similar to alcohol/sorbitol dehydrogenase	11388_at		3057.1	P	376.7	P	511.4	P	659.7	P		4992	P	4148.2	P	2768.4	P		20882.9	P	2942.6	P	2785.7	P	3627.4	P		22108.7	P	15903.1	P	15067.9	P	15454.6	P		3799.8	P	5214.8	P	1040.1	P	547.6	P		23774.6
	YAL061W	unknown	unknown; similar to alcohol/sorbitol dehydrogenase	11387_at		2893.7	P	57.6	A	66.5	A	99.1	A		8829.4	P	7713.8	P	4975.7	P		6274.3	P	831.2	P	295.1	P	345.9	P		4601.8	P	1782.5	P	1513	P	1560.2	P		3245.6	P	5630.8	P	301.1	P	24.4	A		1235
GDH3	YAL062W	glutamate biosynthesis	NADP-glutamate dehydrogenase	11386_at		10087.9	P	1452	P	306.7	P	211.8	P		14489.4	P	10150.1	P	6772.1	P		26624.8	P	17202.7	P	7143.5	P	5936	P		21345.5	P	28469.1	P	23809.8	P	30216.3	P		5070.4	P	5349.2	P	4208.5	P	4903	P		27971.9
FLO9	YAL063C	flocculation	cell wall protein	11385_s_at		1657.1	P	1181.1	P	1084.7	P	1159.7	P		2321.8	P	2715.1	P	2417.1	P		3023.6	P	1808.6	P	1562.8	P	1832.1	P		3093.6	P	2727.5	P	2039.4	P	2828.6	P		1533.4	P	1608.1	P	1349	P	1543.3	P		2861.7
	YAL064W	unknown	unknown	11384_at		67.9	A	30.6	A	101.5	P	62.2	A		75.7	P	47.9	A	85.5	P		227.1	P	125.6	M	78.3	A	133.4	P		168.4	P	131.9	P	157.6	P	155.8	P		34.1	A	62.8	A	92.8	P	168	P		134.4
	YAL064W	unknown	unknown	11382_at		83.6	A	86.9	A	29.1	A	102.7	A		63.4	A	84.6	A	80.2	A		409.7	P	194.3	A	156	P	141.7	A		270.2	P	361.9	P	294.6	P	637.6	P		63.8	A	56.9	A	45.6	A	28.1	A		444.6
	YAL065C	unknown	unknown; similar to Flo1p	11381_at		20.5	A	17.2	A	21.4	A	54.5	A		28.2	A	20.2	A	9.1	A		102.8	P	30.9	A	11.1	A	45.7	A		183.4	P	181.7	P	213.5	P	211.4	P		45.7	A	11.8	A	66.5	A	119.6	A		109.1
	YAL066W	unknown	unknown	11380_at		50.9	P	91.5	P	88.4	A	63.5	A		44	A	53.2	A	49	M		66.4	A	45.2	A	60.9	A	78.3	M		96.5	P	111.7	P	82.7	P	122.6	P		55.9	P	18.7	A	52.9	M	13.9	A		42.5
SEO1	YAL067C	drug resistance	suppressor of sulfoxyde ethionine	11379_at		346.9	P	103.6	A	88.1	A	173.4	P		208.6	P	233.8	P	316.5	P		632.8	P	1772.6	P	632.2	P	575.8	P		756.7	P	1602.1	P	1193.3	P	1740.6	P		150.6	P	123.8	P	110.6	P	175.7	P		713.9
	YAL068C	unknown	unknown	3907_f_at		1222.9	P	1004.7	P	1327.3	P	1181.8	P		1127.1	P	1431	P	1510.7	P		2128.7	P	2601.9	P	3437.7	P	2822.1	P		2255.4	P	1339	P	1450.1	P	1873.6	P		1114.5	P	1099.5	P	854.5	P	669.9	P		1707.5
	YAL069W	unknown	unknown	11266_f_at		576.2	A	319.3	A	450.9	A	624.1	A		809.5	A	792.1	A	673.2	A		1530.8	M	895.5	A	968.7	M	778.3	A		1162.2	M	1171.2	A	1141.3	A	1580.5	A		509.3	A	733.5	A	409.6	A	1061.5	A		513.2
	YAL069W	unknown	unknown	11265_i_at		139.9	A	149	A	83.6	A	48.4	A		71.9	A	77.6	A	101.8	A		111.3	A	73.5	A	69.9	A	207.7	A		162	A	29.2	A	102.3	A	246	A		37.5	A	30.5	A	115.1	A	13.4	A		55.1
	YAR002W	unknown	unknown	11324_at		792.5	P	1166.3	P	1535.2	P	1554.1	P		893	P	1102.1	P	802.3	P		616.9	P	1929.4	P	1950.8	P	2042.3	P		268.1	P	513	P	425.1	P	548.3	P		883.2	P	847.5	P	1746.7	P	1907.2	P		338.8
	YAR003W	unknown	unknown	11326_at		937.1	P	857.3	P	2177.8	P	1952	P		792.6	P	1028.4	P	740.6	P		679.1	P	1119.1	P	1785.2	P	2251.2	P		534.9	P	445.5	P	453	P	516.3	P		673.2	P	703.8	P	837.5	P	756.8	P		556.4
RFA1	YAR007C	DNA replication	replication factor A, 69 kD subunit	11327_at		1537.8	P	761.6	P	3101.4	P	3380.3	P		1702.3	P	1904.3	P	1960.1	P		3975.5	P	2683.1	P	1693.6	P	2216.6	P		3107.9	P	1869.5	P	2173.6	P	2693.9	P		1522.8	P	1647.3	P	1007.2	P	904.7	P		2092.9
SEN34	YAR008W	tRNA splicing	splicing endonuclease subunit	11328_at		451	P	502.4	P	1723.3	P	1498.8	P		315	P	466.8	P	525.5	P		114.9	P	669.8	P	496.2	P	863.5	P		137	P	161.4	P	185.5	P	296.8	P		249.5	P	250.3	P	381.8	P	380.1	P		141.6
	YAR014C	unknown	unknown	11329_at		873.6	P	1090	P	2237.9	P	2457.3	P		1131.5	P	927.1	P	1108.6	P		1614.7	P	1526.9	P	1069.6	P	1394.9	P		1327.1	P	1111.8	P	1116.3	P	1071.1	P		510	P	728.7	P	1438	P	1618.8	P		1189.7
ADE1	YAR015W	purine biosynthesis	phosphoribosylaminoimidazole-succinocarboxamide synthase	11330_at		2988.3	P	2527.1	P	1500.5	P	1375.2	P		1136.4	P	993.4	P	1467.1	P		7581.9	P	5067.7	P	2258	P	1164.3	P		7175.8	P	4347.2	P	3805.8	P	3650.4	P		1082.2	P	1659.9	P	2651.7	P	1534.3	P		8207.1
KIN3	YAR018C	unknown	protein kinase	11331_at		150.9	P	187.8	P	254.1	P	190.7	P		120.6	P	192.5	P	174.1	P		127	P	360.8	P	270.9	P	333.4	P		101.4	P	72.5	P	40.4	M	91	P		116.2	P	125.5	P	154.5	P	179.3	P		112.2
CDC15	YAR019C	cell cycle	protein kinase	11332_at		188.7	P	115.2	P	193.5	P	111.6	P		170.4	P	138.5	P	155.2	P		555	P	282.4	P	201	P	283.6	P		565.1	P	527.6	P	369.9	P	268.3	P		73	P	113	P	66.3	P	202.2	P		301.9
PAU7	YAR020C	unknown	unknown; similar to Pau3p/Ycr104p, PAU1 family	11287_f_at		1225.5	P	176.7	P	236.3	P	248.1	P		1550.8	P	1270.2	P	2358.7	P		1512.5	P	1641.7	P	2470.4	P	2567.1	P		1973.4	P	976	P	1337.7	P	1107.9	P		738.6	P	1048.6	P	532.3	P	211.8	P		859.5
	YAR023C	unknown	unknown; similar to subtelomerically-encoded proteins	11288_at		249.1	P	114.4	P	192.6	P	127	P		209.7	P	299.1	P	329.3	P		809	P	683.6	P	737	P	496.5	P		832.4	P	382.5	P	430.6	P	435.6	P		132.2	P	212.4	P	150.1	P	103.3	P		314.3
	YAR027W	unknown	unknown; similar to subtelomerically-encoded proteins	11289_at		634.5	P	109.3	P	246.6	P	257.8	P		815.6	P	706.7	P	843.5	P		272.5	P	598	P	748.1	P	864.7	P		359.2	P	392.8	P	343.4	P	170.1	P		391.1	P	654.9	P	257.2	P	193.2	M		322.2
	YAR028W	unknown	unknown; similar to subtelomerically-encoded proteins	11290_at		175.2	P	266.9	P	318.3	P	379.7	P		175.4	P	257.2	P	272.1	P		164	P	1490.9	P	885.7	P	825.6	P		183.2	P	226.9	P	179.5	P	97.1	P		178.7	P	305.8	P	374.2	P	122.6	A		118.9
	YAR029W	unknown	unknown; similar to subtelomerically-encoded proteins	11291_at		38	A	53.4	A	85.6	A	78.4	P		47.2	A	84.7	P	24.4	A		722.5	P	124.1	P	93.2	P	267.4	P		834.6	P	350	P	221.4	P	86	P		22.5	A	49	P	60.1	P	65.4	A		209.4
	YAR030C	unknown	unknown	11292_at		24.4	A	7.3	A	7.2	A	77.6	A		8.5	A	11.8	A	67.9	A		78.9	A	21.2	A	70.5	A	78.7	P		66.2	P	61.7	M	45.8	A	6.3	A		4.6	A	62.3	P	56.2	A	85.4	A		42.8
	YAR031W	unknown	unknown; similar to subtelomerically-encoded proteins	11294_g_at		2594.4	P	380.9	P	727.8	P	926	P		4769.4	P	3811.2	P	3069.3	P		1572.3	P	1882.4	P	1520.9	P	1567.7	P		1557.9	P	1199.6	P	1194	P	925.1	P		3491.3	P	4540.6	P	1500.9	P	384.3	P		1531.8
	YAR031W	unknown	unknown; similar to subtelomerically-encoded proteins	11293_at		73.5	A	33.4	A	95.9	A	65.3	A		42.6	A	13.4	A	53	A		25.5	A	98.3	P	47.2	A	79.6	A		89.6	M	6.6	A	19.2	A	4.3	A		74.2	P	62.9	A	58.3	A	119.6	A		32.6
	YAR033W	unknown	unknown; similar to subtelomerically-encoded proteins	11296_s_at		287.7	P	177	P	205.1	P	296.4	P		240.8	P	289	P	275.4	P		191.5	P	307	P	392.9	P	347.7	P		167.4	P	112	P	91.6	A	119.9	M		197.4	P	324	P	189	P	213.4	P		126.2
	YAR033W	unknown	unknown; similar to subtelomerically-encoded proteins	11295_r_at		98.4	P	143.3	P	143.6	P	131	P		99.9	P	105.1	P	136.6	P		61.8	P	88.8	P	115.3	P	82.4	P		51	A	68	P	78	P	80.8	P		99.1	P	104.1	P	92.1	P	127.5	M		47.5
YAT1	YAR035W	fatty acid transport	carnitine O-acetyltransferase	11297_at		1450.3	P	285.4	M	441.4	P	263.5	P		4457.4	P	3425	P	2501.3	P		20750.9	P	3627	P	1868.7	P	2035.9	P		24123.2	P	13989.1	P	10615.3	P	10023	P		1406.4	P	1997	P	846.9	P	1375.9	P		20273.9
	YAR040C	unknown	unknown	11268_at		4.2	A	54.6	A	18.5	A	18	A		7.1	A	4	A	3.7	A		96.2	A	15.3	A	7.3	A	6.7	A		66	A	33.2	A	37.9	A	46.3	A		2.2	A	15.4	A	8.6	A	57.6	A		86.6
SWH1	YAR042W	unknown	unknown; similar to mammalian oxysterol-binding protein	11298_at		245.3	P	378.9	A	285	A	290.1	A		310	P	367.4	P	463.9	P		936.3	P	505.3	P	350.7	P	408.4	P		589	P	607.1	P	709	P	726.8	P		126.6	P	248	P	336.9	P	304.9	A		986.8
OSH1	YAR044W	sterol biosynthesis (putative)	similar to human oxysterol binding protein	11299_at		243.1	P	100.6	P	206.9	P	206.6	P		390.5	P	327.8	P	306.1	P		1175.6	P	373.3	P	292	P	387.8	P		974.2	P	1568.8	P	1062.5	P	1008.9	P		226.7	P	219.4	P	271.7	P	422.7	P		932
	YAR047C	unknown	unknown	11300_at		3.5	A	12.8	A	34.2	A	29.6	A		37.8	A	32.3	A	29.8	A		36.2	A	8.9	A	4	A	42.2	A		25.2	A	4.2	A	28.8	A	10.8	A		4.4	A	5.5	A	3.5	A	15.9	A		5.7
FLO1	YAR050W	flocculation	cell wall protein	11301_i_at		109	A	32.5	A	104.9	A	86.8	A		200.6	A	353.1	A	148.5	A		514.5	A	60.7	A	127.8	A	242.9	A		419.3	A	356.8	A	309.6	A	285.6	A		86.6	A	147.5	A	66.5	A	7.2	A		148.6
	YAR053W	unknown	unknown	11302_at		206.7	P	465.5	P	458	P	302.2	P		113.8	A	207.6	P	251.1	P		98.9	A	242.4	P	364.6	P	311.7	P		155.1	P	243.7	P	242.8	P	243.1	P		161.7	A	171.7	A	260	P	268	A		179.9
	YAR060C	unknown	identical to Yhr212p	11303_s_at		169.7	P	154.5	P	80.5	M	73.4	P		209.8	P	232.5	P	211.4	P		301	P	156	P	133.1	P	197.5	P		234.3	P	388	P	249.5	P	236.6	P		125.9	P	189.9	P	150.4	P	103.1	A		284.1
	YAR061W	unknown	unknown; similar to N-terminus of Flo1p	11304_at		129	A	131.9	A	123	A	122.1	A		148.8	M	259.9	M	230.1	A		298.1	P	250.5	A	190.7	P	208.5	A		201.7	P	222.7	P	189.8	P	203.8	A		157.2	P	114.8	A	232.5	P	152.6	A		235
	YAR062W	unknown	unknown; similar to the N-terminus of Flo1p, identical to Yhr213p	11305_s_at		17.9	A	18.3	A	50.8	A	67.8	A		48.9	A	29.7	A	35.7	A		93.4	A	50.9	A	69	A	43.7	A		70.3	M	65.9	M	56.4	M	99.9	P		21.9	A	13.3	A	22.5	A	77.8	A		78.9
	YAR064W	unknown	unknown	11306_at		65.8	M	125.2	P	153.6	P	144.9	P		70.5	A	131.6	P	75.3	P		148.9	P	145.1	P	167.7	P	91.8	P		138	P	112.3	P	131.3	P	148.6	P		70.5	P	71.6	M	88.9	P	264.7	P		73.6
	YAR066W	unknown	unknown	11307_s_at		115.6	A	116.9	A	93.2	A	129.3	M		153.1	P	128.4	P	98.6	P		810.7	P	293.1	P	215.3	P	154.7	A		727.5	P	612.7	P	606.5	P	767.1	P		218	P	272.1	P	258.1	P	255.3	P		1293.3
	YAR068W	unknown	unknown; similar to ICWP protein	11308_s_at		134.5	A	376.7	A	275.2	A	288.3	A		550.1	A	83.3	A	134.7	A		3704.7	P	1354.2	P	1072	P	837.8	P		2932.9	P	1948.2	P	1310.7	P	2216	P		584.2	A	529.5	A	689.9	A	1737.3	P		3569
	YAR069C	unknown	unknown	11309_at		216.8	A	290	A	221.9	A	273.2	A		76.4	A	86.9	A	187.2	A		918.7	P	513.7	P	675.1	P	464.9	P		448	P	224.2	P	120.7	P	289.8	P		83.1	A	90.8	A	36.4	A	308.4	A		500.3
	YAR070C	unknown	unknown	11261_at		3.8	A	9.9	A	20.8	A	7.3	A		5.2	A	11.5	A	5.8	A		171.7	A	39.2	A	6.7	A	6.3	A		127.1	P	49.9	A	75.4	P	77.4	M		2.8	A	4.2	A	7.6	A	8.8	A		95.1
PHO11	YAR071W	phosphate metabolism	secreted acid phosphatase	11262_s_at		322.3	P	231.6	A	275.4	M	332.4	P		566	P	675.5	P	728.7	P		724.2	P	1438.3	P	1155.8	P	1314.6	P		976.6	P	1196	P	783.7	P	955.7	P		340.1	P	393.4	P	335.9	P	145	A		594.1
	YAR073W	unknown	unknown; similar to Pur5p, may be an inosine-5'-monophosphate dehydrogenase	11263_f_at		628.1	P	777.9	P	1847.5	P	1314	P		505.2	P	520	P	383	P		569.3	P	1227.6	P	1284.6	P	2030.1	P		467.1	P	1054.2	P	809.8	P	985	P		701	P	591.8	P	1061.7	P	1673.3	P		745
	YAR075W	unknown	unknown	11264_f_at		1713.6	P	3085.3	P	5836.4	P	4083.9	P		997.9	P	1214.1	P	1029.1	P		1333.8	P	2554.5	P	3280.9	P	3887.4	P		1227.6	P	1907.2	P	1689.6	P	1744.4	P		1153.4	P	1087.8	P	3460.9	P	5672.7	P		1011.2
ECM15	YBL001C	cell wall biogenesis	unknown	7360_at		6906.8	P	2724.4	P	1672	P	2600.9	P		8364.5	P	9935.4	P	9321.6	P		2322	P	3354.6	P	5934.1	P	6847.6	P		3494.8	P	5134.1	P	4980.5	P	5119.5	P		9268.9	P	9196	P	6686.3	P	2772.8	P		4111.6
HTB2	YBL002W	chromatin structure	histone H2B	7359_at		5505.2	P	7681	P	14563.1	P	16219.8	P		5664.8	P	3776.7	P	3863.8	P		719.5	P	6141.6	P	2643.9	P	2721	P		734.6	P	752.3	P	740.7	P	1108.8	P		8094.5	P	6994.6	P	5448.4	P	4410.7	P		1259.9
HTA2	YBL003C	chromatin structure	histone H2A	7358_s_at		15656.7	P	17922.9	P	23809	P	27767	P		15049.6	P	17831.5	P	17806.2	P		13041.5	P	16964	P	8730.4	P	8558.2	P		17322.6	P	13560.9	P	12421.5	P	12507.9	P		15768.8	P	14303.7	P	13911.1	P	11347.4	P		16823.2
	YBL004W	unknown	unknown; major facilitator superfamily	7357_at		718.2	P	2709.5	P	1531.4	P	1161.5	P		119.6	P	242.2	P	347.1	P		325.7	P	676	P	590.6	P	576.2	P		450.8	P	762.4	P	593.6	P	484.3	P		249.5	P	239.3	P	1339.5	P	3178.6	P		527.5
PDR3	YBL005W	transport	transcription factor	7356_at		501.7	P	658.4	P	531.9	P	569.9	P		760.1	P	524.7	P	598.6	P		1171	P	594.7	P	593.1	P	597.2	P		1480.2	P	727	P	729.2	P	901.1	P		689.1	P	728.9	P	653.1	P	346.2	P		1132.6
	YBL006C	unknown	unknown	7355_at		2554.6	P	3107	P	3383	P	2762.4	P		2437.1	P	2642.6	P	2805.8	P		3210.6	P	2506.1	P	2955.5	P	2621.5	P		2825	P	1920	P	2174.6	P	2368	P		2480.4	P	1993.4	P	2283	P	2053.2	P		4425.3
SLA1	YBL007C	cytoskeleton	cortical actin assembly	7354_at		1180.9	P	573.1	P	769.3	P	931.8	P		1960.9	P	1878.4	P	1689.6	P		2703.2	P	2210.6	P	1791.6	P	2134.7	P		2392	P	2731.2	P	2231.7	P	2374	P		1169.6	P	1323.6	P	810.9	P	443	P		2642.4
HIR1	YBL008W	transcription	histone transcription inhibitor	7353_at		164.6	P	303.9	P	268.6	P	276	P		199.8	P	152.8	P	186.9	P		596.7	P	427.5	P	257.4	P	259.4	P		664.2	P	438.4	P	401.5	P	377.9	P		164.3	P	168.3	P	244.6	P	213.4	P		416.1
	YBL009W	unknown	unknown	7352_at		417.4	P	1080.7	P	1712.9	P	1654.6	P		334.3	P	440.7	P	313.8	P		380.3	P	1214.7	P	1184.9	P	1157.2	P		353.3	P	578.4	P	523.4	P	664	P		647.2	P	463.5	P	665.4	P	1006.6	P		470.8
	YBL010C	unknown	unknown	7397_at		33.9	A	27.8	A	78.8	A	127.2	P		74.6	P	63.7	A	85.2	A		60	A	197.1	P	159.5	P	166	P		68.2	P	100.3	P	96.8	P	93.4	P		110	P	98.3	P	100	P	146.3	A		83.6
SCT1	YBL011W	unknown	suppresses a choline-transport mutant	7396_at		360.6	P	424.3	P	594.2	P	752.1	P		507.7	P	416.2	P	462.7	P		2956.8	P	929.3	P	743.9	P	647.3	P		2296.7	P	1338.8	P	1187.5	P	975.7	P		457	P	362.1	P	608.1	P	547.9	P		2106.1
	YBL012C	unknown	unknown	7395_at		7.3	A	6.8	A	7.9	A	24.5	A		2	A	4.4	A	1.2	A		4	A	3.9	A	4.9	A	2.4	A		8.2	A	2.8	A	11.8	A	11.1	A		12.5	A	3	A	2.5	A	7.4	A		22
	YBL013W	unknown	unknown; similar to met-tRNA formyltransferase,	7394_at		59.5	A	26.6	A	81.7	A	4.2	A		38.6	A	83.9	A	39.3	A		126.6	A	92	A	80.5	A	59.8	A		7.7	A	57.6	A	57.5	A	67.8	A		60.3	A	21.3	A	67.3	A	103	A		99.2
RRN6	YBL014C	transcription	component of rDNA transcription factor complex	7393_at		239.3	P	1101.5	P	813.1	P	723.3	P		167.6	P	235.9	P	263.6	P		366.9	P	411.9	P	338.8	P	295.2	P		139	P	238.6	P	224.7	P	214.6	P		334	P	203.5	P	729.8	P	1171.6	P		433.4
ACH1	YBL015W	acetyl-CoA metabolism	acetyl-CoA hydrolase	7392_at		5045.3	P	87.3	A	108	A	275.2	P		6818.2	P	3458.4	P	2304.1	P		20415.9	P	1540.4	P	783.2	P	902.2	P		22332.2	P	17129.1	P	16474	P	19794.8	P		2377.7	P	2688.6	P	576.2	P	546.4	P		20504.7
FUS3	YBL016W	mating (cell cycle arrest)	protein kinase	7391_at		648.5	P	1016.8	P	911	P	873.8	P		764.6	P	650.4	P	724.9	P		1957.6	P	3298.8	P	2455.4	P	1658.9	P		1163.6	P	975.6	P	847.7	P	951.8	P		1020.6	P	951.4	P	1269.5	P	911.1	P		2022.2
PEP1	YBL017C	vacuolar protein targeting	CPY sorting receptor	7390_at		1803.9	P	1339.3	P	1494.9	P	1485.7	P		1740.1	P	1720.8	P	1847.7	P		2587.3	P	1651.4	P	2435.9	P	2538.2	P		2395.7	P	2562.1	P	2262.9	P	2647.7	P		1641.8	P	1868.7	P	991.4	P	1131.4	P		2319
POP8	YBL018C	tRNA processing	RNase P and RNase MRP subunit	7389_at		2068.1	P	4291.4	P	6181.8	P	5316.1	P		1254.1	P	1624.8	P	2720.8	P		2042.5	P	1117.3	P	1175.2	P	1087.8	P		2320.6	P	1751.9	P	2231.9	P	2789.6	P		2010.8	P	2031.7	P	3434.5	P	2805	P		1761
APN2	YBL019W	DNA repair	exonuclease III homolog (AP endonuclease)	7388_at		365.1	P	187.9	P	295.5	P	172	P		381.8	P	368.9	P	400.5	P		290.2	P	301.8	P	333.6	P	435.9	P		316.4	P	329.9	P	399	P	477.8	P		315.2	P	317.3	P	197.8	P	90.9	A		390.8
RFT1	YBL020W	cell cycle	unknown	7387_at		2162	P	2126.2	P	4114.5	P	2629.6	P		1648.9	P	1428	P	1784.1	P		1513.5	P	952.4	P	1543.7	P	2251.4	P		1391.6	P	2374.3	P	2181.6	P	2438.5	P		2115.1	P	2183	P	2601.9	P	2001.9	P		3157.8
HAP3	YBL021C	transcription	component of heterotrimeric CCAAT-binding factor	7386_at		1908.6	P	1953.5	P	2289.7	P	1507	P		1421.2	P	1633.3	P	1424.6	P		4234.3	P	1402.7	P	1065.8	P	1381.5	P		3083.9	P	2551.7	P	2331	P	2407.7	P		1584.1	P	1495.2	P	1912.2	P	2612.1	P		5424.2
PIM1	YBL022C	respiration	mitochondrial ATP-dependent protease	7385_at		2207.9	P	423.9	P	641.1	P	665.3	P		2960.9	P	2582.1	P	2128.6	P		4349.3	P	2194.8	P	1120.2	P	1313.3	P		3618.2	P	3241.6	P	2943	P	2373.6	P		2780.9	P	3148.7	P	1046.1	P	361.1	P		3179
MCM2	YBL023C	DNA replication	MCM initiator complex	7384_at		937	P	1446.1	P	1663.4	P	1031.8	P		741.3	P	574.5	P	695.6	P		1113.7	P	1473.8	P	1199.7	P	1380.6	P		618.1	P	918.5	P	1018	P	830.1	P		824.3	P	621.1	P	667.7	P	1732.5	P		907
NCL1	YBL024W	unknown	unknown; similar to human proliferating cell nucleolar antigen	7383_at		635.2	P	1890	P	1673.5	P	1222.4	P		383.1	P	442	P	508.9	P		93.4	A	1123.1	P	1026.5	P	927.1	P		120.9	P	491.8	P	361.5	P	398.2	P		619.1	P	554.9	P	1527.6	P	2732.4	P		164.9
RRN10	YBL025W	transcription	component of upstream activation factor complex (UAF)	7382_at		565.4	P	656	P	676.5	P	765.5	P		573.8	P	718	P	785	P		1026.5	P	789.1	P	718.6	P	677.2	P		1172	P	687.1	P	744.3	P	724.7	P		725.5	P	680.8	P	731.4	P	383.4	P		1020
LSM2	YBL026W	mRNA splicing	core snRNP protein	7381_at		1282	P	1618.3	P	1469	P	1559.3	P		593.7	P	506.6	P	631	P		826.2	P	1769.5	P	1848.1	P	1288.2	P		1335.7	P	1352.9	P	1517.6	P	1214.1	P		983.3	P	926.5	P	937.8	P	795.6	P		946.2
LSM2	YBL026W	mRNA splicing	core snRNP protein	7379_i_at		122.4	P	135.9	A	163.5	P	150.6	M		41.1	A	44.1	A	43.2	A		89.1	A	108.6	M	175	P	105.2	P		151.3	P	268.4	P	148.5	P	111.6	P		105.5	P	99.4	A	85	A	73	A		104.3
LSM2	YBL026W	mRNA splicing	core snRNP protein	7380_f_at		20	A	93.1	A	105.6	A	4.8	A		3.1	A	3.5	A	2.8	A		2.4	A	121	A	129.2	A	53.9	A		39.7	A	159	A	189.4	A	60.7	A		3.9	A	3.3	A	0.5	A	5.6	A		2.6
RPL19B	YBL027W	protein synthesis	ribosomal protein L19B	7378_s_at		32363	P	54705.5	P	33086.8	P	30316	P		20149.1	P	29759.4	P	24028.3	P		12252.5	P	24893.5	P	29579.5	P	27186.1	P		11487	P	20273.2	P	18207.7	P	18879.1	P		24345.9	P	26488.7	P	29236.9	P	34703.7	P		20313.8
	YBL028C	unknown	unknown	7377_at		439.1	P	2750.5	P	2085.5	P	1414.2	P		114.9	P	175.5	P	293.1	P		80.7	A	777.1	P	831.4	P	565.7	P		34.4	M	153.5	P	140.7	P	173.2	P		295.2	P	205.8	P	1440.6	P	1834.5	P		101.8
	YBL029W	unknown	unknown	7376_at		170.9	P	208	A	155.4	A	178	A		228.1	P	213.7	P	335.4	P		60	A	497.7	P	1404.3	P	929.7	P		95.7	A	169.6	P	132.3	P	134.6	A		271.9	P	254.6	P	313.1	P	56.9	A		97.3
PET9	YBL030C	transport	mitochondrial ADP/ATP translocator	7375_at		12717.4	P	5634.1	P	9011.9	P	11790.1	P		11703	P	9579.6	P	8728.7	P		6868.8	P	5358	P	4483.5	P	5360.3	P		9507.9	P	11208.7	P	11363.5	P	11784.2	P		11221.6	P	11150	P	7409	P	14518.9	P		12940.4
SHE1	YBL031W	unknown	overexpression is lethal	7374_at		115.7	P	122.6	P	385.4	P	532.1	P		135.7	P	141.6	P	142.2	P		44.3	A	132.3	P	148.3	P	212	P		5	A	25.6	A	5.8	A	23.5	A		249.9	P	160.8	P	92.1	P	8.5	A		41.1
	YBL032W	unknown	unknown	7420_at		672.8	P	694.3	P	1279.7	P	1257.9	P		1539.7	P	1228.5	P	1054.4	P		1836	P	699.3	P	860.2	P	977	P		2074	P	1464.6	P	1338.5	P	1231.8	P		1308.5	P	1397	P	1054.7	P	894	P		1403.8
RIB1	YBL033C	flavin biosynthesis	GTP cyclohydrolase II	7419_at		2941.9	P	3196.4	P	3079	P	2526.9	P		5506.5	P	5709.5	P	5179.8	P		18849.9	P	3177.4	P	3121.4	P	3444.9	P		19449.8	P	7949.5	P	6848.7	P	7479	P		5533	P	4841.3	P	8656.1	P	7191.5	P		12498.5
STU1	YBL034C	mitosis	spindle component	7418_at		632.6	P	1127.3	P	1025.8	P	701.1	P		545.8	P	393.3	P	477	P		2968.2	P	3034.5	P	1834.6	P	1432.5	P		2725.6	P	3189.6	P	2543	P	2464	P		570.9	P	434.1	P	514.2	P	914.5	P		1451
POL12	YBL035C	DNA replication	DNA polymerase alpha, 70 kD subunit	7417_at		709.4	P	697.1	P	1447.6	P	924.4	P		779.9	P	705.7	P	798.5	P		1613.6	P	1419	P	1111.8	P	1062.9	P		2163.8	P	1519.3	P	1828.2	P	1754.7	P		997.7	P	535.4	P	438.9	P	331.7	P		2729.2
	YBL036C	unknown	unknown; similar to Pseudomonas aeroginosa twitching motility protein	7416_at		1629.2	P	3924.2	P	2545.8	P	2596.2	P		1346.8	P	1352.2	P	1542.8	P		1228.2	P	2187.3	P	1585.1	P	1625.1	P		2046.3	P	1542	P	1255.2	P	1550.2	P		1417.2	P	1407.6	P	1846.2	P	3444.7	P		1715.4
APL3	YBL037W	secretion	clathrin associated	7415_at		159	P	64.5	A	132.6	P	146	P		252.8	P	197.6	P	211.1	P		417.3	P	181.4	P	225.5	P	285.1	P		382.5	P	349.7	P	328.7	P	340.7	P		189.5	P	132.1	P	116.1	P	139.8	M		398.1
MRPL16	YBL038W	protein synthesis	ribosomal protein, mitochondrial L16	7414_at		1173.1	P	665.7	P	815.6	P	851.2	P		1622.4	P	1533.7	P	1470.5	P		1070.7	P	879.9	P	743.5	P	732.7	P		1091.4	P	976.6	P	1030.3	P	1154.4	P		1298.3	P	1146.4	P	827.3	P	766.7	P		1504.8
URA7	YBL039C	pyrimidine biosynthesis	CTP synthase 1	7413_at		4243.6	P	20533.2	P	15411.5	P	10831.5	P		749.4	P	1380	P	2004.1	P		56	A	5745.5	P	4981.1	P	3875	P		80.7	M	189.3	P	145.5	P	239.4	P		1809.7	P	1232.4	P	11938.6	P	16179.4	P		80.4
ERD2	YBL040C	ER protein retention	HDEL receptor	7412_at		1424.8	P	1288.4	P	2171.1	P	2101.7	P		1421.6	P	935	P	1404	P		848.5	P	1998.6	P	2696.4	P	2479	P		853.8	P	1140.1	P	1082.4	P	1251.1	P		1335.6	P	1004	P	953.5	P	591.6	P		924.9
PRE7	YBL041W	protein degradation	20S proteasome subunit	7411_at		5367.7	P	3234.8	P	4721.1	P	4771.3	P		5780.4	P	5820.9	P	6166.4	P		9473.5	P	5054.7	P	3698.1	P	4029.8	P		9568	P	6145.6	P	5637	P	5271.3	P		6237.7	P	6122.2	P	5509.3	P	3207	P		6751.9
FUI1	YBL042C	transport	uridine permease	7410_at		2970.7	P	9468.3	P	8594.5	P	7465.9	P		1421.6	P	2517.6	P	3593	P		5078.9	P	3260.6	P	1194.9	P	1151.2	P		4108.2	P	5962.2	P	4836.4	P	3966.7	P		3775.6	P	2427.3	P	11463.7	P	12425.1	P		8657.7
ECM13	YBL043W	cell wall biogenesis	unknown	7409_at		5935.7	P	1056.1	P	495.1	P	912.6	P		4140.8	P	7799.2	P	7194.1	P		7590.5	P	1282.8	P	1301.5	P	895	P		6018.2	P	5374.1	P	6422.3	P	7945.5	P		4805	P	4700.2	P	7923.9	P	10188.1	P		10533.6
	YBL044W	unknown	unknown	7408_at		4.9	A	3.8	A	10.4	A	6.8	A		46.4	A	10.6	A	6.1	A		4	A	4.5	A	42.4	A	4.4	A		22.1	A	7.5	A	13.9	A	37.1	A		26.7	A	5.6	A	18.5	A	91.7	A		38.8
COR1	YBL045C	oxidative phosphorylation	ubiquinol cytochrome-c reductase	7407_at		3476.6	P	482	P	651.2	P	2112.8	P		3742.8	P	3278.9	P	2608	P		5654.3	P	1060.2	P	1078.5	P	1124.6	P		5847.7	P	5441.5	P	5649.5	P	5423.3	P		3134.7	P	3722	P	1713.6	P	2373	P		5901.9
	YBL046W	unknown	unknown	7406_at		747.5	P	1563	P	2276.2	P	2275.3	P		853.2	P	1209.2	P	1187.2	P		523.3	P	989.7	P	1119.4	P	1282.1	P		297.3	P	426.3	P	332.3	P	480.5	P		1002.1	P	837.9	P	1096.6	P	1335.8	P		502.9
	YBL047C	unknown	unknown; similar to cytoskeletal protein Uso1p, Pan1p, and	7405_at		1390.7	P	365.9	P	667.5	P	1057	P		2346.4	P	2280.2	P	2210.5	P		5046.3	P	2245.9	P	2552.5	P	2361	P		2820.6	P	2896.5	P	2461	P	3036	P		1611.7	P	1840.7	P	901.5	P	537.8	P		4106.3
	YBL048W	unknown	unknown	7404_at		4546.5	P	1191.7	P	571.4	P	453.9	P		6723.7	P	7644.7	P	6571.1	P		8584.3	P	4056.9	P	4435.9	P	3239.3	P		5367	P	5462	P	4209.8	P	4582.6	P		5103.1	P	5758.7	P	3077	P	1390.7	P		7514
	YBL049W	unknown	unknown	7403_at		5278.6	P	1096.5	P	452.1	P	390.9	P		9328.8	P	9119.6	P	6328.7	P		10358	P	8892.9	P	6146.4	P	4627.4	P		10117.3	P	11374.5	P	7367.8	P	9043	P		6067.4	P	7267.2	P	2682.5	P	1494.2	P		12859.8
SEC17	YBL050W	secretion	SNAP; vesicle fusion	7402_at		3566.5	P	1757.1	P	2234	P	2036.9	P		4222.9	P	4236.3	P	3458.3	P		8482.3	P	2994	P	2540.4	P	2468.5	P		6939.9	P	3487.7	P	4327.4	P	4903.6	P		3450.9	P	4824.7	P	1778.9	P	685.7	P		6937.4
	YBL051C	unknown	unknown; similar to RNA-binding proteins, contains 1 RRM domain	7401_at		800.6	P	706	P	939.5	P	852.9	P		1058.3	P	781.7	P	888.5	P		926.1	P	1099.4	P	1004.7	P	845.3	P		612.4	P	842.6	P	1357.9	P	878.5	P		1451.5	P	1218.6	P	974.9	P	744.6	P		1677.6
SAS3	YBL052C	silencing	unknown	7400_at		683.8	P	373.1	P	680.2	P	815	P		672.2	P	626.8	P	739.7	P		1041.4	P	756.4	P	651.6	P	778.8	P		560.6	P	714.4	P	750.5	P	653.8	P		728	P	577	P	628.9	P	171	P		527.9
	YBL053W	unknown	unknown	7399_at		209.2	A	218.6	M	155.9	A	222.3	P		218.3	P	275.5	P	246	P		198.7	P	149.1	P	356.1	P	213.5	P		280.7	P	406.5	P	455.6	P	454.7	P		217	P	244.8	M	109	A	268.5	P		130.8
	YBL054W	unknown	unknown	7398_at		784.9	P	3732.8	P	2959.4	P	1558	P		353.6	P	706.9	P	1029.7	P		737.4	P	2365.2	P	1890.7	P	1355.8	P		548.7	P	775	P	686.6	P	515.6	P		760.5	P	651.5	P	3855.9	P	3293.4	P		607.1
	YBL055C	unknown	unknown	7442_at		1600.5	P	1869.7	P	1808.3	P	1170.7	P		873.2	P	856.6	P	1035.4	P		2047.2	P	2886.4	P	1915.1	P	1709.1	P		1735.9	P	2097.2	P	1948.9	P	1406.1	P		960.4	P	1267.3	P	1929.4	P	1749.4	P		2002.2
PTC3	YBL056W	osmotic stress response (putative)	protein phosphatase	7441_at		1291.2	P	1267.9	P	1002.8	P	1252.9	P		1406.3	P	1093.1	P	1375.8	P		1910.4	P	1523.1	P	969.2	P	1104.1	P		1621.5	P	1103.8	P	971.2	P	612.3	P		1252.6	P	1485.3	P	989.8	P	920.1	P		1390.9
	YBL057C	unknown	unknown	7440_at		1563.7	P	1469.5	P	1985	P	2005.3	P		1454.2	P	1557.2	P	1567.8	P		483.4	P	1057.7	P	1105.4	P	1429.5	P		401	P	518.8	P	662.2	P	791.1	P		1827.9	P	1692.7	P	2068.8	P	1230.6	P		1133.7
SHP1	YBL058W	glucose repression	(putative) Glc7p regulatory subunit	7439_at		6780.5	P	1059	P	2926.5	P	2544.9	P		8703.3	P	7911.8	P	6395.9	P		13309.7	P	4592	P	3221.7	P	4389.6	P		14161.9	P	7035.3	P	5831	P	6666.1	P		6086.2	P	7448.2	P	2483.3	P	772.2	P		9379.7
	YBL059W	unknown	unknown	7438_at		1106.4	P	592.6	P	695.8	P	709.7	P		768.5	P	602.5	P	763.1	P		2213.3	P	1067.9	P	687.8	P	635.6	P		3322.8	P	3222.7	P	3372.9	P	2492.8	P		1000.5	P	891.8	P	548.2	P	603	P		2521.9
	YBL059W	unknown	unknown	7437_at		71.7	P	11.8	A	28.2	A	61.6	A		71.6	P	56.1	A	74.8	A		159.9	P	112.9	P	69	P	88.6	P		305.8	P	234.1	P	271.9	P	201.7	P		105.5	P	75.3	A	28.4	A	51.7	A		207.1
	YBL060W	unknown	unknown	7436_at		196	P	275.3	P	261.8	P	275.9	P		238.3	P	235.8	P	310.4	P		347.9	P	499.9	P	654.1	P	876.2	P		600.1	P	405	P	359.9	P	334.1	P		247.4	P	306.4	P	245.8	P	183.4	A		334.6
SKT5	YBL061C	cell wall biogenesis	chitin synthase regulator	7435_at		739.4	P	1600.9	P	1709	P	1491	P		528	P	411.6	P	700.4	P		2177.9	P	2595.1	P	2595.4	P	2393.3	P		3763.4	P	2156.6	P	1800	P	1979	P		667.5	P	570	P	1202.7	P	2250.5	P		1992.6
	YBL062W	unknown	unknown	7434_at		197.1	P	635	P	423.9	P	529.9	P		94.8	A	97.9	A	190.2	P		614.8	P	491	P	599.8	P	607.3	P		1219.4	P	530.5	P	638	P	665.3	P		202	P	167.9	P	360.5	P	722.4	P		529.7
KIP1	YBL063W	mitosis, spindle assembly	kinesin related protein	7433_at		194.9	P	79.8	A	215	P	226.7	P		168.1	P	84.8	P	146	P		308.5	P	247.6	P	208.7	P	220.5	P		318.2	P	309.5	P	278.2	P	288.8	P		127.6	P	207.2	P	88.2	P	125.4	P		197.3
	YBL064C	unknown	unknown; similar to Tsa1p	7432_at		5161.3	P	387.5	P	242.7	P	214	P		8870.8	P	8307.7	P	7068.7	P		8942.6	P	3937.3	P	1571.5	P	2121.7	P		15569.5	P	5295.8	P	5450.3	P	4774.6	P		6981.2	P	9792.2	P	3555.2	P	561.6	P		6720.5
	YBL065W	unknown	unknown	7431_at		350.5	P	134.7	A	74.8	A	145.5	P		744.8	P	806.6	P	588.4	P		864.2	P	176.8	P	138.9	P	153.6	A		1396.1	P	322.1	P	292.3	P	195.6	P		578.7	P	591.1	P	82.7	A	41.6	A		206.7
SEF1	YBL066C	transcription	(putative) transcription factor	7430_at		133.4	A	47.7	A	118.2	A	158.6	A		115.4	M	151.7	A	97.2	A		479.3	P	163.7	A	122.2	A	128.5	A		550.7	P	466.2	P	511.1	P	562.7	P		132.7	P	123.7	A	115.3	A	191.2	A		537.2
UBP13	YBL067C	protein degradation, ubiquitin-mediated	ubiquitin carboxyl-terminal hydrolase	7429_at		1043.3	P	390.2	P	520.4	P	541.2	P		1299.9	P	1201.8	P	1071.3	P		234.5	P	217.2	P	316.1	P	341.8	P		350.1	P	747.3	P	541.7	P	541.8	P		1288.9	P	1108.9	P	527.4	P	262.8	P		609.9
PRS4	YBL068W	pentose phosphate cycle	ribose-phosphate pyrophosphokinase	7428_at		2067	P	5127.7	P	3781.9	P	4498.4	P		857.5	P	919.5	P	1410.1	P		1526.5	P	3439.6	P	3520	P	2963.7	P		2844	P	2915.8	P	2592.8	P	2972	P		1724.2	P	1217	P	3875.2	P	8139.4	P		1925.5
AST1	YBL069W	plasma membrane protein targeting	targets plasma membrane ATPase	3938_at		130.5	P	314.6	P	180.8	P	274.1	P		82.9	M	75.9	A	57.8	P		9.6	A	733	P	416.9	P	328.1	P		29.1	A	95.4	P	76.9	P	112.4	P		93.2	M	64.6	M	240.6	P	250.9	P		42.6
AST1	YBL069W	plasma membrane protein targeting	targets plasma membrane ATPase	7036_s_at		174	P	786.4	P	418.2	P	390	P		184.1	P	261.9	P	231	P		127.9	A	1356.6	P	856.1	P	625.4	P		38.4	P	130.3	P	126.7	P	156	P		297.6	P	175.1	P	433.8	P	234.5	P		143.1
	YBL070C	unknown	unknown	7427_at		22	A	15.2	A	21.6	A	80.4	A		24	A	9.2	A	47.9	A		14.5	A	90.2	M	63.2	A	44.6	A		11.1	A	9.3	A	10.8	A	21.3	A		13.4	A	5.7	A	52.7	A	142.8	P		34.7
	YBL071C	unknown	unknown	7426_at		351.1	P	726.3	P	568.8	P	590.9	P		162	P	202.7	P	274.7	P		556.2	P	306.6	P	513.6	P	413.6	P		600.9	P	497.6	P	715.9	P	664.4	P		462	P	256.2	P	451.4	P	868	P		607.3
RPS8A	YBL072C	protein synthesis	ribosomal protein S8	7425_s_at		23736.3	P	36202.8	P	32526.1	P	29926.2	P		20977.6	P	21390.4	P	21972.3	P		5449	P	16206.6	P	27170	P	24074.2	P		7231.8	P	17035.4	P	16431	P	19930.1	P		22515.2	P	21681.2	P	24371.4	P	38408.9	P		12415.1
	YBL073W	unknown	unknown	7424_at		55.2	A	33	A	33.6	A	41.6	A		56.9	A	56.6	A	22.8	A		79.6	A	82.7	A	80.1	A	52.4	A		33.9	A	52.4	A	48.1	A	58.6	A		20.7	A	49.8	A	30.4	A	89.5	A		6.6
AAR2	YBL074C	mRNA splicing, MATa1	unknown	7423_at		87.8	A	41.1	A	119.8	A	77.8	A		143.1	M	80.4	A	101.2	A		8.1	A	150.2	P	100	M	81.3	A		55.7	A	17.3	A	51.3	A	85	A		117.6	P	160.3	P	81.6	A	21.6	A		56.9
SSA3	YBL075C	ER and mitochondrial translocation	cytosolic HSP70	7422_at		5496	P	340	P	369.5	P	259.7	P		10249.8	P	10828.8	P	9263.4	P		748.6	P	736.2	P	281	P	460.7	P		474.9	P	356.9	P	295.2	P	457.1	P		7048.4	P	9068.9	P	6176	P	351.7	P		315.6
ILS1	YBL076C	protein synthesis	tRNA synthetase, isoleucyl	7421_at		1451.9	P	3855.2	P	3462.4	P	3668.8	P		761.3	P	1093	P	1619.5	P		430	P	2153.1	P	2974	P	2833	P		461.5	P	1136.6	P	971.6	P	1058.1	P		1402.8	P	921	P	3335	P	4034.9	P		678.9
	YBL077W	unknown	unknown	7465_at		184.7	P	441.2	P	288.1	P	477.7	P		190.3	P	144.8	P	360	P		118.3	P	247.3	P	566.6	P	298.9	P		114.7	P	157.9	P	146.2	P	161.4	P		238.2	P	155.5	P	349.9	P	600.5	P		191.5
AUT7	YBL078C	autophagy	microtubule-associated protein (putative)	7464_at		8387.5	P	792.6	P	754.3	P	1170.1	P		11331	P	11483.5	P	10742.3	P		22066.1	P	14568	P	11352.6	P	8428.5	P		23136.9	P	19134.4	P	17154.9	P	18207.1	P		9409.2	P	9774.4	P	3883.1	P	585.7	P		23140.5
NUP170	YBL079W	nuclear protein targeting	nuclear pore protein	7463_at		400	P	879.4	P	522.7	P	644.1	P		263.9	P	250.4	P	336.2	P		344.5	P	452.7	P	431.9	P	508.6	P		274.5	P	660.1	P	583.8	P	504.8	P		319.6	P	315.3	P	597.9	P	800.6	P		322.3
PET112	YBL080C	protein synthesis	translation of COX2 mRNA (mitochondrial)	7462_at		132.7	P	61.7	A	93.2	P	203	P		239.9	P	286.8	P	247.5	P		89.2	A	139.6	P	138.6	P	210.5	P		64	P	141.1	P	135.2	P	142	P		258.7	P	207.8	P	68.5	P	18.7	A		106.8
	YBL081W	unknown	37% identity to Drosophila l not protein	7461_at		293.2	P	1881.9	P	1457.5	P	1128.4	P		158.7	A	159.6	A	266.2	M		159.2	A	2566.9	P	2019	P	1626.1	P		93.2	A	344.5	P	342.4	P	487.1	P		194.2	P	194.8	P	1430.2	P	2536.8	P		172.7
RHK1	YBL082C	protein glycosylation	Dol-P-Man dependent alpha-1,3- mannosyltransferase (putative)	7460_at		671.6	P	1221.7	P	1725.3	P	1188.7	P		752.6	P	547.6	P	518.5	P		762.7	P	3112.2	P	1973.5	P	1641.3	P		690.8	P	883.1	P	655.7	P	933.9	P		1156	P	1048.7	P	1058.4	P	2136.1	P		1064.8
	YBL083C	unknown	unknown	7459_s_at		604.1	P	1288.8	P	1460.9	P	1201.3	P		895.5	P	993.6	P	761.5	P		855.7	P	2301.6	P	1619.1	P	1877	P		1009	P	826.5	P	908.2	P	1165.3	P		1046.9	P	1107.8	P	1227.5	P	1854.5	P		1043
	YBL083C	unknown	unknown	7458_i_at		5.9	A	106.6	A	51.2	A	37.9	A		1.2	A	2.3	A	1.8	A		7.3	A	52.8	A	35	A	95.3	A		0.8	A	12.6	A	43.4	A	42.7	A		3.7	A	1.5	A	85.2	P	62.5	A		16.7
CDC27	YBL084C	cell cycle	anaphase-promoting complex subunit	7457_at		1410	P	1576.3	P	1456.1	P	953.5	P		1767.7	P	1565.2	P	1573.7	P		3777.8	P	912.9	P	798.3	P	956.3	P		3454.3	P	3240.4	P	2998.2	P	3189.4	P		1403.5	P	1750.8	P	1398.2	P	1830.4	P		3899.1
BOI1	YBL085W	bud growth	binds Bem1p	7456_at		941.8	P	597.4	P	1579.2	P	1439.2	P		1349.4	P	1693.5	P	1654.5	P		879.2	P	696.2	P	777.4	P	1351.2	P		687.6	P	1537.4	P	1212	P	1397.7	P		1135	P	1129.7	P	919.9	P	561.5	P		1630.3
	YBL086C	unknown	unknown	7455_at		585.4	P	154.2	P	201.3	P	226.7	P		846.6	P	657.2	P	668.3	P		2276.7	P	194.1	P	278.1	P	297.2	P		2890.7	P	1716.5	P	1328.3	P	1239.3	P		618.4	P	761.9	P	252.4	P	172.5	P		1366.8
RPL23A	YBL087C	protein synthesis	ribosomal protein L23A	7454_s_at		26561.1	P	48141.1	P	35213.6	P	31203.6	P		23183.5	P	32458.2	P	28834.1	P		7726.7	P	16803.1	P	28142.5	P	26824.3	P		6960.6	P	22876	P	21011.8	P	20958.8	P		20388	P	26550.8	P	29933.3	P	35374.9	P		15579.1
TEL1	YBL088C	telomere length regulation	putative phosphatidylinositol kinase	7453_at		705.1	P	575.9	P	593.8	P	565	P		640.4	P	569.3	P	792.4	P		533.1	P	555.2	P	697.9	P	785.6	P		478.6	P	688.8	P	660.8	P	369.5	P		721.1	P	798.7	P	584.9	P	391.3	P		588.1
	YBL089W	unknown	major facilitator superfamily	7452_at		947.2	P	780.4	P	895	P	784.8	P		883.9	P	669.4	P	691.9	P		1338.1	P	799.9	P	663.4	P	872.6	P		1203.1	P	1314.1	P	1162	P	897.4	P		832.8	P	947.2	P	857.2	P	628.5	P		1784.8
MRP21	YBL090W	protein synthesis	ribosomal protein, mitochondrial	7451_at		836.2	P	353.6	P	563.4	P	346.9	P		698.3	P	562.1	P	655.9	P		676.2	P	456.4	P	421.6	P	441.2	P		503.9	P	538.5	P	577.4	P	642.1	P		718.6	P	607.6	P	443.2	P	417.9	P		796
MAP2	YBL091C	protein processing	methionine aminopeptidase 2	7450_at		2069.9	P	924.5	P	1290.7	P	1274.6	P		3340.1	P	2605.6	P	2502.1	P		2584.6	P	3724.3	P	4135.7	P	3716.1	P		2639.3	P	2577.1	P	2213.2	P	2476.4	P		4205.1	P	4247.7	P	3402.8	P	884.5	P		2963
MAP2	YBL091C	protein processing	methionine aminopeptidase 2	7449_at		2630	P	235.5	P	508.1	P	547.6	P		3002.5	P	2262.1	P	2182.5	P		3214.4	P	2249.6	P	2739.7	P	2259.3	P		3791.3	P	2590.4	P	2634.5	P	2675.2	P		2883.4	P	3075.1	P	1286	P	305.9	P		2067.3
RPL32	YBL092W	protein synthesis	ribosomal protein L23	7448_at		17207.5	P	18920.9	P	19742.5	P	18050.4	P		8025.1	P	10760.4	P	8101.2	P		1776.2	P	6219.6	P	11944.2	P	11447.9	P		2916.1	P	9709.4	P	9252.8	P	8795.3	P		12251.3	P	10991.3	P	11431	P	17063.2	P		5450.8
ROX3	YBL093C	transcription	RNA polymerase mediator subunit	7447_at		2055.7	P	6824.5	P	3854	P	2458.5	P		1352.3	P	1622.7	P	1810.7	P		3437.7	P	2274.7	P	1790.7	P	1765.6	P		3217.2	P	2041.6	P	1910.8	P	1624.7	P		1946.5	P	1575.5	P	6364.7	P	4825.7	P		2956.1
	YBL094C	unknown	unknown; similar to Neurospora crassa chitin synthase	7446_at		184.4	P	317.6	P	230.4	P	326.1	P		301.5	P	252.9	P	257.8	P		414	P	201	P	243.8	P	253.1	P		390.7	P	375.1	P	357.2	P	311.2	P		213.9	P	205.9	P	203.8	P	182.8	P		466.8
	YBL095W	unknown	unknown	7445_at		1568.8	P	345.4	P	477.5	P	752.3	P		1409	P	1219.3	P	1201.8	P		1858.8	P	994	P	1031.4	P	741.6	P		2918.6	P	2175.1	P	2509	P	2838.4	P		1273.3	P	1274.3	P	756.6	P	275.2	M		1854.2
	YBL096C	unknown	unknown	7444_at		570.2	P	860.7	P	738.4	P	857.2	P		611.2	P	704	P	607.5	P		558.1	P	736.4	P	667.3	P	810.5	P		821.6	P	839.5	P	683.1	P	718.6	P		502.3	P	642.8	P	593.6	P	652.5	P		916.1
BRN1	YBL097W	chromosome maintenance	unknown; homolog of human BRRN1	7443_at		20.2	A	57.2	A	73.5	M	49	A		3.5	A	6.1	A	3	A		2.7	A	32.8	A	60.2	A	62.7	A		12.8	A	30.5	M	30.3	A	33.4	A		2.6	A	4	A	2.9	A	5.1	A		1.9
	YBL098W	unknown	unknown; similar to bacterial NADP/NAD-dependent	7488_at		2657.7	P	466.1	P	811.9	P	922.4	P		2363.6	P	2068.7	P	1518.8	P		866.2	P	2870.4	P	6215.4	P	5556.5	P		954.7	P	1294.2	P	935.1	P	1098.5	P		1733.8	P	2323.4	P	426.6	P	286.9	P		1111.8
ATP1	YBL099W	ATP synthesis	mitochondrial F1F0-ATPase subunit	7487_at		6843.8	P	972	P	2682.3	P	4627.8	P		6943.9	P	4834	P	5581.8	P		7801.9	P	3631.9	P	2724.7	P	3893.9	P		13630.1	P	11999.4	P	13290.3	P	11336	P		7053	P	6456.9	P	4267.5	P	5151.7	P		7503.2
	YBL100C	unknown	unknown	7486_at		130	P	99.1	A	91.4	A	92.8	P		361.1	P	247.5	P	123.3	P		98	P	122.6	P	196.2	P	79.8	M		123	P	532.1	P	266	P	529.8	P		329.5	P	158.4	P	118	P	324	P		455.2
ECM21	YBL101C	cell wall biogenesis	unknown	7485_at		692.9	P	133.2	A	158.5	A	151.6	A		813.6	P	906.2	P	970.4	P		1433.2	P	1400.4	P	1344.4	P	1049.8	P		1622	P	977.4	P	1040.6	P	1098.2	P		740.5	P	673.9	P	252.2	P	59.3	A		769.6
SFT2	YBL102W	unknown	suppresses sed5 ts mutants	7484_at		7009	P	3664.7	P	5288.3	P	6979.9	P		7991.9	P	7441.3	P	6533.9	P		8006	P	3537.2	P	4439.9	P	5401.1	P		9707	P	6436.4	P	6754	P	7511.7	P		7510.2	P	7941.7	P	4391.9	P	2236.1	P		11494.6
RTG3	YBL103C	glyoxylate cycle	CIT2 regulator	7483_at		1297.4	P	1648.5	P	1833.6	P	2826.3	P		1381.2	P	1847.9	P	1597.5	P		3126.9	P	1122	P	1271.5	P	1625.9	P		3336.4	P	2468	P	1788.6	P	1947.9	P		1374.2	P	1165.1	P	2018.9	P	1488.4	P		3590.5
	YBL104C	unknown	morphology (putative)	7482_at		288.8	M	276.5	P	418.1	P	405	P		438.3	P	513.7	P	515.6	P		303.2	P	577.1	P	415.3	P	562.5	P		280.9	P	438.8	P	337.4	P	310.5	P		399.4	P	420.3	P	922.8	P	141.7	A		399.6
PKC1	YBL105C	cell wall biogenesis	protein kinase C	7481_at		385	P	253.9	P	152.9	P	231.5	P		452	P	467.7	P	473.1	P		1106.2	P	512.9	P	512.2	P	511.4	P		1063.4	P	1240.1	P	1099	P	964.1	P		441.5	P	473.3	P	273.3	P	182.6	P		1180.5
SRO77	YBL106C	secretion (putative)	unknown; homolog of Drosophila tumor suppressor l(2)gl	7480_at		513.3	P	281.9	P	332.1	P	397.9	P		579.7	P	745.7	P	790.2	P		798.5	P	367.4	P	306.9	P	384.3	P		625.5	P	465.5	P	508.3	P	448.1	P		546.3	P	480.5	P	466.8	P	264.8	P		488.4
	YBL107C	unknown	unknown	7479_at		834.8	P	1405.8	P	1175	P	1345.8	P		752.6	P	634.2	P	978.9	P		2149.1	P	2292.7	P	1245.5	P	2338.7	P		2943.3	P	2263.4	P	1769.2	P	1841.7	P		1107.1	P	547.5	P	1170.5	P	1139.8	P		1741.6
	YBL108W	unknown	unknown	3544_at		32.9	A	30.6	A	7.9	A	90.2	A		48.4	A	14.6	A	13.3	A		30.3	A	46.1	A	37.6	A	29	A		5.9	A	25.5	A	20.9	A	54	A		30.1	A	26.3	A	32.1	A	26.4	A		19.6
	YBL109W	unknown	unknown	7478_s_at		403.4	P	520.6	P	492.7	P	308.4	P		821.5	P	614.3	P	428.8	P		5318.8	P	1573.2	P	1542.2	P	1289.1	P		3187.5	P	1236.3	P	1174.2	P	1219.6	P		485	P	526.2	P	191.6	A	82.7	A		2706.2
	YBL112C	unknown	unknown	3543_s_at		2723.9	P	2059.4	P	3853.2	P	3347	P		6447.9	P	6332.1	P	5616.1	P		7292.8	P	7347.2	P	7409.2	P	7215.1	P		8073	P	7634.1	P	6840.9	P	6661.2	P		4716.5	P	3899.2	P	1990.2	P	2814.1	P		8273.8
NTH2	YBR001C	trehalose metabolism	alpha,alpha-trehalase	7361_at		1690.8	P	403.9	P	377.4	P	515.5	P		2546.4	P	2385.5	P	2228.3	P		1735.4	P	1749.6	P	777.6	P	854.3	P		3003.5	P	3428.6	P	2811.7	P	3206.3	P		2080.8	P	2764.9	P	727.2	P	396.9	P		2723.6
RER2	YBR002C	protein glycosylation	cis-prenytransferase	7362_at		887.5	P	3033.6	P	2379.8	P	1913	P		958.2	P	970.9	P	1090.5	P		704.3	P	1602.1	P	1525.1	P	1505.2	P		1131.5	P	1047.2	P	892.4	P	829.3	P		1299.1	P	1020.2	P	2346.8	P	3157.7	P		1094.9
COQ1	YBR003W	ubiquinone biosynthesis	exaprenyl pyrophosphate synthetase	7363_at		599.2	P	171.1	A	276.2	P	335.8	P		957.1	P	759.7	P	811.7	P		371.8	P	631.8	P	456.7	P	729.6	P		479.4	P	580.9	P	497.4	P	506.3	P		733.2	P	873	P	344.1	P	186.2	A		378.2
	YBR004C	unknown	expressed during sporulation	7364_at		1688.9	P	2988.9	P	2558.1	P	2189.1	P		775.6	P	928.4	P	1364.1	P		2375	P	2855.9	P	3535.6	P	2557.4	P		3945.5	P	3577.9	P	3261.5	P	3018.8	P		1048.1	P	923.4	P	1947	P	2858.1	P		1691.4
	YBR005W	unknown	unknown	7365_at		3943	P	2170.7	P	2481.2	P	1505.4	P		3018.4	P	3808.7	P	3675.1	P		1991.7	P	5429.9	P	4988.5	P	3992	P		2067.7	P	1766.5	P	1670.2	P	1953.9	P		2740.1	P	2584.4	P	2148.9	P	1096.3	P		2274.5
	YBR006W	unknown	unknown; similar to aldehyde dehydrogenase	7037_s_at		1957.7	P	156.2	P	127.1	P	409.7	P		3580.6	P	3854.3	P	4649.8	P		1086	P	4617.7	P	635.4	P	545.2	P		959.2	P	1066.7	P	1046.4	P	904.5	P		1917.7	P	2202.5	P	673.7	P	237.7	P		885.1
	YBR006W	unknown	unknown; similar to aldehyde dehydrogenase	3939_at		671.7	P	86.9	A	41.7	A	279.9	P		1094.4	P	1003.2	P	2014.8	P		602.8	P	1989.9	P	284.1	P	206.1	P		677.3	P	508.6	P	598.3	P	567.8	P		700	P	517.7	P	226.1	P	98.7	A		436.7
	YBR007C	unknown	unknown	7366_at		637.2	P	804.6	P	1192	P	911.2	P		504.7	P	444.7	P	511.3	P		1209.7	P	1354.6	P	1298.2	P	1187.6	P		1268.4	P	911.5	P	867.7	P	874.7	P		510.1	P	506.9	P	814	P	883.4	P		1211.1
FLR1	YBR008C	fluconazole resistance	transporter, major facilitator superfamily	7367_at		568.8	P	414.5	P	509.1	P	538.2	P		626.6	P	614.2	P	632.2	P		1191.3	P	569	P	675.9	P	1144.8	P		1782.2	P	531.9	P	385.8	P	340.6	P		577.3	P	730.1	P	501.9	P	338.2	P		222.8
HHT1	YBR010W	chromatin structure	histone H3	7368_i_at		41608.4	P	54617.8	P	48671.6	A	42613.9	A		39766.5	A	45623.1	P	35154.4	P		43425.5	P	45189.9	P	40254.4	P	30910.9	P		53048.8	P	49220.4	P	47703.1	P	61603.4	P		5014.3	A	40887.9	P	36036.5	P	34219.3	P		6618.1
HHT1	YBR010W	chromatin structure	histone H3	7369_s_at		8269.7	P	8219.4	P	11455.4	P	12456.5	P		8147.7	P	7684.9	P	6726.8	P		9233.2	P	7490.4	P	5188	P	6795.5	P		10241.5	P	8545.9	P	10312	P	9227.8	P		8303.7	P	7610.7	P	6560.5	P	4870.2	P		8958.2
IPP1	YBR011C	phosphate metabolism	inorganic pyrophosphatase, cytoplasmic	7370_at		6637.4	P	5660.4	P	5878.3	P	7518.7	P		10692.9	P	7641.9	P	8352.1	P		1670.5	P	4559.2	P	9123	P	11236.9	P		2009.6	P	2867.2	P	3389.4	P	3895.3	P		10245.1	P	13374.5	P	9631.5	P	5100.1	P		2305.8
	YBR012C	unknown	unknown	7371_at		30.4	A	10.9	A	2.6	A	7.6	A		3.2	A	27.2	A	4	A		3.3	A	19.4	A	10	A	23.3	A		40.4	A	2.4	A	20.3	A	49.3	A		4.1	A	24.9	A	14.5	A	14.8	A		4.6
	YBR013C	unknown	unknown	7372_at		3.1	A	9.4	A	20.2	A	19.9	A		1.8	A	2.7	A	2.5	A		4.2	A	1.3	A	12.7	A	1.4	A		16.4	A	1.9	A	3.7	A	6.7	A		1.4	A	2.6	A	3.2	A	7.6	A		1.4
	YBR014C	unknown	unknown; similar to glutaredoxin	7373_at		1189.6	P	774.1	P	921.5	P	898.6	P		1011.3	P	1054.7	P	934.2	P		419.4	P	688	P	713	P	998	P		237.4	P	637.7	P	667.2	P	461.6	P		945.2	P	1227.6	P	848.1	P	589.3	P		585.1
MNN2	YBR015C	protein glycosylation	Golgi alpha-1,2-mannosyltransferase (putative)	7328_at		842.1	P	842.3	P	1296.9	P	1389.6	P		1069.5	P	951.1	P	1185.9	P		409.1	P	1110.6	P	1013.4	P	1258.6	P		284.4	P	824.5	P	834.3	P	675.7	P		1161.7	P	1211.4	P	933.9	P	768.1	P		367.5
	YBR016W	unknown	unknown	7329_at		4633.4	P	1196.4	P	2480.2	P	2429.8	P		5650.6	P	3993.3	P	4079.1	P		5367.6	P	4462.4	P	3800.6	P	3796.5	P		4807.5	P	4787.2	P	5374.7	P	4729.5	P		5107.5	P	3736.9	P	1669.5	P	777.4	P		8714.8
KAP104	YBR017C	nuclear protein targeting	beta-karyopherin	7330_at		1119	P	1972.2	P	1956.1	P	1192.7	P		582.9	P	654.4	P	845.3	P		107	P	1325.9	P	1226	P	1155.3	P		204.2	P	603.3	P	498.1	P	667.7	P		1019.8	P	1009.3	P	1661.4	P	1436.8	P		382.3
GAL7	YBR018C	galactose metabolism	gal-1-phosphate uridyl transferase	7331_at		89.6	A	123.7	A	50.9	A	82	A		23445.7	P	23534.5	P	22305.8	P		3.5	A	64.3	A	62.9	A	96	M		86.3	A	25087.6	P	28909.4	P	40505.5	P		122.4	P	24765.5	P	15889.1	P	16266.4	P		35.3
GAL10	YBR019C	galactose metabolism	UDP-glucose 4-epimerase	7332_at		42.4	A	120.3	A	103.1	A	158.2	P		13740.5	P	15326.5	P	13925.7	P		4.7	A	11.9	A	30.9	A	86.5	A		35.5	A	15169.8	P	19345.1	P	24924.6	P		36.9	A	14703.8	P	8519.3	P	15875.6	P		2.8
GAL1	YBR020W	galactose metabolism	galactokinase	7333_at		2.9	A	11.3	A	18.9	A	25.1	A		2.7	A	4.2	A	1.3	A		57.6	A	4.9	A	2.6	A	5.9	A		17.4	A	20.6	A	2.5	A	2.6	A		1.4	A	2.1	A	74.1	M	38.7	A		17.9
FUR4	YBR021W	transport	uracil permease	7334_at		1160	P	5808.5	P	4303.8	P	4423	P		640.2	P	1226.8	P	1608.5	P		612.3	P	3334.6	P	2762.7	P	2075.9	P		313.6	P	1529.7	P	913.6	P	1201.9	P		1054.9	P	703.5	P	6732.5	P	8145.9	P		682.9
	YBR022W	unknown	unknown	7335_at		835.7	P	650.6	P	759.7	P	1070.3	P		643.4	P	785.9	P	730.8	P		450.3	P	545.1	P	405.9	P	446.4	P		307.5	P	351	P	426.9	P	312.8	P		726.7	P	593.5	P	779	P	604.4	P		576.6
CHS3	YBR023C	cell wall biogenesis	chitin synthase III	7336_at		2183.7	P	3395.3	P	3679.8	P	3015.2	P		1261.8	P	1547.3	P	1587	P		3470.9	P	6470.4	P	6686.7	P	5267.2	P		3230.3	P	4162.5	P	3476.8	P	4811.2	P		1420.9	P	1518	P	2291.1	P	4286.9	P		3781.9
SCO2	YBR024W	respiration	Cox1p and Cox2p stability (putative)	7337_at		1497.4	P	209.7	P	326.6	P	521	P		2743.1	P	2342.6	P	2266.5	P		1462.1	P	1315.6	P	1383.2	P	1223.8	P		1755.7	P	1881.7	P	1841.2	P	1340.9	P		2424.5	P	1863.6	P	692	P	170.2	P		2282.4
	YBR025C	unknown	unknown	7338_at		8318.3	P	16870.4	P	17069.3	P	15242	P		4911.5	P	5349.3	P	5823.2	P		2226	P	7357.1	P	12088.3	P	11275	P		2365	P	5047.3	P	4952.7	P	5362.6	P		6177.3	P	5529.6	P	9628	P	12822.2	P		4071.4
MRF1'	YBR026C	mitochondrial respiration	ARS-binding protein	7339_at		2536.5	P	431.1	P	238.5	P	256.1	P		5684.4	P	5435.6	P	5375.1	P		354.8	P	358.5	P	640.3	P	987.8	P		333.2	P	1023.8	P	905.5	P	1152.5	P		4725.3	P	5218.2	P	2964.8	P	347.8	P		539.4
	YBR027C	unknown	unknown	7340_at		48.6	A	85.1	A	26.6	A	15.6	A		80.3	M	129.8	A	67.3	A		82.3	A	19.7	A	122.4	M	116.9	A		22.8	A	38.4	A	92.5	A	72.1	A		80.1	A	65.1	A	59	A	70.1	A		50.7
	YBR028C	unknown	unknown; similar to Ypk2p/Ykr2p and	7341_at		159.9	P	159.8	P	226.6	P	311.4	P		157	P	133.7	P	107.5	P		88	P	535.9	P	384.8	P	344.4	P		68.4	P	159.3	P	114.4	P	139.5	P		233.3	P	142.6	P	283	P	346	P		113.8
CDS1	YBR029C	lipid metabolism	CDP-diacylglycerol synthase	7342_at		2815.5	P	4301.8	P	3987.2	P	4523.6	P		1246.1	P	1246.3	P	2131.8	P		1392.4	P	2488.1	P	1954.5	P	1483.9	P		1613.2	P	905.4	P	899.1	P	1082.5	P		2900.3	P	1743.4	P	3416.7	P	4418.1	P		249.9
	YBR030W	unknown	unknown; similar to Sin3p	7343_at		230.9	P	235.9	P	288.6	P	375.3	P		115.8	P	198.8	P	237.6	P		78.6	A	413.2	P	386.2	P	345	P		87	M	76.2	P	95.4	P	92.1	P		240	P	206.1	P	324.5	P	386.2	P		77.4
RPL4A	YBR031W	protein synthesis	ribosomal protein L4A	7345_s_at		15069.2	P	25302.6	P	22570.7	P	21639.4	P		13502.2	P	14220.4	P	15409.1	P		3038.9	P	15949.4	P	18044.2	P	17561.5	P		4432.1	P	12818.4	P	12776.3	P	14353.9	P		16966.3	P	16866.8	P	18624.4	P	28209	P		7863.9
RPL4A	YBR031W	protein synthesis	ribosomal protein L4A	7344_i_at		760.4	A	1304.2	A	1621	A	1890.7	A		816.1	A	423.8	A	735.2	A		147.5	A	1535.9	A	2296.5	A	2914	A		254.4	A	640.3	A	645.1	A	573.4	A		1279	A	649.7	A	1028	A	2300.2	A		228.3
	YBR032W	unknown	unknown	7346_at		62.9	A	222.9	P	129.9	P	170.7	P		54.8	A	65.6	A	53.3	A		72.4	M	101.4	P	171.1	P	138.3	P		43.9	A	43	A	48	A	80.1	A		34.5	A	7	A	37.4	A	202.3	P		61.3
	YBR033W	unknown	unknown; similar to transcription factors, has Zn[2]-Cys[6] cluster domain	7347_at		737.5	P	135.8	A	79	A	165.1	P		1025.3	P	858.3	P	866.8	P		602.1	P	290	P	390.3	P	364.6	P		795.5	P	1724.6	P	1811.4	P	2164.2	P		704.8	P	682.2	P	227.2	P	306.4	P		2267.5
HMT1	YBR034C	protein processing	arginine methyltransferase	7348_at		3310.1	P	12787.4	P	6910.5	P	6464.6	P		697.5	P	1071.2	P	1518	P		1455.5	P	6405.6	P	5364.6	P	4129.6	P		1789.8	P	2001.8	P	1699.6	P	1999.5	P		2466	P	1410.1	P	8870.1	P	10480.2	P		1876.3
PDX3	YBR035C	sterol uptake (putative)	pyridoxine (pyridoxamine) phosphate oxidase	7349_at		4291.5	P	2137	P	2474	P	4172.8	P		4189.1	P	3779.8	P	4017.3	P		3257.8	P	3549.4	P	3915.5	P	4361.1	P		4312.3	P	3013.2	P	2729.7	P	3121.5	P		4725.9	P	4765	P	3629.8	P	2092.3	P		3587.8
CSG2	YBR036C	sphingolipid metabolism	mannosylation	7350_at		4428.4	P	3556.9	P	4760.6	P	3941.3	P		5757.4	P	5487.3	P	4960.7	P		7397.3	P	4656.1	P	4770	P	4577.4	P		10295.7	P	7370.5	P	7601.4	P	6526.6	P		4891.7	P	5047	P	3738.1	P	3367.5	P		9294.7
SCO1	YBR037C	respiration	Cox1p and Cox2p stability (putative)	7351_at		1021.5	P	315.1	P	309.1	P	484.2	P		2361.5	P	1492.8	P	1287.9	P		1371.7	P	791.3	P	878.1	P	989.6	P		1622.6	P	848.8	P	946.4	P	659.6	P		1781.8	P	1861.3	P	388.7	P	256.3	P		1048.9
CHS2	YBR038W	cell wall biogenesis	chitin synthase II	7306_at		330.7	P	194.9	A	308.5	P	694.1	P		463.6	P	432.9	P	377.6	P		172.6	P	452.3	P	480	P	548	P		166.4	P	446.9	P	336.8	P	377.4	P		354.4	P	468.3	P	241.6	P	325.7	P		214.5
ATP3	YBR039W	ATP synthesis	mitochondrial F1F0 ATP synthase subunit	7307_at		13877.6	P	3014.5	P	5955.7	P	7122.8	P		14195.1	P	11746.2	P	10492.5	P		18637.6	P	7444.2	P	4938.8	P	5415.6	P		24329.4	P	18258.5	P	18881	P	17601.6	P		13613.7	P	15033.9	P	9875.9	P	7532.3	P		18400.4
FIG1	YBR040W	mating	extracellular integral membrane protein	7308_at		164.8	P	81.6	A	53.8	A	58.4	A		114.2	P	111.5	P	98.7	P		86.2	A	35.1	A	89	P	52.4	A		45.7	A	26.6	A	41	A	16.8	A		67.6	P	72.4	P	54	A	51.6	A		42.4
FAT1	YBR041W	transport	long-chain fatty acid transporter	7309_at		433.7	P	249.1	P	380.6	P	368.8	P		308.8	P	241.6	P	231.3	P		309.2	P	481.3	P	531.2	P	630.3	P		414	P	406.1	P	317.5	P	246.4	P		373.2	P	304.7	P	194.5	P	289.9	P		562.3
	YBR042C	unknown	unknown	7310_at		309.3	P	339.7	P	487.8	P	480.3	P		303	P	256.2	P	275.1	P		284.2	P	300.4	P	443.3	P	356.1	P		280.9	P	241	P	249.2	P	241.1	P		302.1	P	243.7	P	309.2	P	348.8	P		306.5
	YBR043C	unknown	major facilitator superfamily	7311_at		3551.3	P	4392.8	P	4318.5	P	4383	P		4523.3	P	5702.5	P	5383	P		4907.2	P	3191.1	P	2978.7	P	3347.7	P		5256	P	5430.3	P	6804.3	P	7652.4	P		3950.3	P	4678.2	P	3648.4	P	2219	P		7355.8
TCM62	YBR044C	protein folding	chaperone, mitochondrial (putative)	7312_at		222.1	P	40.5	A	71.1	A	125.7	P		167	P	168.6	P	116.2	P		116.1	P	149.3	P	143.4	P	170	P		133	P	181.6	P	165.4	P	173	P		188.4	P	177.2	P	88.8	P	88.3	A		197.2
GIP1	YBR045C	glucose repression	(putative) Glc7p regulatory subunit	7313_at		199	P	11.9	A	5.1	A	3.5	A		534.1	P	407.4	P	305.8	P		268.9	P	2.2	A	3.4	A	60.2	A		180.8	P	150.1	P	151	P	140.3	P		283.6	P	552.5	P	7.8	A	6.6	A		214.6
ZTA1	YBR046C	unknown	putative quinone oxidoreductase	7314_at		5574.5	P	620	P	422.9	P	636.8	P		8221.7	P	8516.6	P	7805.2	P		7526.2	P	2164.3	P	1033.8	P	1182.8	P		6966.9	P	7016.6	P	7878.5	P	5218.6	P		7947	P	8316.2	P	4022	P	1270.3	P		6589.7
	YBR047W	unknown	unknown	7315_at		3726.5	P	987.8	P	807.2	P	1427.8	P		3921	P	5833.7	P	5889.9	P		3355.2	P	768.9	P	694	P	1219.9	P		2452.5	P	850	P	830.6	P	553.8	P		3918.4	P	4671.7	P	3313.9	P	870.1	P		419.3
RPS11B	YBR048W	protein synthesis	ribosomal protein S11B	7316_s_at		11436.1	P	16634.8	P	19247.9	P	16792.7	P		11067.1	P	12204.2	P	11673.3	P		1469.4	P	10229	P	13756.1	P	13656.6	P		1715.2	P	13351.7	P	11073.1	P	10478.2	P		13812.2	P	15348.3	P	13898.6	P	22540.1	P		5677.6
REB1	YBR049C	transcription	transcription factor	7317_at		322.8	P	338.1	P	541.8	P	537.8	P		304.7	P	357.3	P	274.1	P		629.9	P	153.9	P	216.6	P	299.7	P		545.6	P	358.8	P	430.1	P	324.8	P		408.9	P	366.7	P	346.7	P	177.3	P		325
REG2	YBR050C	glucose repression	(putative) Glc7p regulatory subunit	7318_at		4387.1	P	151.8	M	251.5	P	154.8	P		5557.9	P	4452.7	P	3070	P		18373.6	P	2381.4	P	437.3	P	620.3	P		18947.3	P	8570.7	P	8845.8	P	8745.7	P		5169.3	P	5599	P	1805.3	P	604.6	P		19034.6
	YBR051W	unknown	unknown	7319_at		69.7	P	13.5	A	24.8	A	61.5	A		160.3	P	128.5	A	122	P		809.4	P	19.8	A	10.8	A	9.3	A		708.2	P	580.6	P	467.9	P	537.6	P		122.4	P	146.9	P	15.3	A	53.7	A		774.7
	YBR052C	unknown	unknown; similar to Ycp4p, S. pombe obr1, and E. coli trp	7320_at		6902	P	780.6	P	774.1	P	1229.1	P		6879.5	P	4919.1	P	4123.9	P		16793.2	P	4080.7	P	3894	P	4408.1	P		13006.1	P	9809	P	9124.4	P	10490.7	P		6743.7	P	7268.5	P	2415	P	1096	P		19006.3
	YBR053C	unknown	unknown; similar to rat calcium-binding protein regucalcin	7321_at		2414.6	P	194.5	A	104.9	A	352.6	P		4034.9	P	4370.5	P	3782.6	P		528.6	P	1889.2	P	1785	P	2119.8	P		324.3	P	709.9	P	636.9	P	898.5	P		3250.9	P	3388	P	890.7	P	239.5	M		620.6
YRO2	YBR054W	unknown	putative heat shock protein	7322_at		9942.6	P	13316.6	P	4735.2	P	3331.9	P		13326.8	P	15693.2	P	14826.2	P		1552.5	P	23644.3	P	15634.2	P	13897.5	P		1063.1	P	5292.5	P	5939	P	6993.1	P		10141.2	P	12966.5	P	7456.9	P	3452.7	P		3525.6
PRP6	YBR055C	mRNA splicing	U4/U6 snRNP protein	7323_at		472.8	P	1395.7	P	904	P	841.9	P		341.5	P	360.4	P	480.3	P		607.4	P	705.4	P	1305	P	1111.8	P		395.2	P	415.9	P	327.4	P	377.7	P		449.6	P	425.3	P	866.2	P	1069.9	P		404.7
	YBR056W	unknown	unknown; similar to glucan-1,3-beta-glucosidase	7076_at		5542	P	6381.6	P	6020.2	P	4937.7	P		4491.1	P	4692.3	P	5629.7	P		3694.5	P	3580.7	P	6909.8	P	3280.8	P		5993.7	P	10656.9	P	12797.4	P	11217	P		3627.8	P	2789.4	P	3708	P	3332	P		4826.4
	YBR056W	unknown	unknown; similar to glucan-1,3-beta-glucosidase	7324_at		715.1	P	63.5	A	36.9	A	78.5	M		1099.6	P	1144.5	P	845.8	P		233.2	P	326.9	P	395.3	P	541.2	P		103.5	P	205.2	P	237.1	P	246.5	P		940.9	P	948.1	P	313.3	P	59.5	A		195.9
MUM2	YBR057C	meiosis	unknown; similar to ubiquitin C-terminal hydrolase	7325_at		736	P	798.3	P	681.5	P	675.9	P		1115.5	P	875.1	P	966.1	P		751.3	P	871.9	P	1154.9	P	975.1	P		631.3	P	931	P	903.1	P	702.3	P		1270.2	P	909.1	P	1043.6	P	822.7	P		1041.9
UBP14	YBR058C	protein degradation, ubiquitin-mediated	ubiquitin-specific protease	7077_at		6559.2	P	9025	P	8287.6	P	8271.8	P		6134	P	6098.3	P	7023.4	P		3828.3	P	5090.4	P	6262.7	P	5692.1	P		8725	P	6689.6	P	7561.1	P	8356.4	P		6007.2	P	6849.6	P	5646.3	P	6999.2	P		5407.6
UBP14	YBR058C	protein degradation, ubiquitin-mediated	ubiquitin-specific protease	7326_at		493.2	P	472.6	P	460.1	P	466.8	P		576	P	594.5	P	711	P		214	P	635.4	P	646.8	P	539.9	P		260.5	P	406.6	P	401.4	P	381.4	P		544.1	P	528.6	P	531.7	P	786.3	P		445.5
	YBR059C	unknown	protein kinase	7327_at		770.7	P	212.7	P	303.9	P	346.8	P		1621.8	P	1750.2	P	1325.6	P		1741.4	P	1135.1	P	1239.7	P	1260.9	P		1103.3	P	1393.4	P	1143.9	P	1182.1	P		1270.2	P	1537.4	P	586.3	P	170.7	P		1494.6
ORC2	YBR060C	DNA replication	origin recognition complex, 72 kD subunit	7283_at		169.8	P	278.2	P	235.7	P	201.1	P		174.2	P	234.6	P	327.5	P		116.6	A	284.1	P	312.7	P	420.6	P		143.5	P	242	P	249.8	P	191	P		155.4	P	207	P	267.3	P	199.1	P		118.5
	YBR061C	unknown	unknown; similar to Ctr86p and E. coli ftsJ	7284_at		1282.8	P	4379.3	P	3016	P	3104.8	P		521.7	P	431	P	594.9	P		284.7	P	3111.5	P	2201.9	P	1330.7	P		241.7	P	471	P	419.7	P	368.8	P		1171.5	P	642.7	P	2657.7	P	3438.5	P		465.8
	YBR062C	unknown	unknown	7285_at		7073	P	2877.4	P	2677.3	P	2719	P		8966.4	P	9595.7	P	8608.5	P		15089.3	P	10069.5	P	6963.7	P	4923	P		14131.9	P	7887	P	8234.3	P	8360.4	P		8184.2	P	8134.5	P	4811.5	P	2352.5	P		9937.8
	YBR063C	unknown	unknown; similar to phosphopanthethein-binding proteins	7286_at		317.9	P	952.9	P	708.1	P	553.8	P		400.8	P	471.8	P	488.7	P		1382.7	P	566.3	P	654.1	P	526.6	P		1604.9	P	1170.4	P	1181.6	P	1299.9	P		356.3	P	428.9	P	1035.5	P	976.5	P		932.1
	YBR064W	unknown	unknown	7287_at		40.3	A	92	A	69.8	A	42.8	A		20.1	A	26.4	A	38	A		65.6	A	22.2	A	82.8	P	47.7	A		87.7	P	76.2	P	82.1	P	103.2	P		68.2	P	50.9	P	80.3	P	141.4	P		84
ECM2	YBR065C	cell wall biogenesis and mRNA splicing (putative)	unknown	7288_at		140.6	P	391.5	P	340	P	278.2	P		186.3	P	191.6	P	205.8	P		1268.1	P	506.7	P	270.9	P	129.1	P		1253.1	P	530.7	P	640.8	P	735.5	P		248.1	P	213.7	P	658.7	P	410.7	P		490.1
NRG2	YBR066C	unknown	unknown	7289_at		2436.8	P	1137.5	P	1613.8	P	1713	P		724.5	P	822.8	P	1184	P		298.1	P	670.9	P	724.5	P	1405.3	P		468.6	P	412.8	P	398.4	P	420.6	P		1480.1	P	875.8	P	1457.8	P	963.9	P		371
TIP1	YBR067C	stress response (putative)	cell wall mannoprotein	7290_at		33704.5	P	10856.6	P	3266.6	P	3069	P		23679.2	P	28910	P	23853.9	P		8574.9	P	5018.4	P	5779.8	P	19939.7	P		7533.3	P	26315.4	P	27142.2	P	35489.3	P		22077.1	P	26168.9	P	29369.1	P	9739.4	P		24074.2
BAP2	YBR068C	transport	branched-chain amino acid permease	7291_at		7645.6	P	7473.9	P	6590.7	P	7117.3	P		10999.6	P	10237.7	P	9892.4	P		14981.2	P	2113.3	P	4585.8	P	3979.3	P		23297.3	P	19559.8	P	17729.6	P	17685.6	P		7387.3	P	8267	P	9484.7	P	10374.3	P		15068.9
VAP1	YBR069C	transport	amino acid permease	7292_at		5054.3	P	6223.6	P	5137.7	P	3456.9	P		2351.9	P	1961.9	P	2679.4	P		5691.4	P	856	P	1311.1	P	1701.3	P		7129	P	5005.9	P	6042.2	P	4772.2	P		4053.6	P	3037.3	P	6061.2	P	7520.8	P		7449
	YBR070C	stress response	osmotolerance protein (putative)	7293_at		1749.2	P	1925.2	P	4066.7	P	2445.1	P		1340.1	P	945.1	P	1203.3	P		562.6	P	1929.9	P	2665.3	P	3159.6	P		548	P	793.8	P	935.3	P	1223.6	P		1971.7	P	1453.6	P	775.9	P	736.5	P		642
	YBR071W	unknown	unknown; similar to Herpesvirus saimiri EERF2	7294_at		4959.9	P	3106.2	P	5242.8	P	3695.5	P		5847.9	P	5478.7	P	5908.1	P		1250	P	6517.7	P	4979.4	P	5048.6	P		1335	P	3194.3	P	3293.1	P	4647.2	P		7315.1	P	6446.8	P	3234	P	1284.7	P		1590.5
HSP26	YBR072W	diauxic shift	stress-induced protein	7295_at		19075.5	P	2307.1	P	1548.8	P	1143.1	P		16350.1	P	16609.8	P	14813.5	P		351.7	P	4181.9	P	4128.9	P	1644.2	P		637.4	P	375.4	P	428.2	P	474.9	P		16785.7	P	17530.2	P	13803.5	P	3746.4	P		265.1
RDH54	YBR073W	meiosis	helicase	7296_at		1145.1	P	1575.3	P	2912.6	P	1421.2	P		587.3	P	578.4	P	690.7	P		1513.7	P	3283.3	P	2943.2	P	2792.8	P		1608.9	P	1461.7	P	1266.5	P	1226.4	P		507.5	P	681.5	P	658.2	P	810	P		1278.5
	YBR074W	unknown	unknown; similar to Ape3p (aminopeptidase Y)	7297_at		332.7	P	596.9	P	577.6	P	398.9	P		243.4	P	253.4	P	278.6	P		184.7	P	651.9	P	451.6	P	338.5	P		121.8	P	205.7	P	294	P	209.7	P		268	P	248.3	P	403.4	P	299.7	P		214.7
	YBR075W	unknown	unknown	7298_at		378.8	P	424.1	P	499.4	P	388.4	P		246.1	P	201	P	243.2	P		92.7	P	319.6	P	398.7	P	449	P		89.5	P	236.3	P	270.4	P	255.7	P		236.9	P	262.7	P	287.7	P	341.5	P		134.8
ECM8	YBR076W	cell wall biogenesis	unknown	7299_at		518.8	P	164.3	P	133	A	109.3	A		599.1	P	527	P	558.5	P		128.6	P	30.5	A	276.2	P	262.8	P		174.9	P	81	P	113.7	P	92.6	P		632.2	P	506.4	P	267.9	P	148.9	A		134.1
	YBR077C	unknown	unknown	7300_at		2421.2	P	1499.2	P	1871.7	P	1609.4	P		2442.1	P	2397.4	P	2833.9	P		5845.1	P	3565	P	3063.7	P	2947.6	P		7462.5	P	4907.4	P	5349.3	P	5398.4	P		3121.2	P	3054.3	P	2100.3	P	1359.8	P		5541.9
ECM33	YBR078W	cell wall biogenesis	unknown	7302_at		27444	P	40843.2	P	39871.6	P	29731.1	P		12962	P	12686.1	P	10381.8	P		4246.6	P	25399.9	P	28348	P	23770.4	P		3160.9	P	7388.2	P	7834.9	P	9108.5	P		23784.6	P	22013	P	25147.9	P	31658.4	P		7971.7
ECM33	YBR078W	cell wall biogenesis	unknown	7301_at		15562.9	P	29125.7	P	27926.4	P	21331.3	P		8124	P	7625.9	P	5764.1	P		1393.7	P	15907.8	P	17421.2	P	15410	P		1539.4	P	5311.9	P	4593.5	P	4911.8	P		16726.2	P	14698.9	P	17216.8	P	33539	P		4387.8
RPG1	YBR079C	protein synthesis	translation initiation factor eIF3	7303_at		1963.7	P	4888.8	P	5368	P	3211.1	P		1533.5	P	2125.1	P	2046.9	P		724.7	P	4834.2	P	4331.5	P	4934.7	P		691.2	P	2093.4	P	1811.7	P	1280.2	P		2234.3	P	1978.7	P	4233.6	P	6985.8	P		1789.6
SEC18	YBR080C	secretion	NSF; vesicle fusion	7304_at		607.6	P	414.2	P	560.5	P	526.9	P		406.5	P	416.5	P	414.2	P		434.1	P	580.6	P	546.3	P	804.1	P		315.6	P	576.9	P	587.9	P	402.9	P		635.8	P	566.4	P	476	P	262.5	P		587.8
SPT7	YBR081C	chromatin structure	histone acetyltransferase complex subunit	7305_at		489.7	P	494.1	P	686.3	P	682.3	P		438.4	P	474	P	559.7	P		651.8	P	396.9	P	403.8	P	406.9	P		552.1	P	614.5	P	641.3	P	611.3	P		428.6	P	506	P	468.8	P	310	P		513.8
UBC4	YBR082C	protein degradation, ubiquitin-mediated	E2 ub.-conjugating enzyme	7260_at		15674.9	P	26992.8	P	24119.7	P	16158.9	P		7137	P	6579.8	P	6277.1	P		15402.6	P	20730.4	P	19928.8	P	13997.8	P		11410.9	P	10034.4	P	10719.9	P	12418.2	P		12723.9	P	12448.8	P	18629.4	P	19995.7	P		11990.6
TEC1	YBR083W	pseudohyphal growth	trancriptional activator	7261_at		1754.8	P	754.9	P	939.7	P	525.7	P		1921.3	P	1424.2	P	1429.2	P		2216	P	780.3	P	968.1	P	1410.5	P		1550.4	P	3421.9	P	2884.4	P	3271	P		2063	P	1955.5	P	1044.1	P	1835.6	P		2644.4
MIS1	YBR084W	folate metabolism	C1-tetrahydrofolate synthase	7262_at		1107.5	P	3720.1	P	3242.9	P	2301.1	P		289	P	473	P	539.9	P		454	P	1085.7	P	1077.9	P	1213.3	P		316.4	P	778.8	P	705.8	P	1033.2	P		630.5	P	547.1	P	2730.6	P	5471.9	P		652.5
AAC3	YBR085W	transport	mitochondrial ADP/ATP translocator	7263_at		51.1	A	420.2	P	255.3	P	264.7	P		12.9	A	24	A	11.3	A		190.1	M	185.7	P	140.3	P	142.2	P		111.4	P	79.1	A	80.9	P	47.4	A		15.7	A	7.2	A	384.2	P	401.5	P		134.7
	YBR086C	unknown	unknown; similar to calcium and sodium channel proteins	7264_at		2728.1	P	2059.7	P	2441.1	P	1839.3	P		3391.9	P	3899.2	P	3575.4	P		2427.1	P	5055.6	P	4268.8	P	4926.5	P		1624.5	P	3799.9	P	3289	P	3506.6	P		3963.3	P	3829.6	P	1917.4	P	1798.3	P		2856.3
RFC5	YBR087W	DNA replication	DNA polymerase processivity factor	7265_at		744.9	P	1104.5	P	1896.1	P	2242.4	P		391.1	P	366.1	P	647.2	P		82.3	P	1564.6	P	1469.5	P	1345.8	P		54.9	P	165.7	P	282.2	P	264	P		796.4	P	500.9	P	697	P	700.9	P		109.7
POL30	YBR088C	DNA replication	DNA polymerase processivity factor	7266_at		2766.9	P	3745.3	P	6640.7	P	6257.7	P		1818.9	P	1090.5	P	345.3	P		367	P	4429.8	P	5065.6	P	4299.2	P		349.5	P	400.4	P	851	P	1712.7	P		2917.6	P	3059.8	P	2229.3	P	1400.7	P		376.1
	YBR089W	unknown	unknown	7267_at		220.6	P	243.9	P	456.9	P	523.1	P		212.5	P	63.7	P	233.2	P		10.5	A	224.6	P	284	P	267.2	P		2.5	A	36.7	A	49.1	P	65.3	P		243.5	P	118.3	P	68.7	P	42.5	A		18.1
	YBR090C	unknown	unknown	7270_i_at		8064.4	P	4907.9	P	6348.6	P	5862	P		10527.6	P	11045.5	P	10372.6	P		18206.1	P	7425.2	P	4702.1	P	5515.4	P		20883.9	P	13092.7	P	10715.2	P	11672	P		10738.8	P	10122	P	6256.3	P	4482.6	P		16261
	YBR090C	unknown	unknown	7268_at		4147.4	P	2256.2	P	3278.7	P	2926.3	P		4443.1	P	3700.9	P	4002.7	P		11736.4	P	4865.4	P	3474.8	P	3616.1	P		8754.5	P	5742.6	P	5058.1	P	5132.6	P		4740.8	P	4007.7	P	2630.6	P	1480.6	P		6913.5
	YBR090C	unknown	unknown	7269_g_at		1449.9	P	558.8	P	1269.9	P	1343.1	P		1673.7	P	1488.3	P	1526.1	P		3558.6	P	1876.5	P	1166.3	P	1154.4	P		3748.1	P	2422.1	P	2079.5	P	1924.7	P		1104	P	1700.7	P	853.6	P	477.8	P		2578.5
	YBR090C	unknown	unknown	7271_at		12.6	A	40.8	A	66	A	13	A		13.2	A	127.5	A	8.4	A		154.3	A	78	A	41.2	A	70.3	A		148.2	P	80.9	A	95.6	M	75.7	A		33.3	A	76.2	A	34.9	A	55	A		64.5
MRS5	YBR091C	mitochondrial protein targeting	inner membrane carrier protein	7272_at		967	P	2975.4	P	2463.7	P	1664.8	P		735.5	P	692.3	P	869.3	P		1150.2	P	1743	P	1249.7	P	998.4	P		1242.8	P	659.9	P	690.9	P	771.1	P		1167.7	P	797.8	P	1615.3	P	2174.8	P		994.7
PHO3	YBR092C	thiamine uptake	acid phosphatase, constitutive	7273_at		4123.8	P	9634.8	P	4300.8	P	11025.9	P		321.7	P	602.4	P	2000.6	P		113	P	6926.1	P	15570.8	P	13917.7	P		75.4	P	172.1	P	104.3	P	114.8	P		2108.1	P	1014.9	P	14902.3	P	4478.8	P		111.4
PHO5	YBR093C	phosphate metabolism	acid phosphatase, repressible	7274_at		516	P	199.1	P	245.5	P	357.3	P		718.7	P	775.5	P	920.2	P		474.1	P	1490.1	P	1683.9	P	1205.7	P		590.7	P	600.7	P	559.8	P	704.8	P		577.3	P	522.6	P	321.3	P	133.1	A		420.4
	YBR094W	unknown	unknown; similar to Mec1p and porcine tubulin-tyrosine	7275_at		412.5	P	133.6	A	224.3	P	295.8	P		385	P	399.8	P	505.2	P		242.5	P	492.5	P	658.8	P	533.5	P		337.9	P	381.6	P	391.5	P	404.5	P		459.3	P	378.2	P	281.2	P	176.4	P		248.5
	YBR095C	unknown	unknown; similar to Drosophila cyclin B	7276_at		1961.6	P	2067.1	P	2426.3	P	1958.2	P		1374.3	P	1307.6	P	1243.5	P		3074.9	P	2038.1	P	1925.8	P	1626.1	P		3412.9	P	2079.5	P	2030.8	P	2527.3	P		1722.1	P	2072.5	P	1820.7	P	1395.5	P		2304.2
	YBR096W	unknown	unknown	7277_at		1951.9	P	1012.8	P	1687.6	P	2687.2	P		1256	P	1162.7	P	1365.4	P		592.1	P	1111.5	P	2161	P	2370.5	P		747.5	P	1474.6	P	1350.7	P	1386.3	P		1591.3	P	1240.7	P	1043.6	P	512.4	P		2013.8
VPS15	YBR097W	vacuolar protein targeting	ser/thr protein kinase	7278_at		693.8	P	166	P	234.1	P	267.9	P		669.6	P	863.3	P	781.7	P		89.9	P	319.4	P	574.4	P	544.8	P		140.7	P	280.2	P	246.2	P	332.6	P		731.4	P	751.6	P	330.8	P	91.6	A		153
	YBR098W	unknown	unknown; similar to clathrin heavy chain	7279_at		78.2	P	64.4	A	92.5	A	87.5	P		96	P	73.3	P	59.5	P		49.5	A	54.1	A	90.5	P	99.3	P		76.1	P	45.7	P	57.3	P	72.4	A		76.8	P	90.7	P	38.5	P	100.6	A		106
	YBR099C	unknown	unknown	7280_at		938.6	P	385.5	P	361.2	P	251.8	P		2043.1	P	2201.5	P	2030.9	P		1650.9	P	147.1	P	227.2	P	305.6	P		2003.5	P	573	P	672.7	P	629.5	P		1049.4	P	1419.1	P	416.3	P	420.8	P		2203.3
	YBR100W	unknown	unknown	7281_at		154.5	P	110	P	229.7	P	194.9	P		196.2	P	137.2	P	177.8	P		122.2	P	166.8	P	245.3	P	175.4	P		110.7	P	89.5	P	166.7	P	142.2	P		215.8	P	198.9	P	77.7	P	100.6	A		115.5
	YBR101C	unknown	unknown; similar to Ypt/Rab interacting protein	7282_at		7109.7	P	4462.2	P	5543.5	P	3866.2	P		9704.7	P	8456.1	P	8799.9	P		16507	P	7589	P	4286.7	P	3347.2	P		25488.7	P	11655.8	P	12785.1	P	12288.1	P		8381.4	P	10827.4	P	4595.1	P	3654.6	P		16142
	YBR102C	unknown	exocytosis (putative)	7238_at		118.1	P	121	M	52.6	A	92.3	P		179.4	P	166	P	141.7	P		221.3	P	145.5	P	153.5	P	170.2	P		248.8	P	349.7	P	259.1	P	198.5	P		167	P	149.9	P	105.2	P	118.5	A		277.2
	YBR103W	unknown	unknown	7239_at		1649.5	P	609.1	P	1252.8	P	1272.7	P		2188.2	P	2750.6	P	2050	P		1722	P	1707	P	1695.2	P	2350	P		1984.5	P	2700.2	P	2003.1	P	2194.3	P		1860.6	P	2054.9	P	1100.3	P	770.9	P		2266.1
YMC2	YBR104W	transport	mitochondrial carrier family	7240_at		466.2	P	2428.2	P	3541.3	P	3983	P		385.6	P	315.7	P	668.8	P		367	P	345	P	669.8	P	1364.6	P		522.1	P	369.9	P	543.2	P	333.3	P		371.6	P	326	P	1706.2	P	1427.8	P		526.7
VID24	YBR105C	vacuolar protein targeting	peripheral vesicle membrane protein	7241_at		329.3	P	2373.1	P	1028.9	P	591.6	P		576	P	559.4	P	610.9	P		2394.2	P	1387.6	P	1165.5	P	1483.4	P		2530.6	P	2579	P	2137.4	P	1676.7	P		852	P	845	P	6171.8	P	4477.8	P		2981.2
PHO88	YBR106W	phosphate transport	regulator of Pho81	7242_at		21914.6	P	38132.3	P	30473.7	P	21842	P		12388.3	P	12814.9	P	13226.9	P		9275.9	P	20548.4	P	20508.6	P	21908.1	P		10478.3	P	10613.9	P	10966.4	P	12788.1	P		15285.1	P	14024.1	P	26540.7	P	34848.5	P		12704.4
MCM19	YBR107C	mitosis, chromosome segregation (putative)	unknown	7243_at		527.6	P	236.5	P	639.3	P	636.9	P		604.9	P	551.7	P	613.1	P		423.7	P	1250.6	P	911.3	P	592.1	P		307.4	P	205.6	P	249.8	P	245	P		648.9	P	593.6	P	391.2	P	165.8	A		384.5
	YBR108W	unknown	unknown; similar to wheat glutenin, secalin	7244_at		120	A	142.9	A	86.3	A	68.5	A		176	P	131.9	A	98.3	A		338.5	P	245.8	P	243.8	P	191.3	P		261.1	P	243.8	P	289.6	P	179.5	P		94	A	120.1	A	61.2	A	13.7	A		282.8
CMD1	YBR109C	signaling	calmodulin	7245_at		6061.1	P	5994.8	P	5373.5	P	5396.2	P		4841.9	P	4058.1	P	4623.9	P		2878.9	P	4239.6	P	6200.2	P	7292.1	P		4025.6	P	5615.6	P	5523.6	P	3421	P		5586.5	P	7702.7	P	5269.1	P	3928.2	P		3060.1
ALG1	YBR110W	protein glycosylation	beta-1,4-mannosyltransferase	7246_at		731	P	175.1	P	521.1	P	496.4	P		650.5	P	636.4	P	873.7	P		394.6	P	993.5	P	996	P	1018.3	P		445	P	761.8	P	743.9	P	320.4	P		710.5	P	752.8	P	472.5	P	168.1	P		720.6
YSA1	YBR111C	unknown	unknown; similar to Drosophila serendipity protein	7247_at		15116.7	P	3953.6	P	4805.3	P	6148	P		17490.8	P	17299.4	P	16175	P		5833	P	7929.2	P	6650.4	P	6501.6	P		4325.1	P	5318.8	P	5345.9	P	4948.3	P		16962.4	P	19455.7	P	7798.9	P	2121.2	P		7147.2
CYC8	YBR112C	transcription	general repressor	7248_at		750.5	P	640.2	P	945.6	P	778.6	P		938.3	P	763.1	P	687.6	P		1607.7	P	646.5	P	932.1	P	1322.5	P		1070.1	P	1706.8	P	1645.5	P	1404.9	P		683.1	P	570.7	P	801.3	P	1172.2	P		2048.4
	YBR113W	unknown	unknown	7249_at		32.6	A	24.1	A	41.3	A	26	A		92.2	A	18	A	16	A		104.2	A	46	A	15.7	A	10.7	A		143.5	A	188.7	P	196.2	M	204.4	A		14.2	A	38	A	56.5	A	216.2	A		158.8
RAD16	YBR114W	DNA repair, nucleotide excision	NEF4 component	7250_at		66.3	M	190	P	110	A	136.6	P		45.6	A	68.3	A	53.3	A		900.8	P	178.2	P	133.6	P	92.2	P		709.5	P	657.2	P	457.7	P	465.1	P		90	P	57.1	A	180.5	P	421.3	P		313.8
LYS2	YBR115C	lysine biosynthesis	L-aminoadipate-semialdehyde dehydrogenase	7251_at		1362.4	P	1693.4	P	1587.1	P	2803.6	P		708.1	P	1022.7	P	1471.6	P		1095.1	P	1094.7	P	1304.2	P	1931.1	P		800.2	P	1871.6	P	2231.9	P	2969.9	P		1235	P	902.6	P	2015.1	P	3494	P		1489.9
	YBR116C	unknown	unknown; similar to sea urchin NADH chain ND2	7253_g_at		3491.8	P	226.2	P	296.6	P	170.1	P		14581.2	P	17316	P	11974.3	P		329.7	P	330.1	P	293.6	P	235.7	P		275.9	P	259.1	P	304.7	P	276.3	P		9752.5	P	12152.8	P	2592.7	P	237.3	P		271.6
	YBR116C	unknown	unknown; similar to sea urchin NADH chain ND2	7252_at		2178.3	P	201	P	220.5	P	142.4	A		2016.7	P	2947.4	P	2462	P		439.6	P	233.9	P	293.6	P	245	P		283.8	P	401.1	P	292.9	P	294.7	P		1821.7	P	2781.8	P	1589.9	P	251.9	P		234.1
TKL2	YBR117C	pentose phosphate cycle	transketolase	7254_at		2150	P	112.8	A	32.4	A	69.5	P		12344.5	P	15549.4	P	10357	P		208.1	P	113.1	P	153.5	P	112.3	P		143.4	P	154.3	P	141	P	164.6	P		7003.5	P	9469.7	P	1919	P	159	P		106.9
MUD1	YBR119W	mRNA splicing	U1 snRNP A protein	7255_at		944.9	P	703.6	P	765.7	P	838.4	P		1377.6	P	1094.7	P	376.9	P		1783.1	P	1789.6	P	2147	P	2063.7	P		1256.1	P	1710.4	P	1612.4	P	1298.4	P		1184.2	P	1083.4	P	695.1	P	780.1	P		1715.4
CBP6	YBR120C	protein synthesis, COB	translation activator of COB mRNA	7256_at		1375.1	P	813.1	P	710.1	P	1124.6	P		1169.5	P	958.3	P	1081.8	P		1991.9	P	1131.8	P	813.8	P	663.3	P		1603	P	1203.8	P	984.3	P	1057	P		1487.9	P	1068.2	P	698.6	P	625.4	P		1088.4
GRS1	YBR121C	protein synthesis	tRNA synthase, glycyl	7257_at		5848.1	P	13535.6	P	11214.9	P	11561.9	P		3029.3	P	3088.7	P	3893.2	P		1146.6	P	6684	P	8047.7	P	7916	P		1152.2	P	4754.1	P	4253.5	P	4321.3	P		3866.4	P	3581.9	P	8734.9	P	14022.7	P		2971.8
MRPL36	YBR122C	protein synthesis	ribosomal protein, mitochondrial L36	7258_at		1281.8	P	811.4	P	952.8	P	1458.2	P		1389.3	P	1108.6	P	1219	P		1183.7	P	667.3	P	686.3	P	720.2	P		1187.4	P	928.5	P	955.7	P	1037.6	P		1461.3	P	1225.3	P	946.2	P	1099.2	P		1399.3
TFC1	YBR123C	transcription	TFIIIC 95 kD subunit	7259_at		753.6	P	588.4	P	772.4	P	1172.2	P		824.6	P	1052.9	P	868.1	P		1010.6	P	1223.5	P	1014.1	P	1051.4	P		945.4	P	1249.3	P	1024.2	P	954.8	P		981.7	P	845.1	P	752.6	P	354.9	P		1123.7
	YBR124W	unknown	unknown	7215_at		6.8	A	27.7	A	11.3	A	42.9	A		2.4	A	24.6	A	68	A		50	A	38.9	A	16	A	32.4	A		42.5	A	3.2	A	21.7	A	15.5	A		8.8	A	45.7	A	1.6	A	5.5	A		6.1
	YBR125C	unknown	unknown; similar to Gap1p and other	7216_at		912.6	P	318.5	P	430.8	P	681.5	P		962.2	P	1046.5	P	1103.1	P		933	P	426.8	P	618.2	P	976.9	P		893.5	P	775.1	P	774.4	P	676.7	P		1189.8	P	717.8	P	1486.5	P	503.3	P		1283.8
TPS1	YBR126C	trehalose metabolism	trehalose-6-phosphate synthas	7217_at		2823.8	P	167.8	P	273.9	P	371	P		8086.5	P	8016.6	P	5438.3	P		4291.8	P	2103.7	P	1850.3	P	2876.6	P		3994.7	P	1802.1	P	1802.4	P	1864.8	P		5800.5	P	7877.6	P	1041.8	P	151.6	P		1793.9
VMA2	YBR127C	vacuolar acidification	58 kD regulatory subunit	7218_at		7445.9	P	6564.7	P	6587	P	7791.1	P		8930.9	P	8034.1	P	7933.1	P		2132.1	P	8607.2	P	11882.4	P	10457.8	P		2379.1	P	3895.6	P	4026.7	P	4658.6	P		9204.3	P	10254.2	P	8667.4	P	4631.4	P		3393.1
APG14	YBR128C	autophagy	unknown; interacts with Apg6p/Vps30p	7219_at		294.5	P	20.9	A	13.2	A	72.3	A		381.7	P	386.1	P	348.6	P		93.1	A	178.2	P	218.4	P	253.3	P		82.8	P	98.9	P	109.3	P	143.4	P		288	P	365.8	P	92.4	M	8.6	A		129.3
OPY1	YBR129C	mating	unknown	7220_at		753.1	P	403	P	503.6	P	724.9	P		691.7	P	722.1	P	802	P		888.8	P	485.4	P	536.9	P	425.9	P		830.6	P	836.5	P	817.9	P	631	P		652.5	P	563.5	P	411.7	P	301.9	P		924.5
SHE3	YBR130C	cell polarity	asymmetric HO expression	7221_at		647.7	P	741.6	P	895.7	P	1248.6	P		514.4	P	442.7	P	413.5	P		2775	P	649.3	P	806.8	P	1073.8	P		2979.1	P	715.9	P	608.7	P	620.8	P		1067.4	P	1000.3	P	939.4	P	977	P		1060.2
CCZ1	YBR131W	calcium, caffeine, and zinc sensitivity	unknown	7222_at		406.9	P	579.9	P	623.8	P	667.6	P		305.7	P	372.4	P	410.4	P		402.1	P	473.7	P	544.9	P	572.8	P		568.6	P	342.8	P	343.7	P	433.3	P		499.1	P	440	P	540.2	P	443.1	P		431.8
AGP2	YBR132C	transport	general amino acid permease	7223_at		304.6	P	22.8	A	6.7	A	43.5	A		262.7	P	123	P	115.7	P		1262.8	P	87.1	P	55.7	P	107.9	P		972.3	P	351.8	P	533.2	P	480.3	P		315	P	262.9	P	40	A	20.4	A		886.6
HSL7	YBR133C	cell cycle	Swe1p (kinase) regulator	7224_at		369.5	P	520.4	P	650.9	P	729.3	P		397.4	P	341.2	P	325.9	P		702.2	P	386.3	P	551.8	P	694.9	P		857.1	P	1077.1	P	1033.8	P	1179.2	P		559.5	P	599.6	P	362.2	P	447	P		957.8
	YBR134W	unknown	unknown	7225_at		17.6	A	39.1	A	54.8	A	4.4	A		42	P	16.9	A	35.8	A		61.3	A	26.8	A	43.9	A	55.3	A		45	A	20.6	A	35.1	A	30.4	A		23.7	A	47.4	P	39.3	A	36.5	A		53.8
CKS1	YBR135W	cell cycle	portein kinase regulator	7226_at		1918.6	P	4213.9	P	4623.3	P	2759.2	P		1840.7	P	1833.1	P	1866.7	P		950.4	P	2316	P	3025.4	P	2583.2	P		1330	P	1430.7	P	1189	P	1211.5	P		2442.8	P	2208.6	P	3003.2	P	2445.3	P		1312.1
ESR1	YBR136W	DNA repair and recombination	PI kinase homolog	7227_at		259.2	P	245.1	P	211.6	P	147.2	P		363.7	P	259.5	P	248.9	P		416.8	P	177.8	P	309.9	P	253.5	P		478.3	P	585.5	P	584.8	P	399.2	P		323.3	P	483.9	P	213.3	P	255.8	P		504.4
	YBR137W	unknown	unknown	7228_at		3197.3	P	467.1	P	911.5	P	1475.9	P		3603	P	2987.7	P	2978.1	P		4828.9	P	2114.4	P	1803.3	P	1681.1	P		7022.8	P	3555.6	P	3870.2	P	2936.7	P		3192.1	P	3771.7	P	1390.7	P	425.3	P		4194.4
HDR1	YBR138C	meiosis	unknown	7229_at		131.3	P	47.2	A	69.1	A	151.7	P		175.9	P	81.7	P	119.4	P		121.3	P	208.2	P	165.6	P	134.8	P		106.8	P	138.4	P	124.1	P	71.9	P		177	P	182.3	P	25.9	A	3.4	A		107
	YBR139W	unknown	unknown; similar to serine-type carboxypeptidases	7230_at		2875.6	P	108.3	A	230.6	P	455.5	P		4577.2	P	3607.4	P	2492.3	P		6351.5	P	2856.6	P	2275.4	P	2216.1	P		7556.8	P	4702.8	P	5040.4	P	4100.7	P		4203.4	P	5234.1	P	425.1	P	183.7	P		5262.1
IRA1	YBR140C	signaling, Ras pathway	GTPase-activating protein for Ras1p and Ras2p	7231_at		1357.3	P	518	P	657.7	P	437.3	P		1232.3	P	1331.6	P	1174.4	P		383	P	425.7	P	725.7	P	724.6	P		311	P	1207.9	P	1098.5	P	881.1	P		1302	P	1703	P	704.9	P	608.1	P		656.8
	YBR141C	unknown	unknown	7232_at		310.5	P	2600.9	P	1571.9	P	812.4	P		148.8	P	182.6	P	315.2	P		405.8	P	720.5	P	493.2	P	415.5	P		401.6	P	223.8	P	183.2	P	162.6	P		481.6	P	334.1	P	3629.5	P	1716.4	P		169.6
MAK5	YBR142W	mRNA splicing	RNA helicase	7233_at		844.6	P	3989.8	P	3236.4	P	2394	P		311.8	P	293.2	P	496.8	P		477.5	P	861.7	P	927.4	P	862.1	P		536	P	1162.8	P	773.4	P	456.2	P		741.5	P	462.1	P	3574.8	P	6362.6	P		618.4
SUP45	YBR143C	protein synthesis	translation release factor eRF1 subunit	7234_at		7791.3	P	15445.6	P	13077.6	P	9238.5	P		2766.1	P	3535.6	P	4181.6	P		2278.6	P	7730.5	P	6979.9	P	6093.1	P		1977.7	P	3253.9	P	3265.8	P	2054.5	P		4221.2	P	3868.1	P	8840.2	P	13369.1	P		3265.5
	YBR144C	unknown	unknown	7235_at		58.1	A	50.4	A	45.8	A	30.2	A		67.3	M	20	A	50.7	A		43.6	A	9.4	A	73.1	M	52	A		24.6	A	21.8	A	53.2	A	61.6	A		72.2	P	67.8	P	35.3	A	57	A		37
ADH5	YBR145W	glycolysis	alcohol dehydrogenase V	7236_at		1094.4	P	772.9	P	1602	P	4243.2	P		1331.5	P	2466.9	P	2965.5	P		3096.4	P	734.4	P	1283.2	P	2031.1	P		2862.6	P	3095.9	P	3104	P	2499.4	P		1098.7	P	1260.6	P	1404.3	P	972.8	P		3300.2
MRPS9	YBR146W	protein synthesis	ribosomal protein, mitochondrial S9	7237_at		1440.4	P	917.1	P	1149.9	P	1029.4	P		1462.8	P	1221.6	P	815.9	P		1665.4	P	939.6	P	905	P	797.1	P		1756.2	P	1566.8	P	1365.3	P	1449.2	P		1636.2	P	1574.6	P	1081.9	P	746.6	P		1610.2
	YBR147W	unknown	unknown	7193_at		3739.2	P	344.2	P	418.3	P	1314.1	P		4584.4	P	4720.5	P	5017	P		5685.8	P	1209.8	P	1826.9	P	2576.9	P		6248.9	P	3782	P	4586.5	P	5336	P		2913.3	P	3541	P	1055.6	P	686.4	P		6026.3
YSW1	YBR148W	unknown	spore specific	7194_at		111.8	A	12.5	A	107.7	A	23.9	A		102.6	A	133.2	A	83.9	A		28.7	A	44.2	A	39.2	A	105.3	A		28.7	A	22.4	A	7	A	13.2	A		54.2	A	57	A	13.4	A	14.4	A		65.8
ARA1	YBR149W	arabinose metabolism	arabinose dehydrogenase	7195_at		7547.8	P	632.3	P	325.7	P	1172	P		8393.8	P	9482.6	P	7095.6	P		7247.1	P	3822.4	P	5057.5	P	4192.7	P		3281.7	P	4690.9	P	4331.4	P	5889.3	P		8632.5	P	8555.9	P	4440.3	P	553.7	P		7231.3
	YBR150C	unknown	unknown; similar to transcription factors, has Zn[2]-Cys[6]	7196_at		1019.5	P	394	P	404.2	P	404.9	P		877.7	P	876.7	P	1114.4	P		3097.7	P	796.3	P	804.2	P	643.8	P		2065.2	P	2079.1	P	1837.8	P	1932.7	P		977	P	856.5	P	397.1	P	488.1	P		2382.4
	YBR151W	unknown	unknown	7197_at		1805.3	P	393.7	P	657.9	P	861.7	P		2548.5	P	2068.7	P	2021.5	P		5787.2	P	2306.7	P	2444.8	P	2503.5	P		2912.3	P	2259.3	P	2317.7	P	2150.6	P		2071.3	P	2022.5	P	617.8	P	490.1	P		4103.1
SPP381	YBR152W	mRNA processing (putative)	U4/U6.U5 snRNP protein	7198_at		20.1	A	114	P	71.5	M	83.5	P		39.9	P	48.7	A	27.9	A		78.7	A	96.1	P	83.5	P	101.8	P		56.6	P	4.2	A	46.1	P	52.9	P		62.7	P	69.3	A	59.4	P	19.2	A		49.1
RIB7	YBR153W	flavin biosynthesis	HTP reductase	7199_at		1906	P	3166	P	3372.1	P	2798.3	P		1691.7	P	2027.8	P	1820.4	P		2315.8	P	3471.7	P	2709.8	P	2318.8	P		1619.3	P	1504.9	P	1350.9	P	1529.7	P		2386.9	P	1986.2	P	3581.2	P	2955.5	P		1796.6
RPB5	YBR154C	transcription	shared subunit of RNA polymerases I, II, and III	7200_at		3267.2	P	10146.7	P	9185.4	P	8050.8	P		1399.4	P	2052.9	P	2808.4	P		388.3	P	6503.1	P	6286	P	5105.5	P		298.2	P	1746.5	P	1503.9	P	1494.2	P		2314.2	P	1699.5	P	7723.8	P	9057.9	P		617.3
CNS1	YBR155W	unknown	unknown; similar to Sti1p; suppresses cyclophilin mutant	7201_at		335.5	P	1532.5	P	1100.9	P	1331.7	P		206.1	P	209.3	P	355.6	P		394.7	P	702.8	P	487.9	P	346.6	P		300.6	P	435.2	P	344.7	P	313	P		512.4	P	338.1	P	2208.6	P	1886.1	P		408.3
	YBR156C	unknown	unknown	7202_at		29.6	A	4.2	A	18	A	24.6	A		19.8	A	67.9	A	14.6	A		226.7	P	272	P	246.1	P	250.8	M		190	P	120.5	P	124.5	P	91.1	P		100.1	A	18.9	A	50.9	A	10.8	A		138
	YBR157C	unknown	unknown	7203_at		7940	P	2079.3	P	1216.4	P	668.6	P		4420.7	P	4465.7	P	4477.5	P		2015.9	P	373.6	P	438.6	P	680.1	P		1559.2	P	1586.9	P	1998.7	P	2231.6	P		7576.5	P	4334.9	P	7249.6	P	2413.7	P		3649.5
	YBR158W	unknown	required for optimal growth	7204_at		751.5	P	2303.8	P	1805.6	P	1551.6	P		1204.5	P	1282.6	P	1151.1	P		1592.5	P	692.8	P	1024.5	P	1758.1	P		2420.6	P	2503.5	P	2538.1	P	2474.9	P		1645.1	P	1197.8	P	6469	P	1862.9	P		2183.8
	YBR159W	unknown	unknown; similar to human estradiol	7205_at		6101.4	P	6480.5	P	7393.7	P	10647.3	P		6077.6	P	7196.7	P	6621.1	P		1999.7	P	8468.7	P	8460	P	8757.5	P		2026.1	P	3797.3	P	3889.3	P	4441	P		7228.2	P	4742.4	P	6153.1	P	4002.8	P		4736.3
CDC28	YBR160W	cell cycle	cyclin dependent protein kinase	7206_at		2097.8	P	2497.8	P	2560.8	P	1933	P		2345.4	P	2214	P	2530	P		2475.4	P	3787	P	3877.3	P	3052.8	P		3774.7	P	2291.5	P	2103.7	P	2659	P		2517.8	P	2348.2	P	2276.5	P	1833.7	P		3523
	YBR161W	unknown	unknown; similar to Sur1p, Hoc1p, and Och1p	7207_at		572.5	P	306.4	P	644.5	P	909.6	P		964.9	P	632.6	P	729.6	P		89.6	A	514.2	P	759.4	P	912.2	P		114.7	P	172.8	P	201.7	P	212.5	P		891.4	P	954.6	P	322.6	P	226.3	P		65.8
	YBR162C	unknown	unknown; similar to Aga1p	7208_at		9134.3	P	20885.9	P	20479.3	P	21290.9	P		5458.1	P	3841.8	P	5542.1	P		2259.9	P	10706.4	P	13119.5	P	10442.5	P		2225.4	P	2371.6	P	3334.4	P	3486.1	P		9101.7	P	7572.7	P	11675.4	P	14869.3	P		3255.7
	YBR163W	unknown	unknown; similar to Pta1p	7210_at		1644.9	P	2281.4	P	2222.9	P	1759.9	P		830.6	P	1154.3	P	1092	P		1411.1	P	2594.4	P	2273	P	2164	P		1397.6	P	1209.2	P	1184.2	P	1386.8	P		1121.4	P	1120	P	1409.1	P	1249.8	P		1389.4
ARL1	YBR164C	secretion	ADP-ribosylation factor-like protein	7211_at		5079.6	P	7923.5	P	8094.1	P	6007.7	P		3059.5	P	3957.1	P	3661.6	P		345.8	P	3162.9	P	3595.9	P	3178.9	P		383.2	P	698.8	P	806.7	P	1041.7	P		4355.1	P	4415	P	5909.6	P	6278.9	P		985.9
UBS1	YBR165W	protein degradation, ubiquitin-mediated	regulates Cdc34p (ubiquitin-conjugating enzyme)	7212_at		785.2	P	942.2	P	1103	P	873.5	P		675.9	P	745.6	P	600.4	P		1066.1	P	811.6	P	614.6	P	692.4	P		1001.1	P	732	P	797	P	637.4	P		678.8	P	596.2	P	509.4	P	759.4	P		936.9
TYR1	YBR166C	tyrosine biosynthesis	prephenate dehydrogenase (NADP+	7213_at		628.1	P	1080.1	P	1088.8	P	1103.9	P		361.7	P	427.8	P	478.7	P		319.6	P	1024.6	P	1369.5	P	1659.7	P		715.9	P	601.3	P	672.6	P	708.5	P		476.1	P	351.2	P	870.4	P	713.2	P		326
POP7	YBR167C	rRNA and tRNA processing	RNase P and RNase MRP subunit	7214_at		834.1	P	974.4	P	899.1	P	674.7	P		477.4	P	492	P	569.4	P		528.9	P	698.7	P	698.7	P	551	P		765.8	P	898.6	P	907.4	P	684.6	P		869.4	P	632.7	P	700.5	P	700.7	P		637.6
	YBR168W	unknown	unknown	7170_at		499	P	157.8	M	214.8	P	190.7	P		400.7	P	440.4	P	312.2	P		233.3	P	214.8	P	240.1	P	305.5	P		243.6	P	316	P	332.7	P	254.3	P		378.7	P	463.3	P	162	P	115.8	A		290.2
SSE2	YBR169C	heat shock response	HSP70 family	7171_at		5059.1	P	247.8	P	337	P	353	P		10309.9	P	10676.8	P	8697.7	P		3884	P	5174.6	P	3358.5	P	1764.4	P		3725	P	3046.3	P	3099.1	P	2571.2	P		7926.9	P	11055.3	P	3049.8	P	320.2	P		3422.4
NPL4	YBR170C	nuclear protein targeting	nuclear pore protein	7172_at		1176.3	P	239.9	P	443.3	P	453.2	P		1171.4	P	917.4	P	971.5	P		1888.7	P	1021.4	P	721.4	P	712.6	P		1690.6	P	1217.4	P	1103	P	877	P		1130.1	P	1239.1	P	502.7	P	289.1	P		1229.6
SEC66	YBR171W	secretion	ER protein translocation subcomplex subunit	7173_at		1337.2	P	1840.9	P	2795.3	P	2099.8	P		1190.6	P	1040.7	P	1427.1	P		389.6	P	1089.3	P	1308.9	P	1628.5	P		438.7	P	779.7	P	815.7	P	673.7	P		1953.2	P	1281.2	P	1659.9	P	2371.4	P		486.9
SMY2	YBR172C	unknown	kinesin related	7174_at		526.9	P	745.6	P	860.5	P	473.5	P		356.8	P	477.3	P	360.6	P		440.1	P	629.2	P	535.4	P	690.8	P		352.1	P	822.2	P	706.4	P	996.3	P		410.9	P	473.8	P	669.2	P	1513	P		1072.7
UMP1	YBR173C	protein degradation, ubiquitin-mediated	20S proteasome maturation factor	7175_at		1377	P	995.3	P	1336.1	P	1144	P		1126.8	P	1054.5	P	1099	P		2397.7	P	1512	P	1020.5	P	1014.5	P		2378.6	P	1317.4	P	1510.2	P	1335.2	P		1635.3	P	1939.4	P	1167.7	P	825.2	P		1547
	YBR174C	unknown	unknown	7176_at		17.3	A	52.8	A	36.9	A	13.9	A		6.5	A	6.9	A	11.1	A		21.9	A	6.2	A	45.9	A	75.2	M		5.2	A	7.6	A	3.9	A	4.3	A		17.3	A	8	A	8.4	A	18.3	A		1.9
	YBR175W	unknown	unknown	7177_at		698.7	P	1172.2	P	1261.2	P	983.5	P		673.4	P	836.8	P	862	P		106.3	A	736.7	P	805.8	P	955.9	P		114.8	P	136.6	P	195.1	P	206.1	P		704.9	P	657	P	1199.2	P	703.7	P		163.3
ECM31	YBR176W	cell wall biogenesis	unknown	7178_at		1208.7	P	490.4	P	775.5	P	741.8	P		994.1	P	917.3	P	1117.6	P		740.6	P	754.2	P	885.2	P	958.4	P		598.8	P	596.9	P	524.3	P	403.6	P		1207.4	P	1195.1	P	803.4	P	258.3	P		640.9
EHT1	YBR177C	unknown	alcohol acyl transferase (putative)	7179_at		2681.2	P	1595.7	P	2811.9	P	2929.9	P		3468.2	P	2325.3	P	2344.5	P		4327.9	P	2688.4	P	2520.3	P	2752.2	P		4399.8	P	1432.2	P	1425.7	P	1124.8	P		2912	P	2802.7	P	1186	P	847.5	P		977.2
	YBR178W	unknown	unknown	7180_at		37.4	A	13	A	65.4	A	23.8	A		39.7	A	27.8	A	21.5	A		63.5	A	43.5	A	17.2	A	33.5	A		58	A	13.2	A	42.3	A	30	A		25.9	A	31	A	5.8	A	84.4	A		13.7
FZO1	YBR179C	mitochondrial biogenesis	mitochondrial membrane GTPase	7181_at		1006.9	P	563.1	P	672.2	P	793.8	P		1179.5	P	847.5	P	823.1	P		6554.3	P	720.4	P	556.7	P	562.5	P		6200.5	P	3043.8	P	3201.1	P	2478.6	P		1297.1	P	1010.6	P	340	P	550.6	P		4339.5
	YBR180W	unknown	major facilitator superfamily	7182_at		92.8	A	19.6	A	19.3	A	83.8	A		22.2	A	12.7	A	24	A		919	P	37.7	A	79.5	A	51.6	A		828	P	76.7	A	97	A	96.9	A		7.2	A	72.4	A	9.6	A	17.6	A		11.9
SMP1	YBR182C	cell wall organization	MADS box transcription factor	7183_at		649.5	P	875.9	P	805.8	P	571.8	P		649.2	P	849.6	P	824.9	P		776.3	P	1210.4	P	1453.2	P	935.4	P		345.5	P	753.1	P	651.2	P	925.5	P		478.3	P	400.8	P	876.8	P	929	P		970.9
	YBR183W	unknown	unknown; similar to H. influenzae lic-1 protein	7184_at		3062.5	P	155.6	A	307.7	P	774.5	P		2974.1	P	3142.3	P	2795.9	P		3864.7	P	2160.4	P	2313.1	P	2850.1	P		1674.9	P	3167.9	P	2422.2	P	2927.5	P		1673.7	P	2622.1	P	730.6	P	138.4	A		2254.7
	YBR184W	unknown	unknown	7185_at		119.1	P	166.3	P	142.1	P	276.2	P		132.9	P	177.9	P	242.2	P		186.6	P	322.5	P	444.7	P	408.2	P		121.1	P	206.4	P	188.2	P	165.2	P		166.4	P	133.9	P	234.5	P	96.5	A		175.9
MBA1	YBR185C	respiration	mitochondrial respiratory complex assembly	7186_at		2533.4	P	898.1	P	1276.5	P	1426.1	P		1535.7	P	1297.2	P	808	P		2188.7	P	942.4	P	758.3	P	549.2	P		1145.1	P	1614	P	1286.3	P	1888.1	P		2225.8	P	2165.9	P	1120.8	P	1079.9	P		1902.1
PCH2	YBR186W	meiosis, checkpoint	unknown	7187_at		22.6	A	87.5	M	4.3	A	25.1	A		38	A	55.2	P	52.9	P		76.1	A	30.8	A	44.3	P	67.7	P		23.5	A	16.9	A	28.7	M	38.6	A		20	A	24.5	A	40.6	M	4.5	A		30
	YBR187W	unknown	unknown; similar to ND5 and PSB2 (SP:P03920 and SP:P20898)	7188_at		2789.9	P	3135.1	P	5242.7	P	5904	P		1844.2	P	2083.1	P	2799	P		973.1	P	3052.1	P	3312.4	P	3223.1	P		639.2	P	1794	P	1439.2	P	1539.8	P		3175.2	P	2321.6	P	6482.6	P	5261.4	P		1752.7
NTC20	YBR188C	mRNA splicing	Prp19p-associated complex protein	7189_at		1077	P	748	P	992	P	1067.6	P		1028.2	P	1006.6	P	1227	P		495.6	P	1091.2	P	913.3	P	916	P		343.6	P	906.5	P	876.5	P	911	P		1169.2	P	1047.4	P	1194.8	P	498.4	P		732.2
RPS9B	YBR189W	protein synthesis	ribosomal protein S9B	7191_f_at		18046.9	P	23377.4	P	22031.4	P	17816	P		11875	P	12337.4	P	11590.6	P		1187.1	P	10721	P	15365.4	P	14592.9	P		1755.8	P	5506.1	P	5361.2	P	5932.6	P		11826.8	P	11753.1	P	14869	P	19247.7	P		2443.5
RPS9B	YBR189W	protein synthesis	ribosomal protein S9B	7190_i_at		13566	P	22885.8	P	22735.7	P	19412.1	P		10725.8	P	10253.6	P	11747.2	P		827.4	P	9613.1	P	18427.9	P	16418.5	P		739.4	P	3702.2	P	3800.6	P	4046.1	P		13385.4	P	11869.7	P	15687	P	19018	P		1855
	YBR190W	unknown	unknown; similar to glycosyl hydrolases	7192_at		53	A	232.4	A	147.2	A	186.1	A		88.4	A	181.8	A	79.8	A		13.5	A	37.9	A	18.2	A	102.3	A		48.8	A	43.7	A	52.3	A	43.9	A		77.7	A	135.5	A	148.9	A	168.5	A		29.2
RPL21A	YBR191W	protein synthesis	ribosomal protein L21A	7147_at		19487.8	P	9825.2	P	11447.7	P	10943.1	P		3664.6	P	4557.9	P	4886.3	P		1531	P	5735.2	P	8124.6	P	6634.4	P		2547.4	P	15624.5	P	13802.1	P	16187	P		6678.5	P	5034.3	P	6312.9	P	10852.3	P		5305.3
RIM2	YBR192W	transport	mitochondrial carrier family	7148_at		1004.1	P	1337.7	P	1500	P	1754.5	P		775.7	P	812.5	P	1057.4	P		374	P	1513.6	P	1245.5	P	1162.7	P		281.9	P	482.7	P	443.1	P	641.7	P		846	P	653.4	P	1295.4	P	1594.1	P		374.6
MED8	YBR193C	transcription	RNA polymerase II mediator subunit	7149_at		776.9	P	384	P	407.1	P	462.3	P		988.2	P	968	P	828.5	P		552	P	948.4	P	842.1	P	728.5	P		541.7	P	881.3	P	681.3	P	912.4	P		1107.7	P	1294.7	P	655.8	P	346.6	P		803.8
	YBR194W	unknown	unknown	7150_at		1698.3	P	697.1	P	1122.1	P	1109.3	P		1043.2	P	993.8	P	1052.9	P		536.6	P	1133.1	P	1378.1	P	932.1	P		843.3	P	1030.6	P	1030.4	P	812	P		1374.6	P	1135.7	P	823.5	P	1001.7	P		1666.5
MSI1	YBR195C	chromatin structure	chromatin assembly factor I subunit	7151_at		1289.1	P	3320.3	P	3146.7	P	1640	P		1058.9	P	1204.7	P	1227.3	P		622.9	P	1334.4	P	1535.4	P	1443.1	P		985.3	P	1015.1	P	737	P	1024	P		1173.8	P	1164.3	P	1455.4	P	2790	P		864.9
PGI1	YBR196C	glycolysis	glucose-6-phosphate isomerase	7152_at		23057.9	P	22348.4	P	22236.8	P	22752.8	P		22043.6	P	24506.3	P	22165.7	P		6651.3	P	24701.7	P	30763.8	P	22389.7	P		8558.4	P	24902.1	P	24445.2	P	30294.3	P		22294	P	25106.7	P	21934	P	18377	P		15481
	YBR197C	unknown	unknown	7153_at		55.8	A	170.5	P	187	P	128	P		220.2	P	198.5	P	226.1	P		416.6	P	649.3	P	486.3	P	438.3	P		443.2	P	456.5	P	385.5	P	483.5	P		224.1	P	212.7	P	224.5	P	169.3	P		484.3
TAF90	YBR198C	transcription	TFIID 90 kD subunit	7154_at		893.9	P	1168.9	P	1045	P	873.2	P		985	P	1181.9	P	890.7	P		458.8	P	1452.5	P	826.6	P	1191.7	P		344.8	P	792.8	P	691.4	P	708.5	P		845.6	P	960.2	P	845.1	P	1302	P		645.9
KTR4	YBR199W	protein glycosylation	putative alpha-1,2-mannosyltransferase	7155_at		3314.7	P	1241.5	P	2025.2	P	1960.6	P		3618.9	P	2869.8	P	3450.1	P		1962.1	P	2655.1	P	2788.9	P	3140.3	P		2743.2	P	2988.6	P	3095.8	P	3118.9	P		2869.7	P	3316.8	P	1624.9	P	736.2	P		2422.8
BEM1	YBR200W	bud emergence	binds Cdc24p	7156_at		224.4	P	249.3	P	246.3	P	244.3	P		301.8	P	159.7	P	222	P		1023.9	P	339.1	P	280.3	P	347.7	P		1474.7	P	769.1	P	821.1	P	539.7	P		246.5	P	225.9	P	307.2	P	369.9	P		854.4
DER1	YBR201W	protein degradation, ER	unknown	7038_s_at		510.2	P	471	P	517	P	587.4	P		583.6	P	569.5	P	866.1	P		1593.9	P	658.8	P	948.3	P	1373.6	P		1592.9	P	1506.7	P	1479.2	P	1152.3	P		837.3	P	633.9	P	360.1	P	116.2	A		1112.6
DER1	YBR201W	protein degradation, ER	unknown	3940_at		310.4	P	66.4	A	67.7	A	122.2	P		130	P	123.4	P	193.2	P		408.7	P	243.6	P	208.5	P	268.6	P		377.9	P	179.4	P	302.5	P	194.7	P		261.8	P	141.6	P	76	P	32.4	A		190.8
CDC47	YBR202W	DNA replication	MCM initiator complex	7157_at		553.3	P	650.5	P	1046.2	P	723.2	P		540.2	P	706.4	P	714.3	P		420.2	P	1220.5	P	1046.6	P	1253.7	P		531.3	P	958.6	P	907.5	P	1073.1	P		732.8	P	780.7	P	704	P	872.5	P		724.2
	YBR203W	unknown	unknown	7158_at		43.1	A	46.9	A	3.8	A	49.4	M		73.2	P	91.4	P	97.3	P		118.5	P	38.2	A	53.8	P	40.7	A		176.3	P	135.2	P	123	P	113	P		52.9	P	77.2	P	64.3	P	131.6	P		166.8
	YBR204C	unknown	unknown; similar to peroxisomal serine-active lipase	7159_at		626.9	P	111.6	P	95.7	P	148.2	P		1051.8	P	525	P	585.3	P		1340.8	P	587.7	P	254.4	P	616.6	P		2080.1	P	1013.4	P	1192.1	P	785.2	P		689.9	P	747.9	P	145.2	P	131.3	A		1141.2
KTR3	YBR205W	protein glycosylation	putative alpha-1,2-mannosyltransferase	7161_g_at		2677.2	P	1830	P	3152.5	P	2225.8	P		3423.7	P	3437.9	P	2851.5	P		1491.8	P	1732.4	P	2333.5	P	3151.1	P		2248.1	P	2358.6	P	2224.8	P	2148.6	P		3401.4	P	3398	P	2317.2	P	2749.1	P		1711.8
KTR3	YBR205W	protein glycosylation	putative alpha-1,2-mannosyltransferase	7160_at		2008.8	P	1211.3	P	1969.6	P	1878.5	P		2940.7	P	2043.2	P	2182.1	P		1371.1	P	1554.8	P	2139.8	P	2271.3	P		1590.8	P	1768	P	1529.7	P	1636	P		2607.1	P	2594.4	P	1537.1	P	1688.1	P		1682.5
	YBR206W	unknown	unknown	7162_at		749	P	579.3	P	807.2	P	735	P		685.7	P	534.1	P	675.6	P		460	P	486.5	P	690.4	P	955.7	P		429.1	P	706	P	824.4	P	528.4	P		765.3	P	632.1	P	479.4	P	733.2	P		548.6
FTH1	YBR207W	unknown	unknown; similar to Ftr1p	7163_at		2571	P	2400.5	P	2082.8	P	1701	P		3022.8	P	2694.4	P	2806.1	P		5886.8	P	3815.2	P	2621.2	P	2458.1	P		5618.6	P	4313.5	P	3881.7	P	3415.9	P		2884.6	P	2727.4	P	2029.3	P	2148	P		5212.4
DUR1,2	YBR208C	nitrogen, amino acid, nucleotide metabolism	urea amidolyase	7164_at		2084	P	1879.9	P	2251.2	P	3181.8	P		1232.3	P	566.6	P	469.5	P		3924.6	P	9410.7	P	1073.4	P	2276.8	P		4260.7	P	2398.4	P	2407.9	P	2069.9	P		1167.7	P	1290.7	P	329.2	P	1164.5	P		5142.9
	YBR209W	unknown	unknown	7165_at		20.6	A	15.2	A	42	A	5.2	A		5.9	A	41.4	A	3.5	A		23	A	9.3	A	36.3	A	13.8	A		9.5	A	6.5	A	27.1	A	10.5	A		6.5	A	11.6	A	13.4	A	11.4	A		7.1
	YBR210W	unknown	unknown	7166_at		1442.6	P	1851.2	P	2279.7	P	2260	P		1087.1	P	1137.6	P	1360	P		1177.1	P	1098	P	1212.7	P	1484.1	P		1008.3	P	1297.4	P	1566.8	P	747.8	P		1451.4	P	1403.2	P	1300.5	P	1070.2	P		2141.5
AME1	YBR211C	unknown	microtubule associated	7167_at		423.6	P	288.1	P	350	P	466.7	P		400.8	P	421.8	P	359	P		614	P	238	P	198.3	P	223.5	P		462.8	P	346.2	P	439.5	P	230.8	P		383.9	P	243.6	P	259.9	P	215.8	P		825.3
NGR1	YBR212W	unknown	glucose-repressible RNA-binding protein	7168_at		2715.1	P	215.5	P	742.9	P	925	P		8092	P	6839.8	P	5616	P		9737	P	985.7	P	576.8	P	602.9	P		8234.7	P	7292.1	P	7556.2	P	5301.8	P		5641.3	P	5893.1	P	1528.8	P	299.6	P		9431.3
MET8	YBR213W	sulfate assimilation	siroheme synthase	7169_at		207.9	P	402	P	442.6	P	397.2	P		204.2	P	217	P	258.3	P		1006.7	P	485.4	P	375.3	P	341.4	P		962.6	P	656.9	P	533.7	P	757.7	P		164.4	P	111.3	P	274.8	P	427.6	P		614.5
SDS24	YBR214W	unknown	unknown; nuclear protein; similar to S. pombe sds23	7124_at		596.9	P	26.6	A	41.5	A	53	A		2236.9	P	1376.1	P	1311.6	P		2375	P	1163.9	P	927.6	P	907.8	P		1008.4	P	1117.3	P	1094.2	P	1017.2	P		766.8	P	873.4	P	53.6	A	33.9	A		1527.6
HPC2	YBR215W	transcription	regulator of histone transcription	7125_at		248	P	289.7	P	382	P	398.7	P		597.1	P	489.7	P	592.4	P		1116.9	P	767.5	P	784	P	563.9	P		444.2	P	869.4	P	691	P	889.6	P		468	P	404.2	P	387.7	P	526.3	P		810.4
	YBR216C	unknown	unknown	7126_at		117.3	A	53.1	A	9.3	A	176.4	A		133.9	P	139.4	P	139.8	P		138.3	P	185.9	P	145.1	P	231.9	P		70.8	P	134.6	P	149.9	P	150.4	P		139.1	P	125.6	P	54.1	A	4.8	A		176.5
APG12	YBR217W	autophagy	unknown	7127_at		475.8	P	513.9	P	500.4	P	402.8	P		459.4	P	644.7	P	651.7	P		921.8	P	581.6	P	727.1	P	595.2	P		441.4	P	708.3	P	535.2	P	539	P		529.4	P	522.3	P	515.2	P	424.8	P		950.1
PYC2	YBR218C	TCA cycle	pyruvate carboxylase 2	7128_at		2612.5	P	2667.3	P	2259.7	P	3686.5	P		1870.4	P	1826.7	P	956.7	P		1479.1	P	2540.1	P	3588	P	4756.2	P		881.3	P	1869.9	P	1735.1	P	1897.4	P		1688.6	P	988.8	P	2732.3	P	3423.9	P		1632.5
	YBR219C	unknown	unknown	7075_at		6.6	A	69.9	A	97.6	A	42	A		51.3	A	29.8	A	2.7	A		51.1	A	7.8	A	4.3	A	30	A		43.6	A	20.4	A	26.9	A	38.7	A		7.1	A	4.9	A	5	A	45.2	A		40.9
	YBR220C	unknown	unknown; similar to E. coli ampG protein	7130_g_at		1176.9	P	926.6	P	1905.4	P	1694.9	P		858.4	P	822.1	P	904.4	P		1010.8	P	1725	P	1993.6	P	1763.7	P		833.3	P	856	P	719.8	P	851.3	P		1077.6	P	875.7	P	2247.4	P	2720	P		817.6
	YBR220C	unknown	unknown; similar to E. coli ampG protein	7129_at		953.1	P	1302.9	P	1155.4	P	970.7	P		673.1	P	600	P	587.4	P		757.7	P	1144.7	P	1350	P	1154.4	P		335.2	P	525.9	P	456.1	P	576.7	P		765.1	P	580.5	P	1330	P	1563.9	P		656.3
PDB1	YBR221C	glycolysis	pyruvate dehydrogenase	7131_at		2863.8	P	1001.2	P	1629.1	P	2467.8	P		4350.1	P	2704.4	P	3091.6	P		6122.2	P	2434	P	1716.4	P	2344.7	P		5800.1	P	6374.5	P	5655.3	P	6124.3	P		4194.5	P	4282.2	P	2894.7	P	1152.6	P		5581.9
FAT2	YBR222C	transport	peroxisomal (putative) fatty acid transporter	7132_at		2548.4	P	1538.9	P	862.6	P	567.7	P		4242	P	4469	P	4704.9	P		3392.6	P	3755.9	P	3402.5	P	2834.4	P		3372.8	P	2903.6	P	2418.7	P	2602.8	P		4694.2	P	4550.3	P	3264.7	P	1948.2	P		2265.7
	YBR223C	unknown	unknown	7133_at		547.8	P	199.1	M	309.2	P	180.5	P		1092.6	P	1199.8	P	1027.3	P		1617.2	P	1088.6	P	956.9	P	688	P		1640.9	P	1618.1	P	1465	P	1722.2	P		859.9	P	818.4	P	417.6	P	229	P		1839.6
	YBR224W	unknown	unknown	7134_at		200	P	198.7	P	185.7	P	211	P		178.2	P	196.1	P	156.2	P		112.3	P	135.3	M	203.3	P	128.3	P		128	P	117.1	P	66.5	P	183.7	P		94.8	P	96	P	179.5	P	170	P		134.9
	YBR225W	unknown	unknown	7135_at		278	P	171	P	228.7	P	269	P		518.2	P	567	P	566.9	P		628.2	P	290.5	P	399.7	P	386.7	P		968.7	P	619.5	P	648.5	P	551.4	P		481.5	P	414.9	P	163.8	P	220.6	M		680.3
	YBR226C	unknown	unknown	7136_at		79.9	P	83.4	A	63.3	A	33.7	A		124.7	P	125.3	M	163.9	P		211.4	P	138.6	M	84.5	P	108.9	P		213.6	P	151.4	P	179.2	P	120	P		103.1	P	123.5	P	30	A	137	A		185.3
MCX1	YBR227C	protein folding	chaperone, mitochondrial (putative)	7137_at		470.4	P	511	P	492.3	P	621.1	P		444.1	P	565.6	P	590	P		262.8	P	453.4	P	505.8	P	550.2	P		242.3	P	327.6	P	360.8	P	366.3	P		441.3	P	476.6	P	604.9	P	446.8	P		385.4
	YBR228W	unknown	unknown	7138_at		356.6	P	377.2	P	425	P	522.2	P		358.3	P	468.1	P	350.9	P		634.5	P	764.1	P	673.7	P	604	P		966.3	P	843.7	P	862.2	P	711.5	P		376.5	P	331.5	P	557.4	P	411.8	P		704.1
ROT2	YBR229C	cytoskeleton	glucosidase II	7139_at		640.2	P	80.8	A	110.5	M	263	P		885.1	P	773.5	P	839.7	P		80.3	A	109.7	P	311.8	P	355.5	P		114.6	P	241.9	P	256.1	P	282.6	P		809.2	P	1000.6	P	398	P	111.6	A		137
	YBR230C	unknown	unknown	7140_at		23824.4	P	2320.4	P	2426.9	P	3226.6	P		23768.6	P	26201.5	P	18151.8	P		14587.2	P	3427.8	P	3851.8	P	6647.8	P		19945.4	P	18450.2	P	19685.8	P	20370.2	P		22229.8	P	25269	P	14404.2	P	9107.5	P		18810.9
	YBR231C	unknown	unknown	7141_at		699.5	P	724.1	P	596	P	253.6	P		817.4	P	836.2	P	817.8	P		919.8	P	963.2	P	514.6	P	408.8	P		712.5	P	551.1	P	489	P	567.1	P		1115.2	P	862.2	P	803.1	P	404.6	P		660.2
	YBR232C	unknown	unknown	7142_at		29	A	44.8	A	126.3	A	34	A		19.1	A	103.3	A	57.7	A		49.7	A	21.2	A	36.3	A	28.3	A		38.9	A	53.6	A	73.4	A	33.3	A		48.3	A	147.3	A	23.9	A	186	A		22.9
PBP2	YBR233W	unknown	interacts with Pab1p	7143_at		94	A	95.9	A	266	P	170.8	P		200.6	P	97.7	A	247.8	P		79	A	168.8	P	189.2	P	239.8	P		77.5	A	101.3	A	123.6	P	81.9	A		260.6	P	213.1	P	136.1	P	65.8	A		74.8
ARC40	YBR234C	cytoskeleton	Arp2/3 complex subunit	7144_at		5499.2	P	1074.2	P	2765	P	2322	P		4091.1	P	3212.3	P	4185.6	P		542.5	P	3946.5	P	5062.2	P	4054.3	P		1097.2	P	1550.9	P	1416.4	P	1668	P		8146.7	P	7842.9	P	2610.7	P	470.2	P		1199.6
	YBR235W	unknown	unknown; similar to human SLC12A1 gene for which mutations	7145_at		566.2	P	222.4	P	348.1	P	435.7	P		626.9	P	580.2	P	585.7	P		975.1	P	662.8	P	440.3	P	629.4	P		1201.6	P	1250	P	1144.1	P	1022.6	P		540.7	P	578.4	P	333.5	P	132.8	A		898.7
ABD1	YBR236C	mRNA capping	mRNA cap methyltransferase	7146_at		561.5	P	649.3	P	672.8	P	860.3	P		493.8	P	408.4	P	546.4	P		477.9	P	469.5	P	586.8	P	771.1	P		713	P	563.4	P	730.4	P	486.9	P		573.2	P	552.7	P	564	P	679.7	P		687
PRP5	YBR237W	mRNA splicing	RNA helicase	7102_at		314	P	321.1	P	331	P	255.7	P		284.8	P	248.6	P	253.3	P		707.3	P	377.5	P	433	P	431.3	P		560.2	P	567.4	P	491.7	P	355.4	P		253.4	P	263.2	P	211.9	P	258.3	P		542.7
	YBR238C	unknown	unknown	7103_at		317.2	P	4045.3	P	2710.7	P	1753.6	P		65.8	A	139	P	122.2	P		44.5	A	1375.2	P	1103.9	P	774.2	P		64.2	M	118.7	M	132.3	P	88.3	P		187.3	P	101.8	P	2630.8	P	2446.2	P		87.8
	YBR239C	unknown	unknown; similar to transcription factors, has Zn[2]-Cys[6]	7104_at		156.8	P	396	P	380	P	332.9	P		242.1	P	250.7	P	234	P		218	P	442	P	444.8	P	430	P		290.7	P	373	P	365.3	P	340.3	P		221.7	P	242.4	P	276.9	P	257.4	P		322.8
THI2	YBR240C	thiamine biosynthesis	transcription factor	7105_at		293.9	P	177.3	P	127.8	M	139	P		759.7	P	879.9	P	693.7	P		220.5	P	250.5	P	398.7	P	609.7	P		171.9	P	302.8	P	264.4	P	279.1	P		570	P	670.6	P	386.1	P	116.6	M		248
	YBR241C	unknown	unknown; similar to sugar permeases, has 10 potential	7106_at		5607.2	P	479.3	P	360.9	P	453.9	P		16376.2	P	14548.5	P	12362	P		5056.6	P	2662	P	2305.1	P	2291.7	P		4638	P	3278.1	P	3661.2	P	3749.5	P		11481	P	14892.8	P	3261.9	P	351.7	P		4382.8
	YBR242W	unknown	unknown	7107_at		1715.8	P	3412.4	P	3721.7	P	3116.4	P		1198.1	P	1312.5	P	1514.9	P		1856.7	P	2387.7	P	2104.8	P	1871.1	P		1614	P	1928.4	P	1977.7	P	1766.5	P		1301.7	P	1264.7	P	2057.2	P	2306.8	P		2049.6
ALG7	YBR243C	protein glycosylation	UDP-N-acetyl-glucosamine-1-P transferase (GPT)	7108_at		1026.2	P	1270.4	P	2007	P	1636.4	P		784.9	P	588.4	P	587.6	P		1921.1	P	1891	P	1849.6	P	1772.2	P		1687.5	P	1065.4	P	879	P	669.9	P		1248.9	P	1081.9	P	897.3	P	795.5	P		900.3
	YBR244W	unknown	unknown; similar to glutathione peroxidase	7109_at		127.3	P	83.3	A	103.1	P	177.3	P		186.6	P	196.9	P	180.5	P		6058.5	P	590.9	P	155.7	P	130	P		4664.4	P	283	P	320.1	P	167.4	P		143.6	P	124	P	117.2	P	134.3	P		321.6
ISW1	YBR245C	unknown	unknown; similar to Drosophila nucleosome remodeling	7110_at		303.1	P	346.9	P	454.8	P	439.9	P		275	P	278	P	291	P		307.4	P	480.7	P	416.5	P	350.8	P		208	P	329.9	P	347.8	P	272	P		290	P	337.1	P	333.2	P	494	P		300.3
	YBR246W	unknown	unknown	7111_at		1107.5	P	1540.9	P	1785.5	P	1322.4	P		1681.8	P	1231.4	P	1326.8	P		628.9	P	2655.5	P	2463.9	P	2454.5	P		666.2	P	1224.7	P	1143.6	P	1244.6	P		2071.2	P	1857.7	P	1841.5	P	1852.2	P		867.4
ENP1	YBR247C	protein glycosylation	putative oligosaccharyltransferase complex subunit	7112_at		1254.4	P	7525.9	P	6376.4	P	3519.7	P		255.9	P	509.2	P	687.2	P		382.7	P	2613.3	P	1781.1	P	1342.1	P		308	P	791.1	P	528.4	P	556.6	P		936.4	P	876.9	P	4894.5	P	8068.9	P		440.4
HIS7	YBR248C	histidine biosynthesis	glutamine amidotransferase:cyclase	7113_at		1398.2	P	1472.3	P	1894.5	P	4288.6	P		1187.3	P	2418	P	2740	P		876.3	P	2050.2	P	2151.4	P	1589.2	P		487.6	P	1030.8	P	886.6	P	1088.4	P		1715.9	P	1699.5	P	4068.9	P	2682.7	P		1645.6
ARO4	YBR249C	aromatic amino acid biosynthesis	2-dehydro-3-deoxyphosphoheptonate aldolase	7114_at		8667.5	P	12050	P	9157	P	9947.6	P		3008.9	P	4000.8	P	5883.3	P		273.4	P	4361.4	P	7987.1	P	8533	P		119.5	P	839.5	P	780.7	P	985.6	P		5923.2	P	4490.1	P	9647.5	P	12582.4	P		585.1
	YBR250W	unknown	unknown	7115_at		106.2	M	146.2	P	137.1	P	167.6	P		134.9	P	166.4	P	129.8	P		112.8	P	95.4	P	201.5	P	162.2	P		43.1	A	94	P	105.8	P	207.9	P		110.3	P	118.7	P	108	P	181.7	A		44.5
MRPS5	YBR251W	protein synthesis	ribosomal protein, mitochondrial S5	7116_at		408.2	P	281.6	P	262.2	P	272.1	P		309.2	P	334	P	283.4	P		175	M	244	P	209	P	194	P		104.8	P	225.9	P	253.6	P	252.2	P		345.9	P	242.5	P	306.1	P	496	P		121.7
DUT1	YBR252W	pyrimidine metabolism	dUTP pyrophosphatase	7117_at		3448	P	8727.6	P	10355.2	P	10263.4	P		2634	P	2886.1	P	3111.9	P		420.1	P	3409.6	P	4640	P	4834.8	P		295.1	P	757.9	P	933	P	1499.5	P		3453.2	P	2061	P	5838	P	5747.2	P		850.8
SRB6	YBR253W	transcription	RNA polymerase mediator subunit	7118_at		897.2	P	727.9	P	1296.6	P	1801.8	P		1222.2	P	1115.9	P	1049.8	P		948.9	P	1834.7	P	1517.8	P	1296.1	P		1040.6	P	962.8	P	981	P	718.7	P		1486.1	P	1336.8	P	1177	P	813	P		1748.5
TRS20	YBR254C	secretion (putative)	transport protein particle (TRAPP) subunit, 20 kD	7119_at		891.9	P	1093.7	P	1340.2	P	2087	P		734.6	P	815.5	P	1298.1	P		746.8	P	1324	P	1298.9	P	1103	P		792.1	P	245.4	P	264	P	407.7	P		975.8	P	832.5	P	1634.9	P	575.3	P		408.9
	YBR255W	unknown	unknown	7120_at		210.7	P	110.8	P	163	P	213	P		339.4	P	279.7	P	337.6	P		1227.1	P	269.9	P	220.3	P	327.9	P		1034.5	P	300.3	P	373.6	P	237.1	P		303.8	P	186.1	P	211.3	P	85.8	A		295.1
RIB5	YBR256C	flavin biosynthesis	riboflavin synthase, alpha chain	7121_at		1757.4	P	2111.6	P	1785.2	P	3812.3	P		2157.1	P	2549.6	P	2784.8	P		4241	P	737.5	P	1681.8	P	2834.4	P		5814.1	P	1770.5	P	1576.3	P	1506.3	P		1990.2	P	1644.5	P	3072.4	P	2398.1	P		2844.8
POP4	YBR257W	rRNA and tRNA processing	RNase P and RNase MRP subunit	7122_at		791.5	P	1862	P	1475.6	P	1305.3	P		553.4	P	689.2	P	753.6	P		1444.5	P	1010.3	P	1162.6	P	1025.7	P		1454.4	P	864.2	P	789	P	732.8	P		941.8	P	611	P	1417.3	P	1239.3	P		851.8
	YBR258C	unknown	unknown	7123_at		95.4	P	188.5	P	141	P	182.1	P		116.9	P	109.7	P	167.5	P		236.5	P	269.9	P	254.5	P	228.9	P		291.4	P	123.1	P	167.3	P	153	P		103.5	P	110.5	P	124.6	P	179.7	P		194.6
	YBR259W	unknown	unknown; similar to serine-type carboxypeptidase Prc1p	7079_at		131.8	P	139.4	P	130.5	P	134.4	P		156	P	131.8	P	131.1	P		255.4	P	225.8	P	283.8	P	327.3	P		324.8	P	392.1	P	363.3	P	340.4	P		145.8	P	160.8	P	148.5	P	181.9	P		115.9
RGD1	YBR260C	unknown	GTPase-activating (GAP) protein (putative)	7080_at		789.4	P	550.7	P	721.7	P	786.6	P		899.6	P	750.7	P	790.6	P		1837.4	P	1832.3	P	1427.9	P	1170.4	P		2103.4	P	1386.6	P	1258.6	P	1326.7	P		1154	P	1004.4	P	834.9	P	509.9	P		1412.1
	YBR261C	unknown	unknown	7081_at		1549.4	P	5719.6	P	5706.7	P	3163.3	P		1460.7	P	1662.2	P	1329.5	P		743.2	P	4684.7	P	4248.7	P	3111.7	P		798.4	P	472.7	P	486.2	P	614.8	P		2628.6	P	2320.8	P	5784	P	7510.5	P		1136.4
	YBR262C	unknown	unknown	7082_at		7539.1	P	5563.6	P	5554.9	P	5364.6	P		6783	P	7559.9	P	6984.2	P		12136	P	5653.7	P	4616.1	P	4167	P		15240.5	P	12813	P	12527.2	P	12425.1	P		6735.6	P	5622.9	P	4901.9	P	6287.7	P		13823.8
SHM1	YBR263W	one-carbon interconversion	serine hydroxymethyltransferase	7083_at		7966.6	P	7190.6	P	8017	P	6640.3	P		5243.1	P	4699.3	P	5888.5	P		6824.6	P	5591.3	P	6378.6	P	6337.2	P		10530.6	P	9402.6	P	9137.1	P	11818.2	P		6762.6	P	8329	P	7952.8	P	6543.8	P		8283
YPT10	YBR264C	unknown	unknown; similar to rab proteins and other small GTP-binding	7084_at		1548.1	P	869.9	P	1597.2	P	1965	P		2237.9	P	1945.1	P	2030	P		1806.2	P	1023.1	P	1175.4	P	1692.3	P		2526.9	P	1682.5	P	1509.7	P	1450	P		2188.9	P	1932.6	P	1367.6	P	724.7	P		2088.8
TSC10	YBR265W	sphingolipid biosynthesis	3-ketosphinganine reductase	7085_at		1931.1	P	2158.8	P	2280.1	P	1806.8	P		2109.8	P	1945.9	P	1753.7	P		781.5	P	2193.6	P	1864.2	P	2256.3	P		1027.6	P	1359	P	1034.5	P	1352.2	P		2334.4	P	2662.8	P	1908.5	P	1212.5	P		819.7
	YBR266C	unknown	unknown	7040_g_at		66.7	A	362.4	P	298.8	P	155.6	P		63.3	P	141.9	P	78.2	P		63.1	A	175.4	P	115.9	P	66.9	A		68.9	A	155.9	P	130.8	P	103.6	A		115.9	P	53.1	P	346	P	1268.1	P		86.1
	YBR266C	unknown	unknown	7039_at		135.4	M	590.6	P	484.2	P	223.6	P		13.5	A	54.7	A	25.5	A		70.7	A	244.8	P	239.8	P	147.4	P		50.3	A	116.8	M	66	A	93.6	A		120.8	A	24.1	A	509.9	P	1659.9	P		118.2
	YBR267W	unknown	unknown	7041_s_at		851.4	P	5495.8	P	4211.6	P	2026.2	P		331.1	P	724.4	P	746.7	P		601	P	2140.7	P	1647.6	P	1563.6	P		546.8	P	828.1	P	591.5	P	484.3	P		822.9	P	611.7	P	4378.7	P	5997.6	P		626.9
MRPL37	YBR268W	protein synthesis	ribosomal protein, mitochondrial L37	7086_at		4625	P	4811.1	P	3924.8	P	3248.7	P		3955.8	P	2810.7	P	2818.5	P		4912.5	P	3229.6	P	2687.8	P	3296.1	P		4878.2	P	2955.6	P	3088	P	3259.4	P		4483.7	P	3994.1	P	2995.9	P	3746.5	P		5171.9
	YBR269C	unknown	unknown	7087_at		4846.9	P	548.4	P	851.9	P	1086.5	P		6800.7	P	5595.9	P	5589.5	P		11007.7	P	3250.1	P	2610.2	P	2580.6	P		21800.6	P	14510.5	P	13404.2	P	10745.6	P		7751.8	P	8901.2	P	2560.3	P	446	P		12884.4
	YBR270C	unknown	unknown	7088_at		617	P	442.3	P	472.8	P	284.8	P		722.4	P	770.7	P	743	P		1157.9	P	1051.4	P	920.2	P	775.6	P		2037	P	950.8	P	954.3	P	784.7	P		577.1	P	588.9	P	456.8	P	502.2	P		1137.9
	YBR271W	unknown	unknown; similar to Clostridium botulinum C1 toxin	7089_at		318.3	P	1915	P	1537.8	P	972.4	P		211.9	P	206.8	P	334.3	P		326.1	P	881.9	P	513.5	P	370.8	P		273.4	P	234.8	P	276	P	296.7	P		445.5	P	327.2	P	1359.9	P	1607.9	P		271.5
HSM3	YBR272C	mismatch repair	unknown; MutS homolog	7090_at		316	P	103.5	P	173.5	P	263.3	P		321.3	P	227.6	P	233	P		616.8	P	524.2	P	444.1	P	420.1	P		911	P	584.8	P	622.8	P	372.2	P		316.7	P	373.9	P	136.5	P	79.8	A		466.1
	YBR273C	unknown	unknown	7091_at		2928.3	P	1002	P	940.9	P	888.8	P		3054.8	P	3296.4	P	3403	P		3397.7	P	2742.5	P	2491.2	P	2328.3	P		4693.5	P	4184.9	P	3873.5	P	3291.1	P		3511.5	P	3251	P	1766.4	P	1213.7	P		4213.8
CHK1	YBR274W	cell cycle	DNA damage checkpoint protein kinase	7092_at		721.6	P	719.1	P	721.9	P	616.2	P		641.5	P	578.7	P	676.6	P		1303.6	P	709	P	662.5	P	646.5	P		1605.2	P	1675.8	P	1492.9	P	785.3	P		633.1	P	585.8	P	524.2	P	684.1	P		1436
RIF1	YBR275C	silencing	RAP1-interacting protein	7093_at		456.8	P	447.7	P	793	P	676.6	P		331.4	P	192.3	A	316.1	P		201.3	M	568.4	P	475.6	P	579.4	P		261.2	P	546.2	P	481.7	P	523.3	P		384.9	P	391	P	391.6	P	489.6	P		336.4
PPS1	YBR276C	unknown	protein phosphatase	7094_at		1156.5	P	1060	P	1861.8	P	1404.4	P		1460.9	P	1291	P	1483	P		1705.7	P	1971.2	P	2465.2	P	2075.8	P		1388.5	P	2073.1	P	2185.1	P	1883.6	P		1412.8	P	1482.5	P	1005.7	P	1338.1	P		2378.5
	YBR277C	unknown	unknown	7095_at		11.5	A	93.6	A	98.4	A	63.3	A		58.6	A	15.4	A	26.5	A		44.3	A	87.9	A	117.8	A	141.6	A		21.9	A	66.8	A	29.2	A	31.3	A		52.5	A	46.6	A	45	A	78.8	A		55.6
DPB3	YBR278W	DNA replication	polymerase epsilon C subunit	7096_at		1189.8	P	765.5	P	1446.6	P	991.3	P		925.3	P	927.8	P	1093.5	P		551.8	P	1333.5	P	1277.6	P	1270.9	P		568.3	P	584.4	P	630.7	P	635.4	P		860.9	P	1020.9	P	789.9	P	417.1	P		836.6
PAF1	YBR279W	transcription	RNA polymerase II-associated protein	7097_at		654	P	912.3	P	1038.4	P	949.5	P		1094	P	1199.8	P	1197.1	P		2250.2	P	618	P	544.5	P	711.5	P		2537.4	P	2353	P	2134.8	P	948.5	P		1098	P	925.9	P	1643	P	945.9	P		2405.3
	YBR280C	unknown	unknown; similar to Srm1p/Prp20p	7098_at		1687.2	P	228.8	A	224.7	P	267.4	P		5433.7	P	5382.4	P	3183.3	P		2884.3	P	556.7	P	554.1	P	818.4	P		3143.1	P	3180.1	P	3154.2	P	1941.8	P		2659.9	P	3338.1	P	507.3	P	90.8	A		3150.1
	YBR281C	unknown	unknown	7099_at		287.4	P	710.9	P	638.6	P	560.3	P		172.8	P	257.8	P	210.6	P		164.9	P	508.8	P	433.5	P	455.2	P		107	P	174.5	P	166.4	P	175.6	P		204.9	P	240.8	P	223.2	P	484.4	P		125.6
MRPL27	YBR282W	protein synthesis	ribosomal protein, mitochondrial L27	7100_at		2121.2	P	2120.9	P	2281	P	1993.4	P		2282.7	P	2525	P	2291.4	P		2891.2	P	1947.6	P	1714.5	P	1413	P		4204	P	2517.2	P	2500	P	2082.6	P		2461.3	P	2074.4	P	1538.8	P	1992.6	P		3009.1
SSH1	YBR283C	secretion	ER protein translocation complex subunit	7101_at		4865.3	P	6846	P	6692.9	P	6399	P		3777.7	P	3424.5	P	4000.2	P		2999	P	4001.3	P	4351.1	P	4843.2	P		1449.3	P	1814.5	P	1792.3	P	2130.8	P		3986.7	P	4077.5	P	5099.7	P	6640.9	P		3798.9
	YBR284W	unknown	unknown; similar to AMP deaminase	7057_at		218.4	P	171.9	P	215.6	P	194	P		259.3	P	194	P	204.9	P		452.5	P	147.8	P	541.9	P	483.3	P		132.6	P	102.4	P	148.6	P	159.2	P		237.4	P	153	P	108.3	P	189.4	P		300.5
	YBR285W	unknown	unknown	7058_at		932.2	P	78.5	A	9.4	A	3.5	A		1265.4	P	1019.7	P	2310.2	P		4.4	A	38.2	A	6.9	A	7.7	A		4.8	A	146.9	P	150.1	P	146.2	P		936.6	P	948.1	P	109.4	M	5.6	A		3.2
APE3	YBR286W	protein degradation	vacuolar aminopeptidase Y	7059_at		12254.3	P	4489.9	P	5904.3	P	7720.4	P		22132.4	P	21851.1	P	19501	P		9908.3	P	10851.1	P	15579.6	P	15759.8	P		5834.6	P	10786.7	P	9590.2	P	10047.2	P		22156.7	P	23777.6	P	11793.3	P	4307.6	P		6506.6
	YBR287W	unknown	unknown	7060_at		1966.4	P	1871.2	P	1738.4	P	1935.5	P		1543.6	P	1687.6	P	1613.1	P		3703.1	P	3262.7	P	2583.6	P	1994.9	P		2276	P	2493.3	P	2483.3	P	2327.5	P		1477.8	P	1297.5	P	1029.3	P	1033.3	P		2254
APM3	YBR288C	vacuolar protein targeting	AP-3 complex subunit	7061_at		850.5	P	1102.6	P	1345.8	P	1666.1	P		770.8	P	575.6	P	984.4	P		527.8	P	1643.3	P	2891.9	P	2255.1	P		429.8	P	791.6	P	714.5	P	721.9	P		964.2	P	844	P	1383.2	P	1414.6	P		610.9
SNF5	YBR289W	transcription	component of SWI/SNF global activator complex	7062_at		1360.4	P	378.9	P	1325.7	P	1329.3	P		1310.5	P	1438.7	P	1408.6	P		877.2	P	1852.2	P	1658	P	1493.9	P		696.2	P	1135.4	P	938.2	P	1208.7	P		1635.7	P	1478.9	P	1002.6	P	765.5	P		1067
BSD2	YBR290W	transport	Cu(2+) transporter	7063_at		1126	P	1337.5	P	931.2	P	1200.4	P		1129.8	P	913.7	P	1402.1	P		2301.6	P	1319.3	P	1414.6	P	1303.9	P		2887.4	P	2249.3	P	1890.4	P	1655	P		1104.6	P	932.7	P	828.1	P	918	P		2072.2
CTP1	YBR291C	transport	mitochondrial citrate transporter	7064_at		1137	P	4324.3	P	2505.9	P	1442.4	P		1481.6	P	1478	P	2154.7	P		4424.7	P	8578.5	P	4948.3	P	4551.4	P		4434.1	P	3078.2	P	3760.3	P	4698.6	P		1664.6	P	1188.7	P	3772.3	P	9146.2	P		4018.3
	YBR292C	unknown	unknown	7065_at		205.1	P	207.1	P	178.3	P	156.5	P		103	P	141.7	P	139.3	P		175.5	P	310.2	P	291.5	P	260.1	P		168.8	P	183.8	P	136.4	P	205.1	P		163.3	P	133.2	P	120.6	P	113.3	M		112.3
	YBR293W	unknown	major facilitator superfamily	7066_at		887.4	P	1189.2	P	1221.3	P	1308.9	P		855.6	P	910.3	P	1045.2	P		2327.3	P	1765.5	P	1679.2	P	1717.7	P		2671	P	2115.9	P	2044.5	P	2210.8	P		864.1	P	733.5	P	1247.5	P	711.7	P		2711.3
SUL1	YBR294W	transport	sulfate permease	7067_at		201.2	P	21.1	A	133.2	A	129	P		191.1	P	391.9	P	391.7	P		957.6	P	142.8	P	117.2	P	180.1	P		1272.1	P	2931.6	P	2423.4	P	3655	P		497.9	P	279.4	P	382.3	P	52	A		2815.9
PCA1	YBR295W	transport	Cu(2+) ATPase	7068_at		1490.3	P	721.4	P	652.5	P	491.8	P		2252.6	P	2418.9	P	2168.6	P		5526	P	5379.4	P	3367.1	P	2442.3	P		5541.2	P	2654.1	P	3092.1	P	3020.8	P		1819.9	P	1564.1	P	757.2	P	507.3	P		3648
PHO89	YBR296C	phosphate metabolism	Na+/Pi symporter	7069_at		504.1	P	220.9	M	276.6	P	218.8	P		392.8	P	362	P	449.9	P		3683.5	P	324	P	300.8	P	328.4	P		5356.9	P	4314.4	P	5863.1	P	6718.9	P		675.7	P	626.6	P	493	P	355.7	P		5021.6
MAL33	YBR297W	maltose metabolism	regulator of maltose metabolic genes	7070_at		1202.6	P	62.3	A	192.6	P	195.7	P		1074.9	P	887.9	P	898.8	P		2501.4	P	211.4	P	260.5	P	351.7	P		3438	P	2057.4	P	2045.1	P	1855.9	P		890.1	P	940.4	P	439.9	P	1939.8	P		3870.2
MAL31	YBR298C	transport	maltose permease	7071_s_at		996.1	P	184.6	A	341	P	408.9	P		1158.4	P	883.3	P	840.1	P		3910.3	P	394.6	P	489.7	P	1042.9	P		5306.8	P	2631.6	P	2727.6	P	2218.8	P		623.8	P	537.9	P	406.7	P	631.5	P		3639.3
MAL32	YBR299W	maltose metabolism	alpha-glucosidase	7072_s_at		161.5	P	11.5	A	43.9	A	75.2	P		117.3	P	84.9	P	143.8	P		129.2	P	37.7	A	63.7	P	152.8	P		188.9	P	412.5	P	340.7	P	439.2	P		218.9	P	159.3	P	591.1	P	780.6	P		336.4
	YBR300C	unknown	unknown	7073_at		17.3	A	10.2	A	24.4	A	51.1	A		70.2	A	23.3	A	39.3	A		4	A	21.7	A	105.1	A	88.7	A		62	A	24.9	A	58.2	A	94.1	A		47.6	A	60.3	A	33.5	A	8.8	A		4.4
	YBR301W	unknown	unknown; similar to Ykl224p and other members of the PAU1	7074_f_at		601.9	P	330.7	P	379	P	336.2	P		703.8	P	683.2	P	745.3	P		1035.5	P	958.1	P	1552.4	P	1517.6	P		1573.6	P	820	P	934.6	P	1033.9	P		775.6	P	772.5	P	331.1	P	213.2	M		754.5
COS2	YBR302C	unknown	unknown; similar to subtelomerically-encoded proteins such	3483_f_at		2283.2	P	1123.7	P	1524.2	P	1772.6	P		2305.7	P	1369	P	2394.8	P		2620.6	P	5930.2	P	5582.6	P	3902.8	P		2450.4	P	3410.5	P	3072.7	P	2991.5	P		2955.4	P	1877.3	P	1291.3	P	810.5	P		2843.1
RER1	YCL001W	secretion; protein targeting	ER protein retention (Golgi membrane protein)	6877_at		3977.2	P	3523.6	P	4651	P	5300	P		2886.7	P	2149.8	P	3784.7	P		953	P	2363.6	P	2606.6	P	3065	P		1096.5	P	1897.1	P	1737.3	P	2124.3	P		3862.7	P	3356.6	P	2899.2	P	1573	P		1909.5
RER1	YCL001W	secretion; protein targeting	ER protein retention (Golgi membrane protein)	6878_at		3.8	A	3.9	A	11	A	2.4	A		2.6	A	2.5	A	2.5	A		3.9	A	34.1	A	30.6	A	1.6	A		34	A	21.6	A	56.4	P	36.8	A		1.4	A	2.4	A	2.1	A	9.6	A		9
	YCL002C	unknown	unknown	6876_at		482.5	P	1149.1	P	1010	P	982.2	P		266.9	P	243.5	P	419.4	P		422.9	P	546	P	556.5	P	539.5	P		737.3	P	610.1	P	718.2	P	598.6	P		294.1	P	307.1	P	674	P	663.4	P		377.4
PGS1	YCL004W	phospholipid metabolism	phosphatidylglycerophosphate synthase	6875_at		57.1	A	47.2	A	12.3	A	18.3	A		140.6	M	116.3	A	116.2	A		195.3	P	111.3	P	164.3	P	100.7	A		177.3	P	234.4	P	239.1	P	131.9	P		145.3	P	159.2	P	65.6	A	80	A		161.1
	YCL005W	unknown	unknown	6874_at		892.5	P	1282.8	P	1390.3	P	1111.5	P		993	P	851.3	P	933.7	P		569.4	P	1159.8	P	1205.4	P	1547.6	P		741.2	P	649.6	P	630.8	P	587.1	P		1106.6	P	1149.2	P	1519.4	P	933	P		964.2
	YCL006C	unknown	unknown	6873_at		36.2	A	121.1	P	132.8	P	156.9	P		89.4	P	71.8	A	81.8	P		78.4	A	154.7	P	148.4	P	143	P		80.8	P	80.7	P	89.9	P	128.1	P		101.2	P	100.1	A	78.1	M	174.7	M		106.3
CWH36	YCL007C	cell wall biogenesis	unknown	6872_at		207.2	P	241.7	P	259.3	P	356.8	P		172.6	P	123.7	P	150.6	P		142.3	P	172.3	P	424.6	P	186.2	P		123.4	P	89.8	P	179.6	P	222.2	P		226.6	P	133.3	P	115.3	P	279.8	P		141
STP22	YCL008C	vacuolar protein targeting	unknown; similar to Tsg101 tumor susceptibility gene	6763_at		473.6	P	198.6	P	194	A	240	P		1104.3	P	1392.2	P	1175.8	P		191.8	P	384.3	P	509.1	P	644.3	P		126.8	P	195.2	P	156.8	P	231.9	P		753.9	P	807.1	P	433.9	P	235.7	M		142.5
STP22	YCL008C	vacuolar protein targeting	unknown; similar to Tsg101 tumor susceptibility gene	6764_g_at		167.1	P	64.1	A	88.8	A	118.6	A		336.2	P	402	P	343	P		56.3	A	202.6	P	278.7	P	213.2	P		26.8	A	57.5	P	69.4	A	61.8	A		253.4	P	246.3	P	120.7	P	80.3	A		56.4
ILV6	YCL009C	isoleucine and valine biosynthesis	acetolactate synthase	6871_at		2085.8	P	2878.4	P	2718.3	P	3127.8	P		3724.3	P	3655.8	P	3760.8	P		4429.4	P	3212.7	P	4999.8	P	6935.8	P		3981.1	P	5066.5	P	4469	P	5128.5	P		1959.9	P	2648.7	P	2022	P	4713.4	P		6348.2
	YCL010C	unknown	unknown	6870_at		253.6	P	212.7	A	430.7	P	333.2	P		716	P	955.5	P	788	P		634.7	P	821.4	P	687.6	P	758.2	P		558.5	P	407.1	P	495.5	P	595.9	P		416.1	P	332.8	P	369.2	P	408.5	P		687.8
GBP2	YCL011C	unknown	telomere-associated protein (putative)	6914_at		2685.6	P	4996.2	P	4941.3	P	4854.6	P		3270.5	P	3781.3	P	4043.5	P		2455.6	P	3616.8	P	3817.5	P	4023.7	P		3152.7	P	2731	P	2610.1	P	2817.9	P		2748.7	P	2117.3	P	3771	P	4839.4	P		2393.1
	YCL012W	unknown	unknown	6913_at		302.9	P	371.1	P	475.2	P	729.8	P		442.1	P	331.9	P	375.1	P		1540.1	P	851.1	P	825.7	P	577.8	P		1573.3	P	760.9	P	855	P	687.9	P		539.5	P	389.1	P	369.8	P	376.7	P		906.3
BUD3	YCL014W	cell polarity	bud site selection	6912_at		90.8	P	194.9	P	160.8	P	277	P		123	P	144.7	P	113	P		98.8	P	170.4	P	217.9	P	188.5	P		117.5	P	77.8	P	118.6	P	111.7	P		98.1	P	167.5	P	153.4	P	117.5	P		183.8
	YCL016C	unknown	unknown	6911_at		590.4	P	1265.3	P	906	P	902.9	P		509.8	P	642.7	P	749.6	P		304.2	P	821.9	P	800.1	P	958.3	P		593.8	P	487.1	P	512.9	P	644.5	P		640.1	P	576.3	P	912.7	P	667.9	P		595.3
NFS1	YCL017C	tRNA splicing	unknown	6910_at		2633.3	P	1949.9	P	2168.6	P	1914.6	P		2660.4	P	2605.6	P	3056.1	P		13419.6	P	6798.8	P	4139.9	P	2684	P		12651.9	P	5840.9	P	5859.7	P	5818	P		3345.4	P	3196.6	P	3063.3	P	2006.4	P		7175
LEU2	YCL018W	leucine biosynthesis	beta-isopropyl-malate dehydrogenase	6909_at		3540.7	P	14687.6	P	10757.9	P	9458.8	P		5640.7	P	7322.4	P	6908.2	P		2511.2	P	10022.6	P	14877.2	P	12438.6	P		2319.3	P	1416.3	P	1535.7	P	1817.1	P		11159.4	P	10027.3	P	10645.6	P	8469.5	P		10245
	YCL022C	unknown	unknown	6802_at		105.7	P	150	P	134.6	P	98.9	P		68.7	P	95.2	P	65.4	P		110.3	P	92.8	A	56.9	P	80.9	P		77.7	P	121	P	143.4	P	148.9	P		80.7	P	59.2	P	60.7	P	111.1	A		94.4
	YCL022C	unknown	unknown	6801_at		112.9	M	167.4	P	170.8	P	93.9	A		172.3	P	140.2	P	128.3	P		109.7	A	132	P	75.8	A	91	A		140.1	P	130.6	P	120.5	M	114.6	M		141.4	P	106.9	M	64.9	A	157	P		140.2
	YCL023C	unknown	unknown	6908_at		29	A	54.3	A	33.3	A	45	A		32.9	A	56.9	P	25.1	A		90.4	P	53.1	A	81.3	A	51	A		80.2	P	50.4	P	52.7	P	93.9	P		32	A	66.9	A	48.4	A	47.8	A		45.8
	YCL024W	unknown	protein kinase	3941_at		245.7	P	263.5	P	442.2	P	356.5	P		153.2	P	164.7	P	236.7	P		456.7	P	342.8	P	363	P	579.9	P		307.9	P	255.8	P	326.5	P	363.1	P		203.1	P	121.1	P	65.7	P	302.9	P		292.3
	YCL024W	unknown	protein kinase	6762_s_at		169.1	P	227.5	P	423.3	P	355.4	P		204.2	P	203.9	P	212.4	P		313.7	P	333.8	P	294	P	317.1	P		138.9	P	252.4	P	227.3	P	228.6	P		194	P	137.3	P	85.7	P	147.2	P		231.5
AGP1	YCL025C	transport	amino acid permease	6907_at		7283.7	P	11414.3	P	10423.5	P	15988.3	P		5898.3	P	3392.5	P	3495.4	P		11053.9	P	7635.4	P	6636.5	P	8230.5	P		15626.9	P	11165	P	9404.2	P	9660.9	P		6492.6	P	4100.9	P	10021	P	16516.2	P		10215.6
FUS1	YCL027W	mating; cell fusion	SH3 domain protein	6905_at		113.6	P	73.9	A	127.6	P	238.3	P		205.9	P	231.1	P	284.1	P		202	P	148.5	P	147.3	P	224.4	P		93.1	P	133.1	P	122.2	P	113.3	P		178.3	P	166.4	P	82.8	P	83.2	A		119.6
	YCL028W	unknown	unknown	6904_at		5467.7	P	4741.7	P	5635.7	P	4785.2	P		5139	P	5414.2	P	4675.5	P		5723.2	P	5710.7	P	4298	P	3311.3	P		3061.9	P	3640.1	P	3343.7	P	3845.1	P		6076.3	P	7123.7	P	5447.6	P	4293.2	P		5930.2
BIK1	YCL029C	mating; mitosis	microtubule-associated protein	6903_at		638	P	1065.4	P	971.6	P	692.3	P		662.8	P	556	P	809.1	P		1044	P	1218	P	836.5	P	794.9	P		339.4	P	681.9	P	646.1	P	634.1	P		805.6	P	807.2	P	1049.8	P	1234.7	P		1198.9
HIS4	YCL030C	histidine biosynthesis	histidinol dehydrogenase	6902_at		4007	P	6732.6	P	6743.5	P	15675.9	P		2401.1	P	7755.1	P	7716.7	P		4214	P	6197.1	P	10441.7	P	9972.8	P		1988.6	P	3287.3	P	2664.2	P	3142.3	P		3002.6	P	1951.3	P	8364.5	P	7366.2	P		7383
RRP7	YCL031C	rRNA processing	unknown	6901_at		991.9	P	3812.8	P	2356.2	P	3487.6	P		603.6	P	467.1	P	760	P		363	P	1623.9	P	1648.4	P	1617.5	P		152.6	P	506.6	P	441.8	P	568.3	P		819	P	499.6	P	2212.2	P	2334.6	P		413.6
STE50	YCL032W	signaling	pheromone response	6900_at		1068.8	P	468.5	P	643.7	P	939.1	P		1528.9	P	1322.9	P	1389.8	P		979.7	P	1515.7	P	1498	P	1210.5	P		463.6	P	857.2	P	882.3	P	946.6	P		1458.8	P	1284.9	P	580.3	P	369.6	P		1018.1
	YCL033C	unknown	unknown; similar to Neisseria pilin	6899_at		6575.9	P	558.5	P	679.6	P	794.6	P		10144.9	P	10041.3	P	10773.5	P		3402.3	P	3650.2	P	5162.6	P	4625.6	P		3948.2	P	4095.6	P	4761.6	P	3958.5	P		9683	P	10978.6	P	4283.3	P	616.2	P		5013.7
	YCL034W	unknown	unknown	6898_at		3427.6	P	618.8	P	1488.5	P	1768.5	P		5788	P	5540.9	P	4212.1	P		4107.4	P	2176.9	P	1877.1	P	2438.2	P		3075.8	P	2285	P	2022.3	P	1741.4	P		4387.1	P	5072.5	P	1449.4	P	505.1	P		4525.4
	YCL035C	unknown	unknown; similar to thioltransferase Ttr1p (glutaredoxin)	6897_at		16867.4	P	4471	P	4575	P	4814.2	P		14444.2	P	18991.3	P	13894.5	P		11517.8	P	11275.7	P	11928.5	P	10529	P		12933.8	P	11843.2	P	11285.1	P	11446	P		11607	P	17070.6	P	10252.9	P	3141.3	P		11859.2
	YCL036W	unknown	unknown	6896_at		961	P	2947.8	P	3192.6	P	1852.6	P		498.6	P	1249.1	P	1529.8	P		212.3	P	1138.5	P	660.2	P	794	P		155.6	P	325.3	P	312.5	P	268	P		1220	P	885.9	P	4620	P	4130.3	P		218.5
SRO9	YCL037C	cytoskeleton	actin filament organization	6895_at		379.7	P	1352.6	P	1265.5	P	1085.1	P		182.9	P	392.3	P	364.5	P		103.4	A	978.9	P	941	P	1061.8	P		124.8	A	189	P	134.4	P	131.5	A		258.6	P	197.3	P	620.2	P	2867.5	P		84
	YCL038C	unknown	unknown	6894_at		703.1	P	228.6	P	213.3	P	141	P		859.4	P	785.8	P	870.7	P		1329.2	P	1931.2	P	1624	P	1570.7	P		1880.1	P	1472.9	P	1438.1	P	1228.3	P		859.4	P	955.9	P	274.7	P	118.9	A		1539.5
	YCL039W	unknown	unknown	6893_at		311.1	P	42.1	A	179.1	P	202.2	P		833.8	P	573	P	560.1	P		1258.5	P	364.6	P	433.6	P	435.3	P		1282.8	P	1010.9	P	990.2	P	655.6	P		370	P	628.4	P	115.9	P	35.3	A		1390.4
GLK1	YCL040W	glycolysis	glucokinase	6937_at		14674.2	P	561.6	P	484.8	P	544.6	P		19261.5	P	16116.5	P	12652.1	P		16526.8	P	8676.2	P	8755	P	6781.4	P		15160.5	P	8322.2	P	8643.6	P	7679.6	P		13781.1	P	17538.2	P	5201.5	P	744.3	P		12121
	YCL041C	unknown	unknown; similar to human papilloma virus (HPV) E6 protein	6934_at		129.1	P	75.2	A	99	A	43.2	A		142.7	P	134.3	P	126.8	P		412.5	P	140.1	P	170.8	P	154.1	P		560.9	P	548.5	P	563.8	P	458.4	P		106.2	P	112.9	P	92.4	A	133.6	A		599.4
	YCL042W	unknown	unknown	6936_g_at		7241.2	P	89.3	A	92.7	A	84	P		19579.2	P	17934.9	P	12845.1	P		9537.5	P	4025.6	P	3627.3	P	3092.8	P		8834.6	P	2747.6	P	3598.7	P	3199.3	P		15292.1	P	20995.2	P	2165	P	110.4	A		9544.4
	YCL042W	unknown	unknown	6935_at		354	P	121.1	A	185.9	A	65.1	A		489.4	P	439.4	P	324.5	P		339	P	316.9	P	361.9	P	356.2	P		425	P	316.4	P	424	P	412.2	P		346.8	P	508.2	P	338.7	P	123.8	A		345.7
PDI1	YCL043C	protein folding	protein disulfide isomerase	6933_at		5561.1	P	3996	P	6180.9	P	5157	P		7070.3	P	6190.4	P	4686.6	P		13900.8	P	14267.1	P	14026.4	P	12168.9	P		18248.1	P	10812.9	P	11508.8	P	10969.8	P		6071.9	P	6145.3	P	3233.6	P	2198.1	P		8615.1
	YCL044C	unknown	unknown	6932_at		321.4	P	204.8	P	318.4	P	222.9	P		509.5	P	341.9	P	333.2	P		1132.4	P	650.4	P	430.3	P	557	P		1525.9	P	972	P	911.2	P	616	P		363.8	P	356.9	P	178.8	P	331	P		646.2
	YCL045C	unknown	unknown	6930_at		125.3	P	190.3	P	158.4	P	257.9	P		222.4	P	147.3	P	153.9	P		102.8	P	219.6	P	278.3	P	278.8	P		124.4	P	117.3	P	128.3	P	170.5	P		211	P	217.7	P	112	P	103.6	P		114.2
	YCL046W	unknown	unknown	6931_at		11.2	A	4.2	A	11.9	A	2.1	A		27.2	A	39.5	A	16.3	A		27.2	A	55.5	A	38.8	A	7.3	A		11	A	13.7	A	6.9	A	6	A		13.5	A	39	A	14.6	A	17.2	A		32.9
	YCL047C	unknown	unknown	6929_at		591	P	217.9	P	482	P	568.1	P		856.1	P	405.8	P	421.1	P		181.9	P	501.1	P	719.1	P	936.7	P		193	P	244.9	P	197.8	P	174.3	P		725	P	718.2	P	553	P	362.7	P		297.1
	YCL048W	unknown	unknown; similar to Ecm33p and Sps2p	6928_at		15.9	A	5.5	A	7.5	A	2.2	A		29.8	A	104.6	A	24	A		7.4	A	23.4	A	54.3	A	29.8	A		49.7	A	64.8	P	50	A	77.3	A		24.3	A	64.3	A	16.6	A	13.1	A		28.8
	YCL049C	unknown	unknown	6927_at		3141	P	708.8	A	1062.3	P	821.5	P		3832.7	P	3859.3	P	3785.1	P		6389.6	P	6599.5	P	9383.3	P	5679.8	P		7518.1	P	5267.8	P	4262.8	P	5310.3	P		3520.2	P	3338.4	P	1173.1	P	514.6	P		4943.1
APA1	YCL050C	purine metabolism	ATP adenylyltransferase I	6926_at		893.2	P	1074.7	P	1159.2	P	1099.3	P		464.2	P	416.2	P	703.6	P		412.7	P	907.3	P	1025.8	P	827	P		685.7	P	504.5	P	618.4	P	401.5	P		671.2	P	861.2	P	1126.3	P	1013.6	P		440.4
LRE1	YCL051W	laminarase resistance	unknown	6925_at		341.3	P	216.4	P	303.7	P	172.6	A		324.4	P	304	P	286.6	P		545.8	P	512	P	439.5	P	421.5	P		647.4	P	430	P	481.3	P	418.1	P		290.6	P	291.5	P	207.1	P	212.8	P		529.1
PBN1	YCL052C	protein degradation	protease B	6924_at		1760.5	P	539.2	P	875.2	P	1154.7	P		2402.3	P	2300.7	P	2442	P		4458.2	P	2553.8	P	2390.5	P	2117.5	P		5177.6	P	2716.4	P	2776.6	P	2919.5	P		1958.9	P	1966.9	P	855.9	P	464	P		3618.8
SPB1	YCL054W	ribosome biogenesis	rRna methyltransferase (putative)	6923_at		705.7	P	3500.4	P	2833.4	P	2123.5	P		218.7	P	387.3	P	561.3	P		176.7	P	1666.5	P	1243.5	P	1002	P		120.3	P	415.1	P	330.9	P	230.9	P		550.8	P	294.8	P	2555.9	P	4076.5	P		254.6
KAR4	YCL055W	karyogamy	transcription factor	6922_at		293.3	P	398	P	484.4	P	691.8	P		336.2	P	288.6	P	366.8	P		207.4	P	320.8	P	353.6	P	441.9	P		326.3	P	347	P	289.3	P	323.8	P		384.4	P	285.4	P	257.5	P	300.5	P		236.5
	YCL056C	unknown	unknown	6921_at		2969	P	3541.6	P	3779.2	P	2752.3	P		3389.7	P	2336.6	P	3727.7	P		4179.3	P	3222.9	P	3882.8	P	3047.1	P		5543.4	P	5549.5	P	5122.6	P	6123.4	P		3501.3	P	3142.7	P	2481	P	2210.8	P		5321.9
PRD1	YCL057W	protein degradation	proteinase yscD	6920_at		511.8	P	104	P	145.2	P	141.2	P		1155.9	P	967.4	P	986.5	P		795.8	P	662.2	P	712.4	P	826	P		611.4	P	724.8	P	669.9	P	749	P		751.7	P	778	P	369.5	P	119.1	P		671.7
	YCL058C	unknown	unknown	6919_at		186.5	A	607.9	P	428	P	361.2	P		70.1	A	127.1	A	133.6	M		9.7	A	133.4	P	346.6	P	89.6	A		150.6	A	153.5	P	188.7	P	239	A		146.5	P	113	A	357.7	P	481.7	P		44.6
KRR1	YCL059C	unknown	essential	6918_at		2138.2	P	7100.1	P	5889.1	P	3778.5	P		353.9	P	675.4	P	1057.4	P		287	P	2974.6	P	2629.6	P	1687.5	P		158.1	P	417.7	P	458.3	P	346.3	P		947.8	P	468.4	P	3703.2	P	4754.8	P		592.9
	YCL061C	unknown	unknown	6917_at		202.4	P	226.4	P	353.2	P	380.4	P		276.4	P	155.1	P	204.1	P		255.6	P	504.2	P	291.8	P	247.5	P		93	P	315.3	P	319.9	P	228.3	P		225.3	P	183.3	P	127.2	P	80.6	A		285.1
	YCL063W	unknown	unknown; similar to plant aminocyclopropane-1-carboxylate	6916_at		166.8	P	357.8	P	283.1	P	598.2	P		119.5	P	177.6	P	146.8	P		112.6	P	342.8	P	291.1	P	327.8	P		130	P	230.4	P	174.2	P	179.6	P		234.1	P	159.5	P	375.2	P	274.2	P		240.7
CHA1	YCL064C	hydroxy amino acid metabolism	L-serine/L-threonine deaminase	6915_at		428	P	157	P	156.4	P	109.9	P		192.5	P	361.2	P	476.6	P		3322.2	P	950.2	P	172.6	P	188.2	P		1531.3	P	4357.7	P	3672.5	P	3047.2	P		423.3	P	464.4	P	786.8	P	163.3	P		4462.6
	YCL065W	unknown	unknown	6961_g_at		3161.6	P	7612.2	P	6240.3	P	7833.9	P		1550.2	P	1678.9	P	1870.4	P		1234.8	P	5380	P	6497.7	P	6036.2	P		713.4	P	1663.6	P	1652.7	P	1805.4	P		2538.7	P	1995.2	P	3647.5	P	7415.3	P		1996.2
	YCL065W	unknown	unknown	6960_at		2.8	A	4.6	A	2.2	A	1.6	A		1.9	A	4.7	A	2.5	A		3.2	A	1.4	A	2.2	A	5.1	A		11	A	0.8	A	4.1	A	1.4	A		1.6	A	3.1	A	2	A	58.9	A		1
HMLALPHA1	YCL066W	transcription	silenced copy at HML; see YCR040W	6959_s_at		1018.1	P	2492.9	P	2258	P	2307.1	P		499.7	P	612.7	P	643.6	P		500.4	P	2262.3	P	2643.6	P	2251.7	P		205	P	504.2	P	466.2	P	493.2	P		682	P	696.2	P	1036.8	P	1767.1	P		478.4
HMLALPHA2	YCL067C	transcription	silenced copy at HML; see YCR039C	6958_s_at		1454.2	P	1558.4	P	1207	P	1770.3	P		1158	P	940.5	P	1289.9	P		2886.8	P	1684.8	P	1707.8	P	1503.8	P		3577.5	P	2789.7	P	2643.5	P	1107.3	P		902.5	P	1133.1	P	855	P	1256.7	P		2559.2
	YCL068C	unknown	unknown	6957_s_at		110	P	115	A	106	M	123.9	P		150.5	P	186.5	P	173.6	P		241.2	P	157.1	P	122.5	P	110	P		205.1	P	194.7	P	184.6	P	202.4	P		116	P	139.4	P	95	P	157.3	P		251.1
	YCL074W	unknown	unknown	6956_s_at		9	A	12.9	A	11.8	A	17.9	A		2.7	A	4.7	A	3.4	A		14.6	A	11.1	A	7.6	A	6.9	A		5.7	A	15.7	A	29.1	A	19.6	A		2.7	A	3.5	A	8.1	A	15.9	A		4.9
	YCL075W	unknown	encoded by Ty5-1	6750_i_at		24.3	A	54.3	A	81.2	A	29	A		1.6	A	10.5	A	5.8	A		1.6	A	15.2	A	34.3	A	76.8	A		16.3	A	11	A	4.9	A	8.4	A		4.9	A	40.8	A	4.4	A	63	A		1.3
	YCL076W	unknown	unknown	6955_s_at		9.1	A	37	A	14.8	A	16.1	A		1.8	A	1.7	A	1.3	A		51.5	A	3.2	A	4.4	A	24.6	A		37.6	A	25	A	43.5	A	35	A		6.2	A	1.4	A	1.6	A	23.6	A		3.6
	YCR001W	unknown	unknown	6879_at		17.9	A	55.2	A	82.2	A	36.5	A		79.7	A	51.6	A	16.1	A		35.6	A	10.7	A	92	A	71.3	A		20.3	A	40.1	A	13.7	A	36	A		10.2	A	46.9	A	60.4	A	56.1	A		81.8
CDC10	YCR002C	cytokinesis	septin	6880_at		2371.7	P	2120.1	P	3154.4	P	3162.1	P		1213.8	P	1206.6	P	1160.7	P		1831.3	P	1856.7	P	1626	P	1662.5	P		2295.6	P	2303.7	P	2169	P	2078.1	P		2242	P	2012.9	P	1909.6	P	1344.2	P		2461.3
MRPL32	YCR003W	protein synthesis	ribosomal protein, mitochondrial L32	6881_at		1631.8	P	597.5	P	1094.2	P	1245.6	P		1289.3	P	960.9	P	1033.1	P		402.9	P	679.5	P	862.7	P	737.4	P		562.9	P	745.4	P	846.7	P	850	P		1906.7	P	1395.6	P	767.5	P	654.3	P		840.9
YCP4	YCR004C	unknown	unknown; similar to S. pombe brefeldin A resistance protein	6882_at		9506.1	P	652.1	P	502.5	P	843.5	P		9148.9	P	7842.1	P	7081.3	P		3269.9	P	1301.9	P	2016	P	2811.9	P		2846.7	P	4945.6	P	4775.7	P	3722.2	P		11921.4	P	12540	P	4766	P	397.8	P		4930.7
CIT2	YCR005C	glyoxylate cycle	peroxisomal citrate synthase	6883_at		7053.1	P	720.2	P	1411.1	P	4614.5	P		5130.2	P	4109.4	P	3220.1	P		17492.9	P	1927.1	P	1380.2	P	5091.9	P		24064.9	P	20275.5	P	23908.7	P	23587.2	P		3036.6	P	4624	P	5639.5	P	1541.9	P		18289.7
	YCR006C	unknown	unknown	6884_at		392.4	P	183.1	A	363	P	245.1	P		591.7	P	462.8	P	371.7	P		719.6	P	140.7	A	126.4	M	152.7	A		822.4	P	444.7	P	403.9	P	374.2	P		673.4	P	372.5	P	228.4	P	177	A		759.1
	YCR007C	unknown	unknown; similar to subtelomerically-encoded proteins	3453_at		366.2	P	207.2	P	306.9	P	199.4	P		434.9	P	490	P	499.9	P		847.2	P	297	P	424.2	P	272.3	P		600.2	P	381.3	P	633.4	P	638.8	P		315.6	P	284.8	P	246	P	219.3	P		464.1
SAT4	YCR008W	salt tolerance	protein kinase	6885_at		1098.8	P	1584	P	1795.7	P	1525.1	P		1184.7	P	1101.3	P	999.6	P		5813.1	P	1096.2	P	778.6	P	855.4	P		5494.6	P	4354.8	P	3312.3	P	2571.8	P		1368.9	P	1146.6	P	1508	P	1893.3	P		4352.5
RVS161	YCR009C	cytoskeleton	actin-binding protein	6886_at		5039.6	P	2829.4	P	3409.2	P	4314.4	P		4120.6	P	3213	P	3164.1	P		6260.4	P	7357	P	5273.4	P	4094.2	P		5559.4	P	4345	P	4529.5	P	3332	P		4747.2	P	4295.7	P	2246.3	P	1316.2	P		4726.2
	YCR010C	unknown	unknown	6887_at		13891.6	P	270.3	P	321.3	P	252.1	P		19071.3	P	15615.7	P	12409.8	P		7057.6	P	478.1	P	246.7	P	283.5	P		8202.5	P	10736.3	P	10233.4	P	8065	P		18742.6	P	19886.8	P	6671	P	348.5	P		14282.2
ADP1	YCR011C	transport	(putative) ATP-dependent permease	6888_at		1100.9	P	97.2	A	217.7	P	443.6	P		1454.3	P	1358.8	P	1351.7	P		468.9	P	775.1	P	866.3	P	953.9	P		524.6	P	902.8	P	849.3	P	684.1	P		1139.6	P	1796.8	P	385.3	P	120.6	A		761.4
PGK1	YCR012W	glycolysis	phosphoglycerate kinase	6890_at		25466.6	P	11778.4	P	11952	P	14206.2	P		35201.5	P	40716.6	P	17096.9	P		3982.3	P	30676.2	P	15126.4	P	26807.8	P		1824.3	P	11709	P	12126.6	P	12501.3	P		17099.5	P	31866.6	P	27845.1	P	13805.3	P		13406.6
	YCR013C	unknown	unknown	6889_at		505.7	P	116.4	A	145.2	P	232.3	P		697.7	P	701	P	701.3	P		106.1	A	532.6	P	519	P	345.7	P		9.9	A	89.4	P	96.8	P	116.5	P		648.5	P	357	P	565.4	P	167.6	P		260.7
POL4	YCR014C	DNA repair	DNA polymerase IV	6891_at		402.9	P	209.9	P	289.8	P	307	P		330.9	P	427.2	P	422.6	P		139.3	P	390.6	P	434.1	P	492.7	P		81.4	P	274.9	P	252.1	P	244.6	P		384.2	P	190.8	P	232.4	P	449.8	P		234.1
	YCR015C	unknown	unknown	6892_at		287.8	P	297.4	P	291.1	P	518.7	P		228.9	P	177.3	P	388.6	P		4.1	A	475.9	P	320.5	P	281.4	P		29.6	A	161	P	147.9	P	160.3	P		300.7	P	209.8	P	498.2	P	217.1	P		69.5
	YCR016W	unknown	unknown	6848_at		492.7	P	1766.9	P	1308.5	P	1534.6	P		98.7	P	134.6	P	183.9	P		58.4	A	560.8	P	529.2	P	487.9	P		44.4	A	70.8	P	82	P	46	A		288.9	P	176.8	P	1316.4	P	1530.1	P		70.6
	YCR017C	unknown	unknown	6849_at		1866	P	1510.2	P	1736.6	P	1689.1	P		2116.2	P	1665.9	P	1648.6	P		4341.7	P	2045.2	P	2343	P	2782.6	P		2527.5	P	3323.2	P	2946.6	P	3200.3	P		2101.8	P	2227.3	P	1555.6	P	1796	P		3025.8
SRD1	YCR018C	rRNA processing	nucleolar protein	6850_at		1986.9	P	999.7	P	905.6	P	819.1	P		1657.7	P	1610.9	P	1726.1	P		208.3	P	743.6	P	1536.7	P	1336.8	P		142.5	P	1012.5	P	908.3	P	1163.6	P		1371.1	P	1439.4	P	863	P	483.1	P		2413.9
SRD1	YCR018C	rRNA processing	nucleolar protein	6755_i_at		15.7	A	1.7	A	3.8	A	16.4	A		20.6	A	1.4	A	28.9	A		3.1	A	7.7	A	5.9	A	0.7	A		0.9	A	10.1	A	1	A	36.4	A		3.8	A	8.4	A	1.2	A	35.5	A		0.9
MAK32	YCR019W	dsRNA virus propagation	unknown	6851_at		427.4	P	584	P	559.1	P	538.1	P		464.8	P	437	P	484	P		861.3	P	694	P	516.2	P	621.7	P		747.9	P	522.8	P	413	P	465.2	P		446.7	P	391.8	P	523.8	P	331.7	P		538.6
PET18	YCR020C	mitochondrial DNA maintenance	unknown	6853_at		3028	P	4047.7	P	3582.5	P	4348.2	P		2200.4	P	2430.8	P	3039	P		2300.7	P	5936.7	P	5467.4	P	3595.5	P		2963.4	P	3555	P	3376.2	P	4149.3	P		2400.8	P	2106.5	P	3107.3	P	3053.6	P		4144.4
PET18	YCR020C	mitochondrial DNA maintenance	unknown	6852_at		482.1	P	737.7	P	336.4	P	476.8	P		552.1	P	553.3	P	563.6	P		385.8	P	908.7	P	631.5	P	961.3	P		313.2	P	215	P	205.9	P	237.8	P		503	P	450.4	P	504.1	P	507.9	P		381.6
HSP30	YCR021C	diauxic shift	plasma membrane heat shock protein	6854_at		8658.9	P	328.8	P	199.8	P	198.3	P		14445.9	P	14654.8	P	9495	P		34318.7	P	21337	P	7672.6	P	2588.9	P		40319.4	P	8620	P	8774.8	P	8443.7	P		7960.7	P	7465.2	P	1379.3	P	168.8	P		11725.2
	YCR022C	unknown	unknown	6855_at		50.2	A	25.7	A	85.9	A	81.6	M		83.9	A	83	A	45.8	A		135.1	P	88.7	A	49.9	A	40.7	A		26.3	A	35.2	A	32.2	A	53	A		44.6	A	74.6	A	36.3	A	63.1	A		109.4
	YCR023C	unknown	major facilitator superfamily	6856_at		2011.5	P	1023.4	P	1857.4	P	2770.8	P		2402.6	P	2638.9	P	2029.7	P		2084.9	P	829.6	P	1484.7	P	1654.9	P		1618.5	P	1264.5	P	1451.9	P	1827.3	P		2883.4	P	2500.2	P	1350.4	P	910.6	P		2488.7
	YCR024C	protein synthesis	tRNA synthetase, mitochondrial, asparaginyl	6858_f_at		9714.4	P	16074.3	P	11567.5	P	16851.9	P		8996.5	P	8783.1	P	10171.2	P		2302.5	P	13121.3	P	13922.5	P	9788.8	P		5350.5	P	10693	P	12262.4	P	12037.2	P		11470.3	P	11622.3	P	10146.7	P	12042.5	P		6580
	YCR024C	protein synthesis	tRNA synthetase, mitochondrial, asparaginyl	6857_at		390.1	P	159.9	A	262.6	P	284	P		392.4	P	264.1	P	425.1	P		1076.3	P	1359.8	P	1191.7	P	788	P		1130.7	P	338.6	P	300	P	488.9	P		614	P	333.7	P	287.9	P	250.6	P		425.9
	YCR025C	unknown	unknown	6859_at		68.4	A	84.8	A	84.1	A	98.4	A		49.6	A	100.6	A	110.8	A		91.1	A	90	A	110.4	A	146	A		143.7	A	95.9	A	37.9	A	120.1	A		77.2	A	12.9	A	93.5	A	23.4	A		69.8
	YCR026C	unknown	unknown; similar to human plasma membrane glycoprotein PCI	6860_at		442	P	443.2	P	575.6	P	428.6	P		477.1	P	452.2	P	422.6	P		1864.3	P	794.8	P	712.4	P	724.7	P		2324.8	P	1735.4	P	1489.5	P	1122.8	P		432	P	408.6	P	541.9	P	523.3	P		1167.6
RSG1	YCR027C	unknown	GTP-binding protein, ras family	6861_at		204.9	P	295.2	P	282.7	P	326.3	P		137.3	P	114.5	M	116.7	P		227.3	P	321	P	276.5	P	155.8	P		263.9	P	171.3	P	169.4	P	177.3	P		207.6	P	173.2	P	217.2	P	279.8	P		231.4
FEN2	YCR028C	unknown	unknown; similar to Dal5p and members of the allantoate	6863_at		4061.7	P	3014	P	3967.8	P	4070.4	P		3899.4	P	2151.7	P	2816.6	P		1446.6	P	1866.3	P	2884.7	P	3063.4	P		2158.1	P	2489.6	P	2542.3	P	2490.1	P		4889.3	P	5561	P	3695.8	P	2302.2	P		2205.7
FEN2	YCR028C	unknown	unknown; similar to Dal5p and members of the allantoate	6864_at		4306	P	2776.3	P	3632.8	P	2977.7	P		3046.5	P	1844.4	P	2160.1	P		1651.8	P	1670.4	P	2369.5	P	2431.1	P		1663.8	P	2117.4	P	2405.6	P	1895.6	P		5339.3	P	5261.9	P	4221	P	1805.6	P		1637.7
FEN2	YCR028C	unknown	unknown; similar to Dal5p and members of the allantoate	6862_at		630.8	P	696.7	P	738.9	P	710.1	P		468.9	P	543.1	P	449.3	P		838.5	P	584.3	P	496.6	P	455.2	P		788.6	P	817.6	P	809	P	678.3	P		574.5	P	516.8	P	659.1	P	743.5	P		929.7
	YCR030C	unknown	unknown	6865_at		612.8	P	92.4	A	189.4	P	244.9	P		1146.1	P	889.1	P	823.5	P		374	P	525.5	P	843.3	P	827.5	P		358.4	P	960.7	P	868	P	819.8	P		829.7	P	982.4	P	304.1	P	101.6	A		532.2
RPS14A	YCR031C	protein synthesis	ribosomal protein S14A	6866_at		11928.9	P	18733.4	P	15276.2	P	12981.6	P		7648.4	P	7674.7	P	7695.4	P		2337.7	P	6808.7	P	8162.7	P	8386.8	P		3836.1	P	8778	P	8465.7	P	6185.7	P		8449.8	P	11291.3	P	11439.4	P	14110.9	P		4341.6
BPH1	YCR032W	transport	acetic acid export pump (putative)	6867_at		530.1	P	454.6	P	446.5	P	371.7	P		636	P	719.2	P	587.6	P		577.9	P	347.4	P	469	P	603.9	P		419.9	P	524.9	P	452.8	P	420.5	P		579.7	P	683.2	P	382.7	P	312.5	P		617.2
	YCR033W	unknown	unknown	6868_at		880.2	P	1103.2	P	978.4	P	675	P		948.5	P	885.3	P	684.5	P		3657.9	P	802.2	P	869.6	P	923.4	P		3079.4	P	2418.7	P	2206.2	P	1963.4	P		1106.9	P	1269.6	P	908.2	P	858.8	P		3552.1
FEN1	YCR034W	cell wall biogenesis	beta-1,3-glucan synthase subunit	6869_at		3723.2	P	7816	P	10491.8	P	8881	P		2180.1	P	2279.2	P	2464.4	P		228.7	A	3412.6	P	5771.2	P	5869	P		313.9	P	597.5	P	554.6	P	891.6	P		3974.5	P	3256.2	P	5228.8	P	8847.8	P		329.3
RRP43	YCR035C	rRNA processing	exoribonuclease	6825_at		556.7	P	1643.7	P	1498.5	P	1030.4	P		374.5	P	426.7	P	439.2	P		1009.7	P	670.4	P	873.1	P	726.3	P		848.8	P	577.8	P	673.7	P	512.6	P		564.4	P	499.4	P	1676.5	P	2108.7	P		773.3
RBK1	YCR036W	ribose metabolism	ribokinase	6826_at		2566.3	P	994.7	P	1198.8	P	1301.8	P		2265.8	P	2442.1	P	2721.6	P		4342	P	3232.4	P	3356.7	P	3204.7	P		4367.5	P	3286.9	P	3186.1	P	2918	P		2511.3	P	2828.9	P	2020.5	P	1074.6	P		2868.8
PHO87	YCR037C	transport	inorganic phosphate permease	6827_at		2556.3	P	3147.5	P	3580.4	P	2306.4	P		1722.8	P	2009.6	P	1864.3	P		770.6	P	2629.6	P	2078	P	2203.8	P		776.2	P	1792.7	P	1821.5	P	2147.7	P		2366	P	2078.4	P	2717.6	P	4236.2	P		1893.7
BUD5	YCR038C	bud site selection	GDP/GTP exchange factor for Rsr1p/Bud1p	6828_at		239.1	P	63.4	A	189.5	P	168.4	P		366.1	P	379.6	P	259.1	P		342.7	P	313.4	P	268	P	263.5	P		277.4	P	480.8	P	297.1	P	234.6	P		265.5	P	328.1	P	143.1	P	140.2	A		548.7
	YCR041W	unknown	unknown	6829_at		54.2	P	77.9	A	54.8	P	34.5	A		56.5	A	34	A	13.3	A		42.8	A	41.5	A	98.3	P	81	P		33.7	P	45	P	60.9	P	62.3	P		73.2	P	51.7	A	25.3	A	59.4	A		36.8
TSM1	YCR042C	transcription	TFIID associated factor (TAF)	6830_at		339.1	P	305	P	336.9	P	309.2	P		415.7	P	370.5	P	404	P		343.3	P	286.8	P	279.6	P	460.9	P		332	P	625.9	P	467.4	P	318.8	P		357.1	P	521	P	347.9	P	367.2	P		437.5
	YCR043C	unknown	unknown	6831_at		294.4	P	1760	P	1877.4	P	1797.6	P		154.6	P	128.6	P	179.5	P		212	P	824.4	P	773.7	P	729.9	P		183.3	P	282.6	P	226.6	P	226.7	P		289.7	P	230.7	P	631.7	P	1584.4	P		268.9
	YCR044C	unknown	unknown	6832_at		1930.6	P	854.1	P	1158.7	P	1971.1	P		1852.1	P	1726.2	P	1817.1	P		551.7	P	1991.6	P	2158	P	2473.9	P		159.3	P	603	P	405.1	P	626.9	P		2201.9	P	1676.5	P	1354.1	P	855.3	P		922.1
	YCR045C	unknown	unknown; similar to protease B (Prb1p) and subtilisin family	6833_at		8.5	A	7.1	A	19	A	10.1	A		51.4	A	108.7	A	10.8	A		2478.2	P	249.9	P	154.5	P	147.9	A		1127	P	2079.9	P	1645.3	P	1527.2	P		32.2	A	8.6	A	22.8	A	5.6	A		1509
IMG1	YCR046C	protein synthesis	ribosomal protein, mitochondrial	6834_at		1945.9	P	1287.2	P	1653.5	P	1658.3	P		2704.9	P	2364.8	P	2010.5	P		5504.7	P	2617.3	P	2170.6	P	2265.4	P		4135.6	P	3481.1	P	2937.7	P	3398.8	P		3766.2	P	2641.5	P	1979.6	P	2342.1	P		3895
	YCR047C	unknown	unknown; similar to rat methylglycine transferase	6835_at		1031.2	P	4878.1	P	3681.1	P	2743.1	P		819.8	P	1444.9	P	1603.5	P		2710.4	P	3182	P	1765.3	P	986.7	P		1154.7	P	882.6	P	954.7	P	1075.1	P		893.1	P	692	P	3417.1	P	4057.3	P		1859.7
ARE1	YCR048W	sterol metabolism	acyl-CoA sterol acyltransferase	6837_at		732.9	P	1065.1	P	2172.1	P	1551.2	P		2370.1	P	2293.4	P	2251.1	P		2314.7	P	848.5	P	1113.9	P	1559.4	P		1599.3	P	2389.4	P	2137.8	P	2097.8	P		1654	P	1245.1	P	1531.2	P	1204.1	P		2753.6
	YCR049C	unknown	unknown	6836_at		5.2	A	23.7	A	20	A	14.3	A		12.6	A	11.1	A	8.3	A		5.7	A	6.7	A	19.1	A	8.1	A		8.8	A	56	A	25.1	A	46.7	A		10	A	4	A	17.3	A	20	A		57.9
	YCR050C	mitochondrial function (putative)	unknown	6838_at		70.6	A	12.9	A	6.1	A	49.3	A		55.8	A	54.2	A	49.2	A		135.1	A	49.7	A	46.4	A	85.5	A		43.1	A	51.7	A	61	A	61	A		30.7	A	20.6	A	30	A	5	A		73.5
	YCR051W	unknown	unknown; similar to ankyrin and coiled-coil protein	6839_at		1523.2	P	3855.9	P	3654.6	P	2074.8	P		1587.8	P	1893.4	P	1915.9	P		818.6	P	1075.9	P	1092.9	P	1104.7	P		998.6	P	1258.2	P	929	P	1081.1	P		2001.4	P	1639.7	P	3137.8	P	3274.1	P		1638
RSC6	YCR052W	chromatin structure	chromatin remodeling complex subunit	6840_at		423.4	P	666.7	P	627.1	P	544.3	P		693.7	P	619.7	P	555.1	P		580	P	1339.4	P	1217.5	P	1263.7	P		368.1	P	746.3	P	529	P	512.6	P		667.7	P	512.3	P	610	P	572.4	P		560.9
THR4	YCR053W	threonine biosynthesis	threonine synthase	6841_at		1379.4	P	2863.8	P	2840.5	P	3840.8	P		1398	P	1424	P	2070	P		888.3	P	3494.5	P	4037.1	P	3914.6	P		707	P	1354.1	P	1508.9	P	1482.3	P		2376.5	P	1720.6	P	3280.5	P	3670.6	P		1416.4
CTR86	YCR054C	unknown	unknown	6842_at		174	P	212.8	P	252.5	P	203.8	P		154.7	P	137.2	P	171.9	P		133.8	P	228.5	P	151.3	P	176.5	P		87.9	P	117.6	P	110.2	P	100.8	P		150.2	P	146.1	P	218	P	199.3	P		112.7
PWP2	YCR057C	cytoskeleton (putative)	unknown	6843_at		131.9	P	799.3	P	598.9	P	485	P		61.2	P	130.5	P	128.4	P		85.8	P	424.9	P	301.6	P	308.2	P		61.4	P	119.2	P	122.8	P	69	P		132.2	P	77.3	P	639	P	805.8	P		34.7
	YCR059C	unknown	unknown	6844_at		3223.1	P	5543	P	4577.4	P	3065.2	P		2476.8	P	2458.5	P	2935.4	P		3141.8	P	7578.1	P	7845	P	6470.4	P		3229.3	P	3273.9	P	3280.9	P	3233	P		3205.2	P	2545.8	P	4784.8	P	3649.1	P		3669.7
	YCR060W	unknown	unknown; similar to stress inducible protein Sti1p, has	6845_at		3072.5	P	4961.9	P	4608.5	P	3573.1	P		2483.1	P	2565.6	P	3030.9	P		3859.8	P	4676	P	6209.1	P	5999	P		5520.3	P	4874.1	P	4447.3	P	5139.5	P		2860.9	P	2154.3	P	3197.1	P	3969.8	P		3377.7
	YCR061W	unknown	unknown	6847_g_at		923.6	P	349.8	A	587.7	P	654.2	P		2766.2	P	2223.9	P	1623.7	P		1501.6	P	703.7	P	624.9	P	632.1	P		1822.9	P	1955.7	P	1767.6	P	2003.1	P		1530.2	P	1906.4	P	821.3	P	603.1	P		2017.8
	YCR061W	unknown	unknown	6846_at		299.9	P	172.3	A	89.9	A	198.5	M		1408.2	P	1089.6	P	863.6	P		645.8	P	265.5	A	164.3	A	198.1	P		762.7	P	819.4	P	728.5	P	660.2	P		628.2	P	718.7	P	226.5	P	100.6	A		1069.7
	YCR062W	unknown	unknown	6803_at		431.9	P	164.4	A	188.6	P	163.6	P		818.4	P	710.2	P	737.4	P		686.8	P	197.5	P	157.6	P	238.7	P		1050.2	P	813.9	P	735.8	P	658.9	P		544.5	P	662.2	P	360.5	P	128.1	A		1019.8
	YCR063W	unknown	unknown; similar to Xenopus G10, a developmentally-regulated	6805_at		190.1	A	337.2	A	279	A	265.1	P		200.3	M	293.5	A	217.2	A		131.2	A	2387.5	P	1616.3	P	996.7	P		208.8	P	603.7	P	575.4	P	669.1	P		225.1	P	246	A	431.1	P	505.5	P		339.9
	YCR064C	unknown	unknown	6804_at		122.3	A	97.2	A	84.7	A	92.7	A		83.4	P	49.9	A	62.5	A		66.2	A	79	A	83.1	A	57.1	A		74.5	A	48.5	A	39.9	A	48.2	A		114	P	110.6	A	34.7	A	104.6	A		38.4
HCM1	YCR065W	transcription (putative)	forkhead family of DNA-binding proteins	6806_at		268.5	P	639.6	P	749.7	P	732.4	P		280.2	P	268	P	300.1	P		105	P	879.4	P	729	P	720.5	P		79.8	M	146.2	P	144.9	P	95.7	P		513.6	P	407.9	P	340.2	P	562.3	P		184.1
RAD18	YCR066W	DNA repair, postreplication	forms complex with Rad6p; putative ATPase	6807_at		220.7	P	178.5	P	274.8	P	276.7	P		320.5	P	327.9	P	351	P		176.2	P	439.8	P	390.1	P	415.7	P		179.2	P	251.6	P	210.3	P	182.3	P		363.1	P	362.2	P	269.1	P	247.5	P		163.8
SED4	YCR067C	secretion	ER vesicle formation	6808_at		908.9	P	518	P	809.7	P	1219.6	P		1365.5	P	1135.3	P	1047.2	P		475	P	1090.2	P	990.9	P	1157.4	P		451.7	P	976.7	P	720.2	P	850.6	P		1258.9	P	1357.7	P	929.4	P	427.8	P		629.9
	YCR068W	unknown	unknown	6810_g_at		419.1	P	190.9	P	249.9	P	199.6	P		1448.4	P	1134.5	P	897.1	P		2719.9	P	1335.5	P	914.8	P	730.4	P		2449.1	P	1202.1	P	1516.5	P	1277.9	P		657.2	P	890.4	P	311.1	P	162.3	A		2081.4
	YCR068W	unknown	unknown	6809_at		568.7	P	174.5	A	296.1	P	405.3	P		2008	P	1461.1	P	1084.3	P		4412.3	P	2281.5	P	1395.5	P	1097	P		3092.2	P	1395.5	P	2173.1	P	2098.6	P		854	P	1073.1	P	398	P	218.6	M		3283
	YCR068W	unknown	unknown	6761_at		293.2	P	70.6	A	86.5	A	197.3	A		841.3	P	779.3	P	670.9	P		2630	P	1068.9	P	685.5	P	419.1	P		1003.2	P	863	P	741.3	P	971.4	P		556.2	P	443.6	P	294.7	P	10	A		1444
SCC3	YCR069W	protein folding	peptidyl-prolyl cis-trans isomerase	6811_at		1513.8	P	345.5	P	672.5	P	1027.3	P		4413.1	P	4277.4	P	4019	P		4040.9	P	2171.1	P	2193	P	2795.1	P		3540.8	P	3009.8	P	2992.5	P	2700.4	P		3471.8	P	4170.6	P	1507.5	P	298.5	P		3036.9
IMG2	YCR071C	mitochondrial DNA maintenance	unknown	6812_at		587.2	P	518.2	P	567.7	P	518.1	P		753.4	P	578.4	P	523.5	P		852.2	P	462.9	P	424.6	P	480.7	P		687.3	P	628.6	P	560	P	589.1	P		746.8	P	729.3	P	602.8	P	583	P		973.8
	YCR072C	unknown	unknown; similar to nuclear mRNA processing protein Prp4p	6813_at		321	P	1492.3	P	1611.8	P	1004.3	P		198.9	P	308.2	P	301.9	P		47.9	A	926	P	485.8	P	378.7	P		52.7	A	203	P	155.8	P	97.2	A		388.4	P	280.6	P	1853.3	P	2501.5	P		52.2
SSK22	YCR073C	signaling, high osmolarity pathway	MAPKKK (mitogen-activated protein kinase kinase kinase)	6814_at		476.8	P	318.5	P	441.7	P	326.4	P		299.3	P	513.3	P	499.1	P		1408.3	P	1216.6	P	2149.2	P	1898.3	P		1417.3	P	1554	P	1186.8	P	1067.4	P		383.9	P	325	P	516.5	P	416.4	P		750.9
ERS1	YCR075C	secretion (putative)	unknown; suppresses erd1 mutation	6816_at		2121.7	P	270.7	P	703.9	P	1082.2	P		2201.4	P	2298.9	P	1823.2	P		244.6	P	1006.3	P	1208	P	1772.5	P		124.6	P	144.2	P	286.4	P	392.6	P		2794.7	P	2855.6	P	565	P	187.1	A		313.2
	YCR076C	unknown	unknown	6817_at		4256.4	P	1150.9	P	1622.5	P	1418.1	P		6213.7	P	6854	P	5376.4	P		5353.6	P	3270.5	P	2937.1	P	2560.9	P		3902.3	P	3249.5	P	3033.6	P	3676	P		4971.9	P	5752.4	P	2393.5	P	892.9	P		5622.1
PAT1	YCR077C	mitosis; chromosome transmission	topoisomerase II	6818_at		511.3	P	435.7	P	529.2	P	696.7	P		968.4	P	941	P	1040.6	P		368.1	P	605	P	626.4	P	786.3	P		335.3	P	969.7	P	722.5	P	500.4	P		299.7	P	578.6	P	427.5	P	547	P		589.9
	YCR079W	unknown	protein phosphatase	6819_at		1552.3	P	432.5	P	600.5	P	632.8	P		3451.9	P	4940.3	P	3294.7	P		1509.1	P	1465.2	P	1210.8	P	1426.9	P		1204.6	P	3021.8	P	2002.6	P	1866.8	P		1414.2	P	2507.1	P	761.6	P	356.9	P		2687.2
	YCR081W	unknown	unknown	6820_at		390.1	P	273.3	P	291.1	P	367.3	P		316.1	P	291.5	P	337.9	P		405.4	P	491.5	P	520.5	P	537.5	P		95.1	P	490.7	P	437.6	P	466	P		465.2	P	425.9	P	360.4	P	309.7	P		443.2
SRB8	YCR082W	transcription	RNA polymerase II mediator subunit	6821_at		2084.5	P	748.7	P	1246.5	P	1526.1	P		2309.2	P	2140.8	P	2387.9	P		7578.3	P	2971.2	P	1739.5	P	1451	P		2980.1	P	3783.5	P	3782.3	P	3482.3	P		2664.8	P	2267	P	1467.3	P	1067.5	P		5755.6
	YCR083W	unknown	unknown	6822_at		3734	P	557.8	P	292.2	P	456.3	P		4112	P	4172.4	P	4240.7	P		4824.1	P	3206.5	P	2486	P	1831.2	P		3711.9	P	3937.4	P	3614.4	P	3335	P		4309.8	P	4655.7	P	1952.8	P	460.5	P		3709
TRX3	YCR084C	oxidative stress response	thioredoxin, mitochondrial	6823_at		461.3	P	863.1	P	671.8	P	935.7	P		911.8	P	743	P	866.4	P		668.9	P	1315.1	P	1142.2	P	1123.1	P		308.9	P	768.2	P	627.9	P	466.5	P		676.2	P	606.1	P	620.2	P	1270.9	P		566.5
TUP1	YCR085W	transcription	general repressor	6824_at		28.3	A	77.5	A	143.4	A	138.6	A		13.3	A	103.8	A	5	A		70.5	A	93.8	A	27.2	A	99.1	A		64	A	53.4	A	75.7	M	90.6	P		13.4	A	7.6	A	9.4	A	21.2	A		43.5
	YCR086W	unknown	unknown	6780_at		760	P	672.9	P	861	P	1097.1	P		669.8	P	640.9	P	766.2	P		917.7	P	1141.5	P	1348.4	P	812.7	P		704.2	P	355.8	P	358.9	P	427.9	P		941.4	P	762.3	P	1075.6	P	404.4	P		484
	YCR087W	unknown	unknown	6781_at		222.3	P	608.9	P	419.6	P	437.8	P		91.9	A	141.9	A	135.5	P		73.7	A	258.4	P	277.8	P	322.5	P		60.3	M	91.2	P	92.1	P	104.5	P		117.5	P	73.9	P	375.5	P	604.5	P		100.4
	YCR088W	unknown	unknown	6783_at		382.7	P	21.9	A	87.8	A	151.4	M		1191.2	P	856	P	755.5	P		867.9	P	1319.7	P	1267.8	P	1121.1	P		479.3	P	1062.2	P	1111.1	P	1098.8	P		631.6	P	815.3	P	246.3	P	144	A		1142.5
ABP1	YCR089W	cytoskeleton	actin binding protein	6784_at		74	A	193.6	A	88.6	A	134.3	A		68.7	P	155.6	A	141.1	M		695.2	P	124.4	A	192	P	168.4	A		630.6	P	514.8	P	417.4	P	365.2	P		50.6	A	92.6	A	44.2	A	17.1	A		535.8
FIG2	YCR090C	mating	extracellular, cell wall protein	6785_at		996.9	P	1425.4	P	1290.9	P	1434.4	P		814.6	P	769.1	P	813.1	P		325.9	P	953.2	P	974.5	P	1108.9	P		321.1	P	423.9	P	494.5	P	529.3	P		788.1	P	740.5	P	960.9	P	1350	P		421.2
	YCR091W	unknown	unknown	6786_at		115.1	P	24.2	A	17.3	A	25.3	A		234	P	153.6	P	159.8	P		416.6	P	47.8	A	42.8	P	80.8	P		526.4	P	351.8	P	341.4	P	248.8	P		115.7	P	141.5	P	26.6	A	53.1	A		202.3
KIN82	YCR092C	unknown	protein kinase	6787_at		134.3	P	214	P	91.3	A	141.2	P		85.6	P	80	M	75.9	P		42.3	A	196.9	P	217.1	P	177.8	P		65.5	M	108.6	P	119.1	P	75.6	P		73.8	P	63.1	P	88.7	P	203.6	P		112.7
MSH3	YCR093W	DNA repair, mismatch	MutS homolog	6788_at		244.4	P	242.7	P	251.3	P	384.9	P		293	P	204.1	P	264	P		502.6	P	177.6	P	235.4	P	307.8	P		583.3	P	493.9	P	506.3	P	390	P		287.8	P	328.9	P	220.1	P	409.2	P		464.1
CDC39	YCR094W	transcription	general negative regulator	6789_at		316.7	P	216	P	153.2	P	401.3	P		228.7	P	204.4	P	307.1	P		198.2	P	513.9	P	346.1	P	279.5	P		297.4	P	531.4	P	485.8	P	495.8	P		485.3	P	384.8	P	302	P	161.7	P		320.8
CDC50	YCR095C	cell cycle	unknown	6790_at		326.4	P	369.9	P	530.9	P	432.7	P		423.6	P	356.8	P	490.1	P		542.8	P	323.2	P	351	P	422.3	P		628.6	P	592.5	P	574.9	P	549.3	P		448.6	P	333.6	P	268.8	P	244.3	P		710.3
	YCR096C	unknown	unknown	3148_s_at		3571	P	3283.6	P	3007.4	P	2694.6	P		3722.1	P	3672.8	P	4465.2	P		8351	P	5185.7	P	4182.8	P	3782.9	P		11218.8	P	7566.5	P	7545.6	P	6535.4	P		3680.3	P	4651.7	P	2530.3	P	3594.8	P		6347.8
A2	YCR097W	unknown	mating type a specific	6757_i_at		1.8	A	3.1	A	4.1	A	57.4	A		1.2	A	1.9	A	42.5	A		2.5	A	20.9	A	5.4	A	1.4	A		5.9	A	1.2	A	28.3	A	22.5	A		15.3	A	4.8	A	49.2	A	5	A		27.6
A2	YCR097W	unknown	mating type a specific	6792_s_at		4.5	A	116.9	A	24.7	A	9.2	A		9.7	A	5.8	A	6.2	A		66.8	A	7.1	A	36.1	A	6.7	A		72.8	A	9.7	A	10.5	A	93.9	A		6.7	A	8.3	A	43.4	A	6.3	A		29.7
A2	YCR097W	unknown	mating type a specific	6791_s_at		1.6	A	4	A	1.3	A	2.1	A		6.4	A	21.2	A	0.6	A		5.9	A	6.2	A	1.8	A	1.2	A		0.5	A	1.3	A	2.5	A	9.8	A		0.5	A	0.6	A	0.4	A	5.2	A		1.8
A1	YCR098C	transcription	haploid specific gene repressor	6793_at		167.5	P	169.3	A	105.5	A	152.3	M		198.2	P	210.2	P	285.9	P		511.5	P	2442.7	P	276.9	P	238.3	P		529.2	P	432.6	P	471.5	P	355.1	P		144.4	P	178.8	P	121.4	P	122.9	A		414.1
GIT1	YCR099C	unknown	unknown; similar to phosphate transporter	6794_at		61.6	A	3.1	A	4.5	A	14.5	A		147.1	M	81.1	A	115	P		195	P	368	P	619.1	P	852	P		297.4	P	891.8	P	635.4	P	560.2	P		90.3	A	142.6	P	15.6	A	18.5	A		126.9
	YCR100C	unknown	unknown; similar to Pep1p, probably represents a	6795_at		171.7	P	144.5	A	99.6	A	137.7	P		278.9	P	264.5	P	226.2	P		448.4	P	738.2	P	980.2	P	1255.8	P		419.2	P	1101.6	P	998.9	P	761.6	P		173.7	P	228.7	P	80.6	M	25.3	A		156.2
	YCR101C	unknown	unknown; similar to Pep1p, probably represents a fragmented	6796_at		8.1	A	3.2	A	3.9	A	4.2	A		38.4	A	2.3	A	19.1	A		6	A	61.3	M	23.1	A	83.8	P		4.7	A	90.5	P	102.8	P	23.2	A		28.5	A	4.1	A	3.7	A	16	A		18.6
	YCR102C	unknown	unknown; similar to Pep1p, probably represents a fragmented	6797_at		452.4	P	46.9	A	107.7	A	125.3	A		474.4	P	268.1	P	299	P		4367.6	P	387.5	M	183.1	P	189.6	A		3730.4	P	158.1	P	152.3	P	146.7	A		339.2	P	323.9	P	76.9	A	29.9	A		314
PAU3	YCR104W	unknown	unknown	6798_f_at		327.7	P	158.6	A	135.3	A	139.3	A		1255.9	P	1256.8	P	886.1	P		1003.7	P	503.2	P	827.2	P	850.9	P		1190.7	P	756.1	P	955.7	P	527.2	P		634.8	P	998.2	P	183.8	P	110.7	A		541.7
	YCR105W	unknown	unknown; similar to bovine alcohol dehydrogenase	6799_at		874.9	P	361.6	P	355.6	P	388.3	P		1195.1	P	1041.9	P	802.2	P		263.4	P	200.3	P	174.1	P	290.4	P		259.9	P	533.1	P	550.1	P	645.5	P		832.8	P	863.9	P	663.6	P	305.3	P		351
	YCR106W	unknown	unknown; similar to bovine alcohol dehydrogenase	6800_at		127.7	P	158.4	A	108.6	P	203.7	P		156.6	P	210	P	191.4	P		1713.2	P	193.4	P	245	P	192.2	P		1359.8	P	305.7	P	395.1	P	237.4	P		204	P	165.9	P	191.1	P	113.6	P		234.4
	YDL001W	unknown	unknown; similar to Yfr048p	6461_at		311.5	P	451.6	P	459.4	P	530.4	P		241.5	P	118.1	P	251.1	P		433.6	P	229.6	P	158.2	P	281.3	P		497.3	P	478.8	P	449.8	P	250.1	P		302.8	P	191.3	P	305.6	P	281.8	P		343.1
NHP10	YDL002C	chromatin structure	non-histone protein	6460_at		650.7	P	708.1	P	770.4	P	571.1	P		540.7	P	631.1	P	516	P		509.9	P	510.1	P	598.2	P	504.5	P		407.6	P	392.6	P	399.9	P	371.7	P		700.8	P	546.4	P	645.1	P	298.2	P		512.8
MCD1	YDL003W	mitosis, sister chromatid cohesion	unknown	6459_at		249.4	P	545.1	P	1207.8	P	1007.2	P		144.5	P	163.6	P	161	P		107.7	P	244.5	P	151.3	A	326.2	P		124.2	P	139.6	P	133.6	P	157.5	P		254.3	P	194.8	P	248.1	P	261	P		78.9
ATP16	YDL004W	ATP synthesis	F1F0-ATPase subunit	6503_at		10099.5	P	2633.9	P	5877	P	7134.8	P		7558.2	P	5880.6	P	5836.8	P		9653.8	P	3692.5	P	3632.8	P	4231.1	P		10227.1	P	10860.9	P	11444.6	P	9905.7	P		9137.5	P	9322.8	P	8167.2	P	3151.4	P		11179.6
MED2	YDL005C	transcription	RNA polymerase II mediator subunit	6502_at		619.2	P	600.7	P	1058.2	P	917.4	P		810.7	P	825.5	P	754.8	P		996.9	P	513	P	629	P	656.6	P		1212.9	P	1538.6	P	1297.4	P	954.6	P		865.6	P	1067.9	P	707	P	763	P		1545.4
PTC1	YDL006W	tRNA splicing	protein phosphatase	6501_at		249.3	P	201	P	366.5	P	440.1	P		259.9	P	247.1	P	285.3	P		416.9	P	240.5	P	226.9	P	293	P		473.6	P	405	P	367.4	P	341.1	P		233.9	P	270.3	P	135.9	P	291.3	P		494.9
RPT2	YDL007W	protein degradation	26S proteasome subunit	6500_at		1481.9	P	569.6	P	750.4	P	937.1	P		1438.6	P	1376.3	P	1456.9	P		4203.8	P	1753.1	P	1102.9	P	1178.6	P		5884.5	P	2894.5	P	2876	P	2346.5	P		1455	P	1544.8	P	946.2	P	626.9	P		2778.3
APC11	YDL008W	mitosis	anaphase promoting complex subunit	6499_at		2675.5	P	1706.9	P	2732.9	P	2345.7	P		1533.8	P	1356.5	P	1761.6	P		901.7	P	2461.6	P	1779.6	P	1861.9	P		1233.6	P	1779	P	1675	P	2019.3	P		2100.2	P	1790.5	P	1924.7	P	1039.4	P		1688.1
	YDL009C	unknown	unknown	6498_at		1246	P	1281.5	P	1497	P	1510.3	P		864	P	755.7	P	846.6	P		1279.9	P	961.4	P	1136	P	1271.6	P		2050.2	P	2419	P	1868.2	P	2555.6	P		1074.4	P	965.6	P	512.7	P	601.8	P		1990.3
	YDL010W	unknown	unknown; similar to Ybr014p and glutaredoxins	6497_at		2551.6	P	2487.1	P	3724.2	P	3328.6	P		2019.2	P	1735.6	P	2042.6	P		9291	P	2209.3	P	1782.4	P	2057.1	P		11377.5	P	6771.8	P	6348.6	P	5443.4	P		2142.7	P	1475.7	P	895.9	P	870.5	P		9766.7
	YDL011C	unknown	unknown	6496_at		459.1	P	322.4	P	457.1	P	459.7	P		291.6	P	132.9	P	241.2	P		1003.7	P	336.8	P	260.5	P	315.3	P		1050.6	P	523.5	P	719.3	P	470.9	P		253.3	P	141.5	P	87.9	M	88.6	A		1521.8
	YDL012C	unknown	unknown	6495_at		3332.4	P	6168.7	P	7711.4	P	6922.9	P		2977.8	P	2818.4	P	2497.3	P		6942.4	P	9804.7	P	8635.5	P	7067.8	P		6111.8	P	4148.1	P	4299.9	P	5005.9	P		4358.3	P	3547.4	P	4186.4	P	6110.2	P		6345.5
HEX3	YDL013W	hexose metabolism (putative)	unknown	6494_at		895	P	1250.9	P	1252.7	P	1151.9	P		2021.5	P	1045.6	P	1661.8	P		3720.9	P	1576.3	P	1245	P	1346.9	P		4425.4	P	3027.5	P	2948.5	P	3223.4	P		1209.2	P	1229.5	P	1053.6	P	1034	P		3430.2
NOP1	YDL014W	rRNA processing, 35S	fibrillarin homolog	6493_at		2203	P	9125.7	P	7621.5	P	7541.4	P		1178.6	P	1516.4	P	2237	P		344.4	P	7312.8	P	6494.3	P	4397.6	P		447.3	P	1629.3	P	1665.9	P	1663.6	P		1812.3	P	1097.5	P	6375.2	P	9935.4	P		1073.6
	YDL015C	unknown	unknown; similar to rat synaptic glycoprotein SC2	6492_at		3896.2	P	5873.9	P	3923.7	P	6112.8	P		3449.9	P	2780.3	P	4175	P		413.1	P	4460.2	P	3607.1	P	3007.3	P		313.2	P	1306.7	P	1671.3	P	1886.8	P		4395.2	P	3523.7	P	5677.1	P	5420.5	P		931.2
	YDL016C	unknown	unknown	6491_at		64.6	P	6.8	A	27.5	A	121	A		55.4	A	44.2	A	80.6	M		5.2	A	41.9	A	93.4	M	119.6	P		50.3	A	53.6	A	87	A	122.1	A		78.4	P	48.7	A	23.7	A	90.9	A		8
CDC7	YDL017W	cell cycle	S phase protein kinase	6490_at		272.5	P	484.5	P	486.6	P	581.1	P		236	P	295.1	P	379.5	P		802.5	P	713.2	P	544.4	P	472	P		266.9	P	606.2	P	542.5	P	522.2	P		325	P	153.5	P	324.9	P	436.7	P		812.9
ERP3	YDL018C	membrane trafficking; secretion (putative)	unknown	6489_at		733.8	P	398.7	P	749.2	P	859	P		870.1	P	754.7	P	785.7	P		316.2	P	511.2	P	514.7	P	742.6	P		221.1	P	269.6	P	390.2	P	465.3	P		785.9	P	807.2	P	187.7	P	230.2	P		350.6
	YDL019C	unknown	unknown; similar to Swh1p	6488_at		1073.3	P	98.1	A	238.6	P	457.3	P		2472.5	P	2107.8	P	2040.2	P		1175.5	P	682.2	P	708.2	P	1281.5	P		1342.9	P	1452.7	P	1139.3	P	1246.5	P		1410.4	P	1567.8	P	429.5	P	224.3	P		1175.3
RPN4	YDL020C	protein degradation, ubiquitin-mediated	26S proteasome subunit	6487_at		2710.2	P	1013.2	P	1010.4	P	1439.1	P		2991.5	P	4259.6	P	4466.3	P		10257.1	P	2778.3	P	2273.5	P	1803.4	P		8379.5	P	5256.1	P	5044.3	P	4439.8	P		3663.1	P	4122.9	P	1793.3	P	1242.7	P		9854.3
GPM2	YDL021W	glycolysis	phosphoglycerate mutase	6486_at		615.7	P	37.2	A	56.2	A	108.7	P		836.8	P	818.7	P	830.9	P		91.8	P	972.5	P	1275.5	P	1335.5	P		33.7	A	77.8	P	84.6	P	135.5	P		802.5	P	828.3	P	364.7	P	83.2	A		120.1
GPD1	YDL022W	glycerol metabolism	glycerol-3-phosphate dehydrogenas	6485_at		8504.8	P	315.9	P	293	P	877.4	P		22784.5	P	15912.8	P	11418.1	P		678.3	P	8167.3	P	7411.4	P	9309.2	P		385.4	P	2560.6	P	2190.3	P	3083.2	P		20337.1	P	23700.4	P	4466.6	P	345.8	P		1571.2
	YDL023C	unknown	unknown	6484_at		7.8	A	15.5	A	12.2	A	7.9	A		268.3	P	169.9	P	174.3	P		10.9	A	158.7	P	128	M	119.9	A		25.1	A	67.7	A	67.5	A	86.5	A		215.4	P	234.6	P	69.9	A	18.5	A		17.1
	YDL024C	unknown	unknown; similar to acid phosphatases	6483_at		541.8	P	180.2	P	161.8	P	138.4	P		687.2	P	537	P	610.9	P		306.4	P	410.2	P	405.5	P	437.6	P		168	P	542.8	P	469.5	P	456.1	P		850.8	P	712.5	P	295.8	P	127.9	A		295.6
	YDL025C	unknown	putative protein kinase	6482_at		1022.2	P	307.2	P	249.9	A	547.6	P		1878.5	P	1828.7	P	1891.9	P		16729.8	P	1701.6	P	1232.4	P	956.7	P		7146.8	P	3890.5	P	3256.9	P	3531.2	P		1096.1	P	1034.8	P	457.8	P	140.9	A		6569.5
	YDL026W	unknown	unknown	6526_at		92.8	A	40.9	A	19	A	38.1	A		49	A	86.6	A	68.9	A		98.7	A	78.3	A	113.3	A	52.5	A		46.4	A	95.1	M	82.2	P	135.8	P		12	A	74.4	A	7.3	A	9.3	A		66
	YDL027C	unknown	unknown	6525_at		1243	P	135.2	P	136.7	P	282.8	P		970.6	P	1423.3	P	761.6	P		797.7	P	639.2	P	691	P	574.2	P		752.1	P	1665.3	P	2040.8	P	1206.2	P		546.4	P	1187.1	P	248.1	P	68.3	A		1233.6
MPS1	YDL028C	mitosis, checkpoint	protein kinase	6524_at		251.7	P	190.2	P	361.2	P	354.4	P		298.1	P	333.5	P	224.7	P		461.6	P	347.5	P	304.9	P	290.5	P		584.3	P	510.4	P	490.5	P	329.7	P		231.1	P	323.8	P	195.9	P	281.7	P		424.6
ARP2	YDL029W	cytoskeleton	actin-related protein	6523_at		2191.2	P	672.8	P	979.9	P	1440	P		2876.7	P	2720.2	P	2193.1	P		2559.9	P	1549.4	P	1885.9	P	1974.3	P		2434.5	P	2463.1	P	2680.9	P	1757.1	P		2931.7	P	2438.9	P	1150.8	P	453.9	P		4214.7
PRP9	YDL030W	mRNA splicing	U2 snRNP activation	6522_at		580.9	P	1160.7	P	977.9	P	846.1	P		747.7	P	871.2	P	816.1	P		1019.6	P	347.6	P	317	P	518.4	P		958.9	P	1171.9	P	950.3	P	727.3	P		854.1	P	888.5	P	1038	P	964.8	P		1186.1
DBP10	YDL031W	unknown	unknown; similar to RNA helicases	6521_at		1326.6	P	4824.4	P	3561.1	P	1821.9	P		552	P	835.1	P	886	P		335.6	P	1391.9	P	1034.2	P	1219.6	P		428.5	P	1283.5	P	1095.9	P	900	P		863.9	P	873.1	P	2598.8	P	5422.3	P		718.9
	YDL032W	unknown	unknown	6520_at		44.2	A	23.1	A	15	A	53	A		16.3	A	23.7	A	13.7	A		302.4	A	84.5	A	54.8	A	56.4	A		324.5	A	172.6	P	156.3	M	138.5	A		34.5	A	34.5	A	11.2	A	139.5	A		259.6
	YDL033C	unknown	unknown; similar to H. influenza protein HI0174	6519_at		465.7	P	407.3	P	630.7	P	464.8	P		696.2	P	568.7	P	493.9	P		932.7	P	549.9	P	515.9	P	570.8	P		634.9	P	577	P	622.7	P	732.4	P		678.2	P	649.7	P	647.2	P	930.5	P		552.9
	YDL034W	unknown	unknown	6518_at		60.6	P	10.3	A	55.5	A	50.2	A		57	A	33.6	A	28.9	A		93.6	P	40	A	24.8	A	45.9	A		26.7	A	51.6	P	41.2	P	59.3	P		8.5	A	3.7	A	62.4	A	47.9	A		102.5
GPR1	YDL035C	signaling, pheromone pathway	G-protein coupled receptor, coupled to Gpa2p	6517_at		1143.7	P	1036.2	P	900.9	P	816	P		1469.9	P	1715.2	P	1231.1	P		3927.1	P	1348.4	P	1133.4	P	1355.1	P		4884.5	P	5963.6	P	4750.5	P	3205.7	P		1546.8	P	1299.5	P	1548.2	P	979	P		5218.9
	YDL036C	unknown	unknown; similar to Rib2p	6516_at		404.6	P	1111.7	P	841.9	P	615.5	P		237.6	P	276.3	P	284.6	P		182.8	P	496.2	P	531.7	P	502.5	P		244.6	P	243.6	P	215.1	P	196.3	P		390.4	P	401.5	P	762.6	P	976.8	P		219.3
	YDL037C	unknown	similar to glucan 1,4-alpha-glucosidase	6515_at		22.6	A	787.9	P	447.9	P	301	P		21.7	A	40	A	7.8	A		194.5	P	58	A	49.2	A	56.9	A		202.3	P	1169	P	1026.2	P	528	P		12.3	A	55.7	A	3171.1	P	1956.1	P		2942.7
	YDL038C	unknown	unknown	6514_at		273.8	P	2538.9	P	1717.4	P	912.7	P		234.6	P	240.2	P	162.1	P		813.8	P	136.6	A	157.9	A	166.3	A		1075.6	P	5655.3	P	4470.6	P	3769.1	P		266.2	P	334.2	P	7343.6	P	9451.3	P		8558.8
	YDL039C	unknown	unknown	6513_at		432.5	P	3449.3	P	2379	P	1484.1	P		280.2	P	355.9	P	289.9	P		955.9	P	189.9	P	243.8	P	171.9	P		1266.6	P	6189.3	P	5262.1	P	3459.1	P		522.9	P	466.9	P	6788.8	P	7674.8	P		5640.4
NAT1	YDL040C	protein processing	protein N-acetyltransferase subunit	6512_at		473.4	P	499.6	P	808.3	P	1093.6	P		524.7	P	426.3	P	509.6	P		267.2	P	598.2	P	792.1	P	725.6	P		465	P	667.7	P	551.6	P	501	P		677.2	P	787.5	P	698.6	P	557.3	P		371.4
	YDL041W	unknown	unknown	6511_at		92.3	A	147.9	A	128.3	A	121.9	A		103.6	A	55.4	A	108	A		139.2	P	157.9	A	133.6	P	176.7	P		189.5	P	173.3	P	202.8	P	248.5	P		106.9	P	95	A	115.3	A	175.3	P		166.2
SIR2	YDL042C	silencing	reulator of silencing at HML, HMR, telomeres	6510_at		243.4	P	320.6	P	451.1	P	482	P		256	P	127.4	P	288.7	P		390.7	P	441.1	P	595.3	P	499.5	P		565.9	P	634.3	P	623.3	P	577.6	P		367.5	P	290.1	P	366.8	P	353.5	P		514.3
PRP11	YDL043C	mRNA splicing	U2, U5, U4/U6 snRNP protein	6509_at		319.1	P	461.4	P	453.5	P	482.9	P		230.6	P	217.3	P	278.8	P		177.8	P	418.6	P	411.8	P	315.6	P		198.8	P	219.6	P	220.7	P	254.8	P		301.1	P	256.2	P	350.2	P	471.8	P		156.9
MTF2	YDL044C	mRNA splicing, mitochondrial	unknown	6508_at		574.2	P	742.2	P	717.8	P	826.5	P		521.6	P	515.8	P	507.2	P		1069	P	666.2	P	487.4	P	481.6	P		1032	P	795.4	P	778.4	P	800.5	P		738	P	529.3	P	593.5	P	611.7	P		945.7
FAD1	YDL045C	protein synthesis	ribosomal protein, mitochondrial small subunit	6507_at		1270.2	P	364.8	P	469.5	P	487.4	P		1300.4	P	1024	P	1174.9	P		2120.9	P	1110.5	P	902.5	P	784.7	P		2890	P	2070.8	P	1946.5	P	1896.1	P		1617.5	P	1386.4	P	501.1	P	254.7	P		2741.7
	YDL046W	unknown	unknown	6505_at		7188.7	P	4659.4	P	4648.4	P	4087.1	P		11306.3	P	10875.8	P	9980.1	P		7825.9	P	6681.2	P	5325.1	P	4979.9	P		7659.7	P	8813.7	P	8374.2	P	9388.6	P		11192.1	P	12659.3	P	8731.4	P	3360.2	P		9697.3
SIT4	YDL047W	cell cycle	type 2A related protein phosphatase	6504_at		358.7	P	533.6	P	531.6	P	584.1	P		1102.4	P	541.8	P	876.5	P		1477.1	P	572	P	604.4	P	395.4	P		889.2	P	1237.2	P	1215.8	P	928.3	P		541.9	P	491.5	P	709.9	P	938.7	P		1693.3
STP4	YDL048C	tRNA splicing	unknown	5927_at		669	P	466.1	P	550.1	P	552.2	P		1298.4	P	938.4	P	911.6	P		4778.7	P	1160.9	P	598.4	P	861.7	P		4824.3	P	5278.1	P	4759.9	P	3597.7	P		511	P	788.5	P	1064.9	P	1562.3	P		4392.6
KNH1	YDL049C	cell wall biogenesis	Kre9p homolog	6549_at		6865.5	P	667.7	P	656.7	P	1144.6	P		4357.9	P	3430.3	P	3742.9	P		2770.8	P	1459	P	1489.7	P	1152.2	P		1550.5	P	3659.4	P	3516.1	P	4126	P		6402.8	P	4469.6	P	3497.7	P	1432.5	P		4080.3
	YDL050C	unknown	unknown	6548_at		490.6	P	1279.7	P	826.7	P	1137.9	P		319.8	P	276.7	P	653.4	P		219	P	429.1	P	885	P	451.4	P		110.3	P	457.6	P	411.7	P	539.9	P		552.3	P	251.3	P	902.2	P	1521.1	P		462.8
YLA1	YDL051W	unknown	RNA binding protein	6547_at		2170.3	P	7005.6	P	5791.7	P	5207.2	P		722.6	P	576	P	1131.6	P		421.9	P	1996.3	P	2019	P	1662.1	P		282.7	P	768.3	P	758.4	P	654.4	P		1376.8	P	872.9	P	4246.6	P	6064.7	P		730.3
SLC1	YDL052C	phospholipid metabolism	fatty acyltransferase	6546_at		580.8	P	427.6	P	625.3	P	792.5	P		1079.3	P	614.4	P	958	P		560.3	P	2118.3	P	2243.4	P	2037.5	P		425.6	P	802.7	P	690	P	949.8	P		1034.6	P	909.1	P	714.1	P	632.7	P		1265.9
	YDL053C	unknown	unknown	6545_at		1889.9	P	1942.1	P	2236.9	P	2312.2	P		2299.8	P	2489	P	2729.9	P		5180.5	P	2742.7	P	2433.9	P	1711.1	P		4113.5	P	4743.4	P	4480.5	P	4194	P		2698.7	P	2610.7	P	2670.8	P	1665.7	P		6628.4
	YDL054C	unknown	unknown	6544_at		857.5	P	560.2	P	765.9	P	1576.2	P		758.4	P	869.9	P	943.5	P		4841.5	P	736.6	P	887.6	P	940.5	P		2839.9	P	2353.7	P	1882.6	P	1752.8	P		947.8	P	743.9	P	962.8	P	551.1	P		3237.7
PSA1	YDL055C	mannose metabolism	mannose-1-phosphate guanyltransferase	6543_at		22335	P	29053.2	P	24128.2	P	23835.7	P		15580.5	P	13729.6	P	15925.7	P		23513.1	P	27621.5	P	27481.7	P	21530.8	P		14325	P	16426.4	P	17513.7	P	17499.4	P		18761.4	P	15256.9	P	20419.9	P	22702	P		15270.8
MBP1	YDL056W	cell cycle	transcription factor	6542_at		280	P	339.6	P	322.4	P	503	P		330.8	P	352.1	P	398	P		321.4	P	415.5	P	569.4	P	478.9	P		146.7	P	352.3	P	289.6	P	407	P		483.2	P	340.1	P	441.1	P	274	P		336.8
	YDL057W	unknown	unknown	6541_at		466.8	P	417.7	P	403.8	P	482.6	P		2249	P	2796.5	P	2416.7	P		1712.6	P	2832.3	P	2151.9	P	1781.5	P		423.7	P	1172.9	P	1156.7	P	1270	P		1515.9	P	1442.6	P	986.9	P	477.3	P		1853.5
USO1	YDL058W	secretion	SNARE docking complex assembly	6540_at		223.9	P	188.6	P	298.6	P	424.2	P		154.8	P	157	P	156.3	P		215.9	P	315.7	P	258.1	P	271.3	P		476.2	P	124.4	P	141.6	P	144.3	P		197	P	183.2	P	222.5	P	180.8	P		165.3
RAD59	YDL059C	DNA repair and recombination	unknown	6539_at		165.6	A	94.2	A	299.1	P	581.7	P		390.1	P	490.9	P	467.1	P		279.4	P	513	P	401.4	P	266.6	P		175	P	228.4	P	188.1	P	274.7	A		313.7	P	338.4	P	343.6	P	383.5	P		518.7
	YDL060W	unknown	unknown	6538_at		1950.1	P	8162.9	P	7645	P	4887.5	P		582.3	P	1354.6	P	1508.6	P		262.8	P	3049.6	P	2632.9	P	2013.9	P		181.5	P	915.8	P	792.2	P	751	P		995.1	P	1257.1	P	7531.9	P	9720.5	P		520.7
RPS29B	YDL061C	protein synthesis	ribosomal protein S29B	6537_f_at		12119.8	P	15810.6	P	17155.2	P	15004.7	P		6715.2	P	9055.2	P	5670.1	P		2199.6	P	7242.4	P	9493.5	P	9621.2	P		2923.9	P	8873	P	7795.6	P	6246.9	P		7243.6	P	9141.5	P	10303.9	P	13962.5	P		4250.9
	YDL062W	unknown	unknown	6536_at		45.9	A	144.2	A	121.3	P	103.7	P		70.8	A	94.1	P	68	P		12.2	A	29.9	A	62.3	P	29.4	A		27.6	A	3.2	A	25	A	57.2	A		6.9	A	30.3	A	101.3	P	321.5	P		16.3
	YDL063C	unknown	unknown	6535_at		177.8	P	1413.5	P	1139.9	P	710.3	P		59.7	M	60	P	176.7	P		49.2	A	323.5	P	266.5	P	222.3	P		61.3	P	163.2	P	143.3	P	66.1	P		119	P	142.2	P	907.1	P	1144	P		66.2
UBC9	YDL064W	protein degradation, ubiquitin-mediated	E2 ub.-conjugating enzyme	6534_at		2438.4	P	3302.9	P	3523.6	P	3551.9	P		2581.1	P	1856.1	P	2525.3	P		2094	P	3046.2	P	2142.2	P	2261.9	P		2452.8	P	2906	P	2472.6	P	2153.1	P		4486.5	P	3448.6	P	2829.6	P	3580.3	P		2577.1
PEX19	YDL065C	peroxisome biogenesis	unknown	6533_at		1672.2	P	1386.9	P	1818.4	P	2047.8	P		1437.2	P	1615.8	P	2070.3	P		2232.5	P	993.3	P	819.6	P	1109.9	P		4100.8	P	2803	P	2516.1	P	2320.9	P		2212.3	P	1894.2	P	1133.3	P	1108.3	P		2091.2
IDP1	YDL066W	TCA cycle	isocitrate dehydrogenase (NADP+)	6532_at		1916.4	P	822.6	P	1110.6	P	2887.7	P		2747.4	P	2139	P	2306.8	P		3093.3	P	1843.3	P	1522.3	P	2364.7	P		3234.6	P	3807.3	P	4219.5	P	4375.5	P		3139.8	P	3586.6	P	1873	P	1136.7	P		5335.4
COX9	YDL067C	oxidative phosphorylation	cytochrome c oxidase assembly	6531_at		16531.1	P	6640.2	P	7702.2	P	7684.1	P		12272.1	P	11547.1	P	10597.5	P		15866.6	P	8836.8	P	6044.2	P	5444.1	P		20725	P	16220.9	P	17558.6	P	15637.9	P		13754	P	13521	P	8584	P	8174.5	P		15056.2
	YDL068W	unknown	unknown	6530_at		233.1	P	244.3	P	243.9	P	231.5	P		149.8	P	153.7	A	145.9	P		179	P	202.6	P	256.6	P	212.9	P		164.8	M	86.9	P	134.9	P	76.1	A		241.9	P	140.5	P	109.4	P	204.2	P		214.4
CBS1	YDL069C	protein synthesis	translation activator of COB mRNA (mitochondria)	6529_at		490.6	P	528.7	P	448.2	P	497.8	P		224.1	P	264.6	P	249.7	P		229.3	P	341.8	P	328.2	P	300.3	P		365.7	P	270.4	P	268.9	P	238.6	P		322.3	P	416	P	313.7	P	209.6	P		323.6
BDF2	YDL070W	unknown	unknown; similar to mammalian glycogen	6528_at		448.1	P	485.5	P	458.4	P	531.7	P		823	P	602.2	P	720.7	P		3304.7	P	635.8	P	601.7	P	677	P		3995.9	P	3384.2	P	2755.2	P	1703	P		602.7	P	562.8	P	270.1	P	164.2	P		2246.1
	YDL071C	unknown	unknown	6527_at		99.8	A	295.2	A	209.1	M	261.2	A		210.8	P	203.3	A	186.6	P		594.6	P	539.6	P	501.9	P	403.5	P		512.4	P	311.1	P	294.7	P	302.5	P		261	P	177.3	P	100.9	A	119.2	A		304.8
	YDL072C	unknown	unknown	6572_at		8895.9	P	1786.4	P	2915.2	P	2743.2	P		8354.2	P	7897.7	P	8500.9	P		4485.9	P	6676.2	P	7663.9	P	6926.4	P		3503.9	P	5641.6	P	5460.2	P	5457.4	P		9023.4	P	10651	P	4321.3	P	1019.9	P		3751
	YDL073W	unknown	unknown	6571_at		436.4	P	712.2	P	732	P	772.3	P		268	P	325.1	P	341.3	P		264.4	P	484.2	P	427.6	P	419.3	P		300.9	P	337.6	P	267.7	P	213	P		402.3	P	460.9	P	488.4	P	491.2	P		388.5
	YDL074C	unknown	unknown	6570_at		473.7	P	1388.3	P	1031.6	P	989.9	P		385.1	P	471.4	P	547.1	P		797.5	P	654	P	593.6	P	583.3	P		902.4	P	751.5	P	707.4	P	610.7	P		596.9	P	507.8	P	882.3	P	1396.9	P		985.5
RPL31A	YDL075W	protein synthesis	ribosomal protein L31A	6569_at		31040.3	P	43507.9	P	35930.8	P	35425.8	P		25550.8	P	26318.1	P	26223.2	P		7073.2	P	23636.9	P	31843.5	P	25654.3	P		10726.9	P	26580.4	P	27032.1	P	29606.1	P		31320.7	P	30641.9	P	28548.1	P	45636.1	P		14155.2
RPL31A	YDL075W	protein synthesis	ribosomal protein L31A	6568_f_at		21850.5	P	36717.2	P	34532.3	P	32793.3	P		17622.5	P	18255.9	P	19912	P		3811.7	P	16527.2	P	27392.9	P	24831.6	P		5240.8	P	15486.8	P	16709.3	P	15620.6	P		23124.9	P	20741.7	P	22377	P	35228.1	P		8087.9
	YDL076C	unknown	unknown	6567_at		844.3	P	262.3	P	383.9	P	820.5	P		1036.9	P	832.5	P	992.9	P		256.9	P	603.3	P	710	P	760.8	P		396.8	P	482.8	P	484.1	P	436.4	P		888.1	P	765.8	P	434.2	P	424.5	P		406.3
VAM6	YDL077C	protein degradation	vacuolar carboxypeptidase Y	6566_at		482.1	P	204.3	P	352.7	P	498.4	P		480.5	P	533.8	P	514.4	P		249.4	P	326.2	P	281.5	P	294.9	P		269.3	P	592.2	P	459.3	P	492.5	P		492.1	P	525.6	P	311	P	147.4	P		286.8
MDH3	YDL078C	TCA cycle	malate dehydrogenase	6565_at		10024.4	P	1596.4	P	1565.9	P	2198.2	P		17334.9	P	15215.5	P	15184.3	P		5753.2	P	3472.7	P	3850.9	P	4429.9	P		7444.9	P	7941.5	P	9060.2	P	9653.5	P		12943.9	P	12435.2	P	6947.3	P	1529.8	P		12050.9
MRK1	YDL079C	unknown	protein kinase	6563_at		1208.3	P	160.2	A	208.9	A	155.2	M		1426.9	P	1061	P	1369.7	P		859.7	P	241.9	P	292.1	P	198.5	M		916.2	P	2560.7	P	2889.4	P	3106.5	P		1122.3	P	1351	P	416	P	438.6	P		1162.3
MRK1	YDL079C	unknown	protein kinase	6564_at		228.5	P	41.3	A	8.4	A	28.4	A		239.1	P	158.2	P	176.6	P		292.5	P	29.1	A	26.5	A	73.1	M		287.7	P	482.7	P	499.7	P	547.8	P		211.5	P	175.4	P	47.4	A	124.6	P		308.7
THI3	YDL080C	thiamine metabolism	alpha-ketoisocaproate carboxylase	6562_at		593.4	P	748.8	P	677.4	P	703.6	P		815.5	P	779.5	P	841.7	P		1239.6	P	1178.5	P	1192.6	P	1194	P		931.8	P	1385.2	P	1239.2	P	1066.2	P		803.1	P	660.8	P	730.6	P	885.4	P		1458.9
RPP1A	YDL081C	protein synthesis	ribosomal protein P1A, acidic	6561_at		21128	P	30521.8	P	25627.7	P	27171.7	P		15867.5	P	17422.7	P	18114.1	P		5380	P	15981.4	P	24344.8	P	17600.6	P		3561.8	P	16096.3	P	16645.4	P	19731.5	P		19686.3	P	16897.1	P	21780.9	P	34241	P		10042.4
RPL13A	YDL082W	protein synthesis	ribosomal protein L13A	6560_at		12878.6	P	27896.2	P	19706.6	P	18069.9	P		8176.4	P	10848.2	P	11776.1	P		314.9	P	11851.9	P	14365.3	P	12831.5	P		377.6	P	4098.7	P	2934.6	P	3536.9	P		13157	P	12188.2	P	16990.1	P	21029.6	P		1085.8
RPS16B	YDL083C	protein synthesis	ribosomal protein S16B	6558_i_at		9459.8	P	16789.2	P	16668.9	P	17865.7	P		6577.5	P	6249.8	P	7943.3	P		531.4	P	6134.1	P	12159	P	9812.3	P		1299.1	A	7146	P	6308.5	P	6368.9	P		13443	P	9123.8	P	10874	P	20273.4	P		2565.3
RPS16B	YDL083C	protein synthesis	ribosomal protein S16B	6559_f_at		12742.4	P	16393.3	P	14481	P	11589.3	P		8635.3	P	9127.6	P	6618.2	P		1255	P	7347.3	P	9028.6	P	7748.9	P		1220	P	7165.5	P	6298.9	P	7148.3	P		7452.8	P	9582.3	P	9692.3	P	12685.9	P		3298.5
SUB2	YDL084W	mRNA splicing	RNA helicase	6557_at		4639.1	P	5952.9	P	5895.1	P	5508.5	P		3690	P	2924.8	P	3910.1	P		2288.3	P	5080.8	P	5107.8	P	4837.5	P		1938.7	P	3029.1	P	3156.3	P	2744.2	P		5707.4	P	4932.5	P	4697.4	P	3918.9	P		2998.4
	YDL085W	unknown	unknown; similar to NADH dehydrogenase (ubiquinone)	6556_at		3488.2	P	141.6	A	20.7	A	73.2	A		8440.3	P	9368.4	P	7516.2	P		386.5	P	217.7	P	207.1	P	189.6	P		397.8	P	1426.4	P	1223.5	P	1576.7	P		7405.1	P	8581	P	1934.5	P	187.6	A		378.5
	YDL086W	unknown	unknown	6555_at		3496.7	P	797.9	P	1321.3	P	2180.7	P		8257.6	P	6821.5	P	5636.2	P		2407.2	P	7321.9	P	7093.1	P	6706.9	P		1565.6	P	3803.7	P	3946.3	P	4365.2	P		8549.5	P	8927.1	P	4745.5	P	815.1	P		6172.8
LUC7	YDL087C	mRNA processing (putative)	unknown; synthetic lethal with cap-binding complex	6554_at		115.5	P	259.7	P	380.1	P	238	P		243.3	P	277.5	P	266.9	P		423.1	P	480.1	P	400.3	P	331.6	P		167.2	P	287.4	P	233.1	P	242.6	P		266.8	P	208.1	P	264.9	P	173.5	P		364.4
ASM4	YDL088C	unknown	unknown; suppresses ts mutations in pol3	6553_at		172.2	P	870.7	P	850.1	P	1044.1	P		503.1	P	550.2	P	530.5	P		1836.3	P	930.4	P	907.3	P	726.8	P		537	P	790.4	P	758.4	P	750.1	P		645.9	P	573.1	P	829.5	P	1232.7	P		1202.3
	YDL089W	unknown	unknown	6552_at		1907.3	P	568.1	P	1324.6	P	974	P		2223.6	P	1657.9	P	1599.8	P		2973.5	P	1077.5	P	1521.5	P	1130.5	P		1363.5	P	1473.7	P	1478.4	P	1701.3	P		2142.7	P	1951	P	491.7	P	399.8	P		2545.9
RAM1	YDL090C	protein processing	farnesyltransferase	6551_at		1107.2	P	366.6	P	1419.5	P	1435.7	P		1092.7	P	1532.3	P	1299.9	P		964.5	P	1082.2	P	1194.4	P	1149.4	P		485	P	917.4	P	859.5	P	1059.2	P		1060.6	P	1150.9	P	630.5	P	345.7	P		1082.8
	YDL091C	unknown	unknown	6550_at		1593.6	P	138.1	A	247.2	P	341.2	P		1770.6	P	1846.4	P	1671.5	P		1692.9	P	865	P	915.8	P	937.7	P		1795.8	P	2092.3	P	1680.4	P	1539.3	P		1516.6	P	2122.4	P	635	P	128.5	P		2038.5
SRP14	YDL092W	secretion	signal recognition particle subunit	6594_at		1180.9	P	1988.3	P	2481.8	P	2331	P		942.4	P	880.1	P	757.1	P		701	P	663.1	P	798.2	P	821.2	P		678.9	P	660	P	585.2	P	402.4	P		866	P	1003.1	P	1113.5	P	2148	P		920.2
PMT5	YDL093W	protein glycosylation	dolichyl phosphate-D-mannose:protein O-D-mannosyltransferase	6593_at		400.6	P	380.7	P	719.2	P	764.6	P		511.4	P	418.3	P	332.6	P		314	P	396.2	P	491.5	P	569.3	P		390	P	625.2	P	583.4	P	463.6	P		709.9	P	493	P	316.3	P	287.1	P		448.6
	YDL094C	unknown	unknown	6592_at		53.7	A	47.9	A	39.3	A	4.8	A		55.4	P	65	A	39.3	A		74.3	P	60	A	27.7	A	90.2	P		37.9	A	44.7	P	43.2	A	22.3	A		36.6	A	40.5	A	29.8	A	5.5	A		38.1
PMT1	YDL095W	protein glycosylation	dolichyl phosphate-D-mannose:protein O-D-mannosyltransferase	6591_at		1952.3	P	2340.3	P	4147	P	2628.5	P		2357.4	P	1889.3	P	1611	P		3052.3	P	3364.3	P	2879.4	P	2723.2	P		2259.3	P	2299.4	P	2592.3	P	2177	P		2197.6	P	1983.4	P	857.2	P	2576.4	P		3456.1
	YDL096C	unknown	unknown	6590_at		48.6	A	166.7	A	137.5	A	86	A		111	P	105.3	A	53.6	A		77.2	A	130	P	117.5	P	118.6	P		100.8	A	99.1	A	117.9	A	124.5	P		72.3	A	106.8	A	105.6	A	132.7	A		83.5
RPN6	YDL097C	protein degradation	26S proteasome regulatory subunit	6589_at		2562.2	P	773.8	P	1220.1	P	1526.5	P		3552.5	P	3103.3	P	3053.5	P		6073.2	P	2071.2	P	1595.7	P	1818.2	P		7639.9	P	4961.2	P	4571.5	P	3493.8	P		4050.7	P	4612	P	1475.8	P	670.8	P		4486.4
SNU23	YDL098C	mRNA splicing (putative)	U4/U6.U5 snRNP protein	6588_at		318.7	P	602.9	P	618.9	P	618.9	P		267.9	P	295.8	P	316.8	P		269.2	P	265.6	P	359.1	P	429.4	P		331	P	242.2	P	270.6	P	207	P		331.3	P	261.7	P	427	P	294.6	P		210.1
	YDL099W	unknown	unknown	6587_at		2267.3	P	1327.6	P	1541.2	P	1571.1	P		2218.9	P	2518.1	P	2389.5	P		1646.8	P	2136	P	1784.6	P	2079.7	P		1941.4	P	2248.1	P	1936.7	P	1686.5	P		2795.9	P	1087	P	1839.2	P	1490.7	P		1841.9
	YDL100C	unknown	unknown; similar to E. coli arsenical pump-driving ATPase	6586_at		5051.4	P	2915.6	P	3938.6	P	3766.5	P		4452.4	P	3862.7	P	4125.6	P		6442.6	P	5777.5	P	5487.3	P	4957.1	P		7362.1	P	4257.6	P	4665.5	P	3733.1	P		5677.5	P	5540	P	3826.5	P	1754.4	P		4204.5
DUN1	YDL101C	DNA repair	DNA damage-responsive protein kinase	6585_at		831.3	P	671.8	P	1628.9	P	1074.2	P		585.1	P	530.5	P	678.2	P		248.6	P	2158.9	P	2674.4	P	2319.4	P		312.8	P	799	P	894.5	P	752.4	P		872.9	P	649.9	P	251.4	P	352.5	P		278.4
CDC2	YDL102W	DNA replication	DNA polymerase delta catalytic 125 KD subunit	6584_at		126.7	P	136.9	P	245.3	P	215.1	P		101.4	P	116.7	P	96.5	P		81.4	P	118.8	P	134.2	P	166.9	P		111.2	P	179.9	P	166.4	P	139.6	P		106.5	P	117.4	P	137.1	P	161.3	P		129.7
QRI1	YDL103C	UDP-N-acetylglucosamine biosynthesis	UDP-N-acetylglucosamine pyrophosphorylase	6583_at		708.9	P	534.7	P	1073.6	P	1167.3	P		1275.6	P	948.7	P	1249.1	P		305.6	P	1069.1	P	904.1	P	1215.8	P		332.5	P	783.3	P	804.6	P	1069.8	P		1242	P	1073.9	P	556.4	P	439	P		720.2
QRI7	YDL104C	unknown	unknown; similar to E. coli orfx gene	6582_at		804.3	P	178.6	P	343.5	P	643.1	P		658.8	P	425	P	831.1	P		767.5	P	565.8	P	451.1	P	680.7	P		959.9	P	1401.7	P	1559	P	1478.3	P		768	P	704	P	420.9	P	196.4	P		1581
QRI2	YDL105W	unknown	unknown	6581_at		182.2	P	191.2	P	352.4	P	234.9	P		146.8	P	84.8	P	128.9	P		409.6	P	370.3	P	233.5	P	141.9	P		272.6	P	160.5	P	229	P	228.7	P		220.5	P	194.1	P	101.4	P	23.7	A		264.7
GRF10	YDL106C	phosphate signaling	transcription factor	6580_at		185.4	P	73.3	A	11.1	A	72.5	A		259.9	P	72.4	A	157.1	A		848.9	P	375.9	P	272.1	P	259.6	P		805.5	P	491.6	P	502.9	P	367.1	P		247.3	P	225.7	P	90.5	A	6	A		480.8
MSS2	YDL107W	mRNA splicing, COX1 mRNA	unknown	6579_at		290.5	P	101.8	A	79.1	A	144.2	A		292.5	P	251.8	P	261.1	P		434	P	302.2	P	180.8	P	247.4	P		483.5	P	430.6	P	429.8	P	423.2	P		274.6	P	305.1	P	126.9	P	36.7	A		520.1
KIN28	YDL108W	transcription	protein kinase; also TFIIH subunit	6578_at		434.1	P	848.9	P	872.1	P	830.9	P		514	P	467.3	P	439.3	P		429.4	P	817.3	P	550.3	P	679.6	P		648.3	P	561.4	P	706.9	P	598.1	P		487.8	P	427.1	P	624	P	696.7	P		491
	YDL109C	unknown	unknown	6577_at		168.9	P	240	A	207.7	P	200.2	P		183.3	M	157	P	187.3	P		427.2	P	547.8	P	388.2	P	254.8	P		203.9	P	196.4	P	276.3	P	279	P		165.2	P	181.5	P	160.7	P	39.5	A		219.1
	YDL110C	unknown	unknown	6576_at		9390	P	474.5	P	421.2	P	649.8	P		15663.4	P	14317.8	P	13347.8	P		1111	P	1283.9	P	1609.8	P	1472.3	P		796.4	P	1851.2	P	1781.5	P	2089.4	P		12056.8	P	13207.8	P	2576.4	P	375.6	P		2109.3
RRP42	YDL111C	rRNA processing	exoribonuclease	6575_at		569	P	2770.3	P	2098.8	P	2262.5	P		516.7	P	460.7	P	596.4	P		1043.7	P	1685.7	P	1563	P	1359.6	P		1352.2	P	1019.5	P	983.5	P	812.7	P		875.1	P	634.2	P	2674.8	P	2981.2	P		1028.3
TRM3	YDL112W	tRNA processing	tRNA robose methylase	6574_at		844.3	P	2796.4	P	2319.5	P	1913.8	P		320.2	P	527.6	P	744.4	P		1385.5	P	1419.8	P	1320.8	P	1231.8	P		1347.7	P	2020.7	P	2099.3	P	1720.8	P		646	P	472.3	P	1609.1	P	2992.8	P		1026.9
	YDL113C	unknown	unknown	6573_at		174.9	P	95.1	P	34.5	A	57.1	A		250.5	P	160.9	P	177.5	P		652.8	P	120	P	123.7	P	169	P		568.2	P	349.4	P	380.2	P	333.5	P		170.1	P	235.3	P	53.5	M	25.9	A		365.1
	YDL114W	unknown	unknown	6617_at		7.5	A	7	A	7.8	A	5.4	A		6.4	A	4.7	A	4.7	A		117.2	A	17.5	A	13.2	A	9	A		60.3	A	38.8	A	35.1	A	37.6	A		5	A	3.8	A	4.1	A	6.4	A		9
	YDL115C	unknown	unknown	6616_at		378.8	P	134.6	A	175.2	A	225	M		559.2	P	576.5	P	531.8	P		1778.5	P	620.8	P	445.1	P	400.5	P		1783.9	P	1146.7	P	1000.2	P	886.6	P		444.8	P	435	P	201.8	P	8.1	A		1011.2
NUP84	YDL116W	nuclear protein targeting	nuclear pore protein	6615_at		883.1	P	1728.3	P	1285.3	P	1845.3	P		818.3	P	931.3	P	1182.6	P		709.5	P	1024.9	P	857.5	P	820.4	P		567.4	P	841.6	P	966.1	P	966.9	P		1060.3	P	719.3	P	1425.2	P	1580.3	P		871.2
	YDL117W	unknown	unknown	6614_at		891.1	P	1789.1	P	1589.9	P	1098.1	P		689.1	P	781.1	P	767	P		583.4	P	1571.4	P	1605.5	P	1542.7	P		383.3	P	553.3	P	598.5	P	604.2	P		970.1	P	901.8	P	1717.2	P	2100.6	P		572.9
	YDL118W	unknown	unknown	6613_at		18.2	A	29.4	A	54.9	A	110	A		7.6	A	7	A	34.7	A		77.6	A	130.2	P	210.6	P	171.1	P		8.7	A	17.2	A	47.4	A	17.9	A		10.7	A	7.5	A	15	A	93.7	A		53.6
	YDL119C	unknown	unknown	6612_at		1024.5	P	361	P	459.9	P	756.7	P		1107.7	P	1031.7	P	1025.1	P		433.4	P	1570.6	P	2079.2	P	2166.9	P		269.3	P	430.3	P	385.9	P	423	P		821.2	P	746.6	P	759.8	P	251.4	P		542
YFH1	YDL120W	iron homeostasis, mitochondrial	frataxin homolog	6611_at		1092.1	P	884	P	1260.3	P	1755.9	P		1007	P	951.7	P	1067.3	P		3183.8	P	861	P	903.3	P	1045.9	P		1527.8	P	2051.4	P	1391.5	P	1504	P		1268.8	P	1113.3	P	697.2	P	1054.3	P		4220.8
	YDL121C	unknown	unknown	6610_at		706.7	P	2088.7	P	2042.5	P	2374.8	P		503.9	P	982.3	P	1252.3	P		152.2	P	984.1	P	896.9	P	875.6	P		57.4	P	238.1	P	175.6	P	218.4	P		1136.7	P	731.1	P	2005.2	P	2316.6	P		218.1
UBP1	YDL122W	protein degradation, ubiquitin-mediated	ubiquitin-specific protease	6609_at		2097.4	P	8577.3	P	5596.2	P	4647.6	P		1531.3	P	1542.7	P	1904.2	P		2003.1	P	4870.3	P	2710.5	P	2428.7	P		468.3	M	1149.5	P	875.4	P	2628.7	P		1502.9	P	2301.7	P	7572.5	P	8710.8	P		1673.1
	YDL123W	unknown	unknown	6608_at		495.2	P	230.9	A	252.9	A	275.4	P		997.8	P	867.8	P	804.9	P		5114.7	P	1902.8	P	1344.3	P	1012.5	P		2145.8	P	2982.9	P	2114.4	P	2589.7	P		550.1	P	632.2	P	248.9	P	246.8	M		3927.7
	YDL124W	unknown	unknown	6607_at		3376.1	P	367.3	P	442.7	P	438.4	P		4080.6	P	4062.8	P	2964.8	P		6546.1	P	5044.6	P	4004.2	P	2990.1	P		6175.3	P	2979.8	P	2675.5	P	2065.6	P		3378	P	6718.5	P	1601.1	P	322.3	P		2277.9
HNT1	YDL125C	unknown	unknown; similar to protein kinase C inhibitor-I	6606_at		23891.1	P	9419.1	P	21506.4	P	21939.1	P		28911.7	P	25815.6	P	24000.4	P		24557.8	P	31332.1	P	30281.9	P	22665.8	P		25634	P	26504.9	P	23725.5	P	24290	P		20757.3	P	24496.5	P	23879.7	P	13884.8	P		20938.1
HNT1	YDL125C	unknown	unknown; similar to protein kinase C inhibitor-I	6605_at		22709.9	P	7848.3	P	15765.4	P	14715.8	P		24329.4	P	21969.5	P	15941.7	P		21507.7	P	25243.6	P	22524.4	P	21986.2	P		20996.5	P	18777.5	P	17378.2	P	15443.5	P		17518.6	P	24697.9	P	15303.1	P	6171.8	P		18332.2
CDC48	YDL126C	ubiquitin mediated degredation	microsomal AAA ATPase family	6604_at		4971.1	P	460.5	P	1266.8	P	1432.9	P		7021.4	P	7273.8	P	6355.3	P		10605.1	P	4746.8	P	2857.9	P	3752.4	P		10718.6	P	5511.6	P	5767.4	P	4482.8	P		6377.7	P	7562.3	P	3181	P	523.6	P		6170.4
PCL2	YDL127W	cell cycle	G1/S cyclin	6603_at		290.9	P	741.6	P	980.2	P	785.3	P		282.5	P	330.8	P	269.9	P		295.8	P	683.7	P	501	P	838	P		403.2	P	432	P	326	P	299.4	P		567.7	P	384.1	P	307.6	P	711.1	P		603.6
VCX1	YDL128W	transport	vacuolar H+/Ca(2+) exchanger	6602_at		4737.5	P	4283.9	P	4508.7	P	3725.5	P		10270.4	P	10747.5	P	9288.9	P		6041.3	P	8750.1	P	7366.4	P	6919	P		6595.4	P	6905.3	P	6825.2	P	5431	P		7657.4	P	8352.5	P	4640	P	5768.8	P		8827.3
	YDL129W	unknown	unknown	6601_at		512.8	P	528.2	P	687.7	P	318.9	P		359.9	P	341.1	P	263.3	P		732.1	P	600.7	P	511.1	P	399.1	P		702.6	P	879.4	P	981.1	P	817.7	P		390	P	541.6	P	948.4	P	1214.2	P		1002.4
RPP1B	YDL130W	ATP synthesis	ATPase stabilizing factor	6599_at		26100.6	P	40695.2	P	35298.7	P	31943.8	P		15801.1	P	19140.7	P	16864.8	P		2755.5	P	15446.1	P	21356.2	P	19484.8	P		2319.4	P	10172.7	P	10764.6	P	10473.2	P		22275.3	P	18440.6	P	28062.9	P	36542.1	P		5984.3
RPP1B	YDL130W	ATP synthesis	ATPase stabilizing factor	6600_at		13384.5	P	33252.1	P	11732.9	P	15606.5	P		17032	P	21382.5	P	22257.2	P		4952.8	P	24180.3	P	14005	P	20030.3	P		4894.5	P	18558.4	P	17854.3	P	24576.2	P		11263.7	P	18285.4	P	11935	P	18067.2	P		11250.8
RPP1B	YDL130W	ATP synthesis	ATPase stabilizing factor	6598_at		19731.5	P	995.7	P	1081	P	1216.9	P		18632.9	P	19374.5	P	15168.4	P		16386.8	P	6880.3	P	8319.7	P	8855.3	P		24026.2	P	23479.8	P	23008.7	P	24239.5	P		19375.8	P	21534.4	P	7833.2	P	1270.6	P		15289.3
LYS21	YDL131W	lysine biosynthesis	homocitrate synthase	6597_at		5005	P	7097.2	P	5976.1	P	8186.2	P		2786.6	P	3107.8	P	3577.6	P		3126.1	P	4346.5	P	5240.5	P	5948.1	P		3160.9	P	3434.1	P	4031.3	P	4111	P		5118.6	P	4748.1	P	7279.6	P	5135.8	P		3253.5
CDC53	YDL132W	cell cycle	G1 cyclin degradation	6596_at		922	P	242.3	P	341.6	P	452.9	P		1237.3	P	1170.5	P	1076.9	P		536.5	P	534.3	P	583	P	632.6	P		745.1	P	1150.2	P	1172.4	P	603.2	P		1206.5	P	1290.3	P	466.6	P	215.7	P		703.4
	YDL133W	unknown	unknown	6595_at		1769	P	1071.5	P	1285.4	P	1438.6	P		1746.9	P	1814.4	P	1853.7	P		1066.2	P	1235.6	P	1360.6	P	1555.5	P		1254.6	P	1428.6	P	1501.9	P	1528.6	P		1884.9	P	1933.8	P	862.7	P	659.8	P		1091.6
PPH21	YDL134C	cell cycle	protein phosphatase 2A	6640_at		2454.9	P	1270.4	P	1480.4	P	1506.4	P		2304.9	P	2035.3	P	2191	P		1758.3	P	2445.6	P	2398.3	P	2105	P		2065.5	P	2222.8	P	2337	P	1962.8	P		2459.4	P	2438.4	P	1124.4	P	953.8	P		3008.5
RDI1	YDL135C	signaling	rho GDP dissociation inhibitor for Rho1p	6639_at		2974.2	P	1187.2	P	2537.9	P	3566.8	P		2265.2	P	1698.2	P	2276.6	P		1617.1	P	2586.3	P	2546.1	P	2241.7	P		2539.8	P	2504.6	P	2504.9	P	2768.6	P		3188.6	P	2818.7	P	1532	P	714.9	P		2955.9
ARF2	YDL137W	secretion	ADP-ribosylation factor	6638_at		30027.4	P	15194.8	P	17207.1	P	18690	P		31020.7	P	30940.5	P	26371.5	P		33551.4	P	27853	P	27372.4	P	21807.9	P		40602	P	32879.9	P	33912.4	P	38549.2	P		28902.1	P	31061.2	P	22039.5	P	14765.4	P		34962.2
RGT2	YDL138W	transport	glucose permease	6637_at		534.8	P	478.9	P	571.6	P	575.1	P		539.5	P	498.7	P	546.3	P		1212.9	P	633.2	P	661	P	712.1	P		1276.2	P	1393.5	P	1368.9	P	1077.7	P		508.2	P	403.3	P	632.4	P	412.5	P		1956.4
	YDL139C	unknown	unknown	6636_at		490.9	P	171.7	M	214	P	217.1	P		356.2	P	440.8	P	423.7	P		221.4	P	1629	P	1915.7	P	1239.4	P		164.8	P	186.4	P	191.5	P	199.3	P		640.1	P	481.2	P	252.3	P	145.3	P		159.3
RPO21	YDL140C	transcription	RNA polymerase II 215 kD subunit	6635_at		2250.1	P	2792	P	3493.3	P	3460.9	P		2955.5	P	2795.1	P	2368.1	P		8476.8	P	5533.6	P	4542.1	P	3308.3	P		6270.3	P	5614.1	P	6224.6	P	6011.5	P		2168.3	P	2609.5	P	2079.5	P	3815.3	P		4276.5
BPL1	YDL141W	protein processing	biotin:apoprotein ligase	6634_at		93.3	P	116.7	P	156	P	186.8	P		84.9	P	89.8	A	49.4	A		430.2	P	152	P	214.3	P	178.8	P		400.8	P	317.8	P	365.9	P	329.7	P		109.3	P	143.7	P	107.5	P	178.6	P		279.4
CRD1	YDL142C	lipid biosynthesis	cardiolipin synthase	6633_at		1168.6	P	176.1	P	369.4	P	729.8	P		1683.3	P	1601.2	P	1538.9	P		823.2	P	494.8	P	582.4	P	780.4	P		991.2	P	1019.7	P	1113.6	P	1233	P		1592.6	P	1498	P	504	P	106.4	A		1298.3
CCT4	YDL143W	protein folding	cytoplasmic chaperonin subunit	6632_at		2456.7	P	4907.1	P	4030.5	P	3655.7	P		1453.1	P	1552.3	P	1837.5	P		1970	P	3516.6	P	3485.2	P	2984.7	P		1469.3	P	1732.1	P	1888.9	P	1645.4	P		2263.7	P	1706	P	3580.6	P	3205.6	P		1586.4
	YDL144C	unknown	unknown	6631_at		1259.6	P	521.3	P	634.5	P	614.7	P		2633.4	P	2100.5	P	2362.9	P		1260.9	P	2986.5	P	1834.6	P	1878.3	P		1152.7	P	1811	P	1803.4	P	1999.9	P		1982.2	P	1663.4	P	1431.1	P	520	P		1899.4
COP1	YDL145C	secretion	vesicle coat component	6630_at		2020.7	P	2654.1	P	2979.7	P	2969.4	P		2199.5	P	1913.3	P	2081.8	P		664.9	P	2403.8	P	2548.2	P	2723	P		636.6	P	1652.2	P	1658.6	P	1835.8	P		2129.5	P	1711.3	P	2091.5	P	2933	P		1263.4
	YDL146W	unknown	unknown	6629_at		199.7	P	151.6	P	171.6	P	69.8	P		129.1	P	138.4	P	113	P		192.5	M	725.2	P	495.5	P	365.3	P		111.6	P	105.3	P	108.1	P	181.7	P		156	P	169.9	P	91	P	88.4	A		102
RPN5	YDL147W	protein degradation	26S proteasome subunit	6628_at		2072.5	P	702	P	837	P	1125.6	P		1570.9	P	1703.5	P	1738	P		4660.6	P	1556.5	P	1226.5	P	1281.2	P		3315	P	2236.5	P	2188.5	P	2140.7	P		1593.1	P	1672.8	P	1093.3	P	429.9	P		2694.4
	YDL148C	unknown	unknown	6627_at		390.9	P	2358.7	P	1219.9	P	1059.6	P		104.6	P	203.7	P	329	P		128	P	801.2	P	577.9	P	510.1	P		47.3	A	125.3	P	122.6	P	144.6	P		243.3	P	161	P	1093	P	1388.6	P		134.6
	YDL149W	unknown	unknown	6626_at		253.7	P	111.6	P	140.3	P	76.8	M		292.2	P	268.8	P	259.7	P		358.2	P	164.9	P	125.6	P	168.6	P		201.7	P	258.9	P	236.6	P	265.9	P		255.8	P	257.4	P	119.8	P	3.3	A		258.2
RPC53	YDL150W	transcription	RNA polymerase III 47 kD subunit	6625_at		629.9	P	3466.1	P	2188.2	P	2199.8	P		415.4	P	604.2	P	817.6	P		143.4	P	2027	P	1602.7	P	1049	P		138.1	P	415.3	P	291.8	P	301.2	P		832.4	P	461.1	P	2659.1	P	3592.3	P		259.5
	YDL151C	unknown	unknown	6624_at		24.4	A	106.9	A	178.6	A	129.2	A		41.4	A	45.4	A	17.5	A		18.7	A	76.8	A	30.5	A	31.4	A		60.3	A	29	A	30.8	A	120.2	A		9.9	A	62.7	A	122.6	A	224.8	A		12.1
	YDL152W	unknown	unknown	6623_at		113.3	P	231.1	P	290.8	P	177.6	P		32.6	A	75.5	A	53.4	A		54.9	A	63.6	A	107.1	A	11.9	A		34.6	A	61.9	A	87.8	P	93.7	A		32.9	A	26.1	A	173.4	P	621	P		96.3
SAS10	YDL153C	silencing	nuclear protein, reulator of silencing at HML, HMR, telomeres	6622_at		4752.6	P	17600.7	P	13276.8	P	8598.5	P		1419.5	P	2750.5	P	3634	P		884	P	6286.2	P	4662.9	P	3273.8	P		293.5	P	1400.1	P	1036.8	P	1201.7	P		2556.9	P	1807.8	P	9915.8	P	15938.6	P		1599.9
MSH5	YDL154W	DNA repair	MutS homolog; also recombination	6621_at		209.7	P	173.3	P	131.3	P	255.3	P		232.5	P	229.2	P	226.7	P		728	P	821	P	694.4	P	575.6	P		110.2	P	463	P	392.9	P	351.9	P		146.5	P	151.8	P	185.1	P	106.8	A		390
CLB3	YDL155W	cell cycle	G2/M cyclin	6620_at		1004.4	P	1981	P	2187.4	P	2088.6	P		809.9	P	1089	P	894.3	P		867.2	P	889.3	P	1025.1	P	1372.4	P		782.1	P	1185.7	P	627.4	P	560.1	P		644.5	P	1064.1	P	1458.9	P	1517.5	P		1096
	YDL156W	unknown	unknown	6619_at		121.2	M	164.2	P	436.6	P	351.4	P		149.5	M	251.2	P	239.9	P		158.8	A	462.6	P	254.9	P	503.1	P		140.8	P	312.6	P	214.1	P	242	P		27.6	A	73.8	A	45.7	A	129.2	P		330.8
	YDL157C	unknown	unknown	6618_at		6724.3	P	5626.4	P	10235.9	P	9230.2	P		5575.5	P	4822.5	P	4604.1	P		719.8	P	4838.5	P	6292.9	P	5457	P		1014.3	P	1941.2	P	2806.9	P	3200.2	P		7333.8	P	5996.1	P	4610.9	P	5158.6	P		1263.5
	YDL158C	unknown	unknown	6662_at		1618.5	P	1446.2	P	3705	P	2964.3	P		798.5	P	670.2	P	1147	P		294.8	P	661	P	1424	P	1783.1	P		527.5	P	491.4	P	643.4	P	472.3	P		1589.4	P	862.7	P	1047.3	P	767.4	P		435.9
STE7	YDL159W	signaling, pheromone and pseudohyphal growth pathways	MAPKK (mitogen-activated protein kinase kinase)	6661_at		298.5	P	343.2	P	333.8	P	295.1	P		334.8	P	289.2	P	314.6	P		1129.2	P	267.7	P	265.6	P	317.6	P		1256.6	P	594	P	590.3	P	348.6	P		253.5	P	338.9	P	249.3	P	276.4	P		931
DHH1	YDL160C	transcription	RNA helicase	6660_at		1818.9	P	1395.6	P	1702.4	P	1090.5	P		1725.9	P	1542	P	1346.5	P		1852.6	P	1696.2	P	1029.7	P	617.9	P		1413.5	P	907.4	P	1104.3	P	703.2	P		2225.3	P	2516.8	P	1129.4	P	462.1	P		915.7
ENT1	YDL161W	endocytosis (putative)	unknown; epsin homolog	6659_at		2194.8	P	1293	P	2502.6	P	2418.2	P		2328.3	P	2192	P	1804.3	P		1934.8	P	1606.8	P	1785.9	P	2069.6	P		1589	P	2119.9	P	2231	P	1694.8	P		2497.1	P	2338.2	P	1402.7	P	975.1	P		3324.2
	YDL162C	unknown	unknown	6658_at		5.7	A	10.1	A	8.9	A	8.3	A		4.7	A	6.9	A	5	A		12.8	A	5	A	5.5	A	6.7	A		43.6	A	11.5	A	16.7	A	27.8	A		3.8	A	6.6	A	5.4	A	10.6	A		7.3
	YDL163W	unknown	unknown	6657_at		3.6	A	5.3	A	6.3	A	3.9	A		1.9	A	3	A	2.7	A		13.8	A	8.7	A	4.4	A	3	A		5.1	A	13.1	A	19.4	A	11.4	A		2.1	A	3	A	2.6	A	6.1	A		3.4
CDC9	YDL164C	DNA replication and repair	DNA ligase	6656_at		802.3	P	913.7	P	1865.1	P	1331.8	P		1026.1	P	827.2	P	1034.6	P		336	P	833.4	P	760.1	P	1126	P		396.1	P	785.5	P	876.1	P	777.8	P		930.9	P	799.5	P	374.6	P	472.7	P		887.4
CDC36	YDL165W	transcription	general negative regulator	6655_at		2440.2	P	2656.4	P	2048.3	P	2065.9	P		1326.1	P	910.7	P	1273.3	P		3947.4	P	1924.9	P	1725.1	P	1500	P		6653.8	P	2817.7	P	2523.7	P	1628	P		1673.6	P	1618.4	P	1311	P	1558.1	P		3415.3
	YDL166C	unknown	unknown	6654_at		1483.5	P	6192.8	P	4125.2	P	2945.1	P		515.9	P	720.7	P	924.5	P		1845.5	P	2890.6	P	1979.9	P	1648.4	P		1911.9	P	1258	P	1175.6	P	798.4	P		953.4	P	796.1	P	2662.2	P	3191.9	P		1407.5
NRP1	YDL167C	unknown	unknown	6653_at		352.6	P	1418.8	P	1264.5	P	792.4	P		118.6	P	166.4	P	267.5	P		73.5	A	489.4	P	456.3	P	418.2	P		68.1	A	137.2	P	129.3	P	139.7	P		285.8	P	187.4	P	1093.3	P	1356.9	P		75.6
SFA1	YDL168W	formaldehyde metabolism	long-chain alcohol dehydrogenase	6652_at		2268.4	P	1460.9	P	1596.2	P	1494.6	P		3867.5	P	3650	P	3523.5	P		7052	P	4707.2	P	1935.8	P	1773.1	P		8042.6	P	1988.4	P	2017.9	P	1734.9	P		3037.3	P	4231.3	P	2563	P	1444.8	P		1893.2
UGX2	YDL169C	unknown	unknown	6651_at		5444.2	P	144.3	A	86.9	P	65.9	A		6410.3	P	4950.4	P	4193.4	P		13809.9	P	1565.3	P	846	P	798.3	P		11517.6	P	5774	P	5101.6	P	5102.1	P		6379.8	P	8323.7	P	1800.2	P	246.5	P		9960.1
UGA3	YDL170W	transcription	activator of GABA catabolic genes	6650_at		558.1	P	1199.2	P	1112.6	P	1711.8	P		741.6	P	721.6	P	786.3	P		3801.4	P	781.2	P	1080.5	P	1215	P		3974.1	P	2293	P	2235.8	P	1874.8	P		1026.7	P	1141.2	P	3080.9	P	1185.8	P		4163.5
GLT1	YDL171C	glutamate biosynthesis	glutamate synthase (NAPDPH) (GOGAT)	6649_at		2745.9	P	3258.3	P	3800.4	P	4071.4	P		2856.1	P	2448.2	P	2820.8	P		1687.6	P	2786.6	P	2506.1	P	3880.4	P		2819.5	P	3360.5	P	2704.6	P	2894.5	P		2209.8	P	2164.5	P	2315.5	P	4199.6	P		2179.7
	YDL172C	unknown	unknown	6648_at		727.7	P	618.7	P	697.3	P	856.5	P		657.4	P	592.8	P	624.3	P		430	P	450.6	P	467.2	P	319.8	P		524.3	P	584.3	P	757.6	P	682.5	P		876.7	P	476.8	P	552.1	P	505	P		1040.9
	YDL173W	unknown	unknown	6647_at		4557.2	P	2850	P	4111.7	P	5051.3	P		5514.6	P	4927.8	P	4485.4	P		5249.6	P	2458.9	P	2732.8	P	2843.8	P		4574.7	P	4739.5	P	4531.4	P	4534.6	P		5712.5	P	5068.4	P	3545.3	P	2675.5	P		8460
DLD1	YDL174C	pyruvate metabolism	D-lactate dehydrogenase	6646_at		9759.3	P	1641.4	P	2128.2	P	2897.5	P		15786.7	P	14010.2	P	7463.6	P		7909.5	P	4195.7	P	4525.9	P	4951.6	P		9160.3	P	9527.9	P	10155	P	11186.5	P		12776.1	P	13233.7	P	5137.2	P	1682.9	P		13719.7
	YDL175C	unknown	unknown	6645_at		312.1	P	424.7	P	527.5	P	484.7	P		276.9	P	288.8	P	313	P		801.4	P	451.2	P	445.6	P	595.3	P		1064.8	P	566.9	P	542.1	P	403.3	P		318.7	P	276.1	P	350.9	P	494.2	P		1018.9
	YDL176W	unknown	unknown	6644_at		111.4	P	145.3	P	104.1	P	150	P		140.7	P	116.2	P	121.8	P		283.3	P	102.6	P	138.9	P	119.8	P		243.3	P	247.7	P	253.1	P	186.3	P		116.6	P	123.7	P	113.4	P	67.3	A		183.6
	YDL177C	unknown	unknown	6643_at		324.7	P	770.9	P	597.1	P	881.4	P		309.9	P	289.2	P	391.4	P		284.1	P	414.8	P	493.5	P	566.6	P		197.4	P	308	P	344	P	294.8	P		392.9	P	286.1	P	819.8	P	389.3	P		449.6
AIP2	YDL178W	unknown	actin interacting protein	6642_at		3125.5	P	2601.4	P	2415.4	P	2764.2	P		2476.1	P	1850	P	2184.5	P		4799.4	P	3483.3	P	1928.9	P	1700.2	P		4359.1	P	3814.9	P	4061.7	P	3610.8	P		2355.1	P	2012.7	P	2239.7	P	1854.3	P		5221.4
PCL9	YDL179W	cell cycle	cyclin (Pho85p)	6641_at		392.4	P	479	P	495.6	P	567.7	P		698.2	P	625.5	P	565.4	P		515.1	P	1898.6	P	1525.9	P	1719	P		457.1	P	774.7	P	661.6	P	694.2	P		1056.8	P	729.6	P	433.2	P	192.5	M		349
	YDL180W	unknown	unknown	6685_at		1138.6	P	954.7	P	1178.7	P	1641.1	P		1053.4	P	1009.1	P	1093.7	P		3365.5	P	965.6	P	882.9	P	1119.5	P		2515.9	P	2093.9	P	2038.7	P	2381	P		1182	P	1056	P	976.3	P	977	P		2881.3
INH1	YDL181W	ATP synthesis	mitochondrial ATPase inhibitor	6684_at		8643.7	P	1613.5	P	1124.6	P	2023.5	P		9709.3	P	7084	P	6916.8	P		7886.4	P	2011.9	P	1687.6	P	1777.4	P		6991.2	P	7261.8	P	8003.8	P	8963.4	P		10220.8	P	10229.4	P	3853	P	1668.8	P		15424
LYS20	YDL182W	lysine biosynthesis	homocitrate synthase	6682_at		12210.7	P	21135.4	P	16236.8	P	24140.3	P		6647.6	P	10558.9	P	11990.8	P		24446.9	A	19926.1	P	15521.3	P	18722.2	P		43573.9	P	17255.1	P	19694.1	P	23390	P		13747.3	P	8982.9	P	19020	P	23538.5	P		23223
LYS20	YDL182W	lysine biosynthesis	homocitrate synthase	6683_g_at		13718.4	P	21595.2	P	17836.5	P	24634	P		7093.8	P	8715.7	P	10504	P		35062.7	P	21957.5	P	16634.1	P	18869.5	P		36545.7	P	14445.3	P	16293.2	P	18532	P		13221.7	P	9781.2	P	23307.1	P	28850	P		24121.3
	YDL183C	unknown	unknown	6681_at		315.7	P	97.8	P	52.9	A	181.5	P		343.8	P	327.7	P	363.7	P		798.4	P	281.5	P	216.9	P	181.8	P		415.6	P	381.5	P	419	P	391.1	P		440.6	P	312.5	P	207.5	P	167.8	P		452.2
RPL41A	YDL184C	protein synthesis	ribosomal protein L41A	6680_s_at		3324.8	P	2039.4	P	1289.9	P	1224.3	P		1187.1	P	555	P	614.3	P		695.2	P	1358.5	P	2060.5	P	945.7	P		170.6	P	555.5	P	620.5	P	670.3	P		1468.7	P	1054.4	P	812	P	1825.7	P		548.8
TFP1	YDL185W	vacuolar acidification	vacuolar H+-ATPase subunit	6679_at		1551.8	P	1412.8	P	999	P	1984.5	P		2033.7	P	2244.4	P	2407.8	P		1307.3	P	2977.5	P	2964.6	P	2837.3	P		876.8	P	3137.4	P	2715	P	3078.3	P		2173.6	P	2127.6	P	2261.5	P	1853.9	P		1742.8
	YDL186W	unknown	unknown	6678_at		11.1	A	68.8	A	44.7	A	93.2	A		7.2	A	58.4	A	27.7	A		4.3	A	76.4	A	63.6	A	60.4	A		11.1	A	11.2	A	12.6	A	19.7	A		21.9	A	20.7	A	72.1	A	34.8	A		23.9
	YDL187C	unknown	unknown	6677_at		7.7	A	20.6	A	30.5	A	15.6	A		8	A	5.6	A	10.3	A		8.8	A	102	A	163.9	A	143.2	A		3.4	A	10.3	A	2.6	A	12.6	A		31.6	A	12.2	A	32.3	A	11.5	A		3.3
PPH22	YDL188C	cell cycle	protein phosphatase 2A	6676_at		2467.7	P	582.6	P	1352.3	P	1539.7	P		3625.7	P	4257.6	P	3812.5	P		1368.9	P	1338.5	P	1697.5	P	2285.4	P		851.9	P	1668.6	P	1482.8	P	1896.8	P		2781.4	P	3828.3	P	1307.4	P	567.5	P		2087.8
	YDL189W	unknown	unknown	6675_at		134.2	P	209.7	P	239.8	P	300.2	P		166.4	P	125.8	P	122.3	P		62.4	P	156.7	P	230.1	P	248	P		83.5	P	153.3	P	152.1	P	172.9	P		153.6	P	123.5	P	162.6	P	210.5	P		30.7
	YDL189W	unknown	unknown	6674_at		88.4	P	157.5	P	176.2	P	145.8	P		97.8	P	66.4	P	100.8	P		21.8	A	120	P	90	P	113.6	P		34.7	A	37.9	P	77.6	P	85	P		96.2	P	95.8	P	99.5	P	128.4	P		79.8
UFD2	YDL190C	protein degradation, ubiquitin-mediated	unknown; may influence multi-Ub chain topology	6673_at		1286.1	P	491.5	P	851.3	P	1190.5	P		1292.4	P	1124	P	1286	P		1816.1	P	690.9	P	855.5	P	766.7	P		2272.7	P	2193.8	P	2129.6	P	1034.3	P		1594.5	P	1610.2	P	942.8	P	759	P		2148.8
RPL35A	YDL191W	protein synthesis	ribosomal protein L35A	6672_s_at		15323.8	P	26847.9	P	29226.7	P	22702.6	P		13627.5	P	13243.2	P	15582.3	P		3893.1	P	10687.8	P	17727.6	P	16450.2	P		3568.5	P	9554.8	P	10138.6	P	7862.3	P		17533.3	P	16253.6	P	18448.9	P	24040	P		7394.2
ARF1	YDL192W	secretion	ADP-ribosylation factor	6671_at		30262.7	P	47658.2	P	41688.8	P	35765.2	P		24630.8	P	22099.2	P	22155.9	P		19036.8	P	22906.3	P	25179.4	P	22578.2	P		20259.6	P	20450.2	P	22805.8	P	23189.7	P		28894.5	P	31194.5	P	30654.8	P	49678.5	P		22110.9
	YDL193W	unknown	unknown	6670_at		582	P	276.2	P	359.7	P	348.3	P		1045.9	P	688.5	P	606.5	P		618.1	P	444.4	P	427.4	P	452	P		555.6	P	744	P	780.5	P	625.4	P		823.6	P	1054.5	P	332.4	P	249.4	P		549.1
SNF3	YDL194W	transport	glucose permease	6669_at		294.6	P	59.9	A	143.5	P	87.5	A		344.3	P	236.9	P	288.7	P		1307.8	P	49.5	A	142.2	P	103.3	P		1339.7	P	1294.2	P	1119.2	P	780.8	P		327.7	P	339.1	P	170.7	P	221	P		1367.6
SEC31	YDL195W	secretion	vesicle coat component	6668_at		1704.3	P	1092.9	P	1562.3	P	1507.7	P		4040.7	P	3422	P	2902.6	P		2212.1	P	2826.2	P	2513.4	P	2974.5	P		2441.3	P	2512.4	P	2697.7	P	2273.1	P		2161	P	2505.1	P	1569.6	P	1360.3	P		2659.5
	YDL196W	unknown	unknown	6667_at		63.4	A	120.1	A	118.2	A	27.9	A		50.6	A	13.5	A	37.9	A		115.3	A	59.6	A	45.2	A	36.8	A		85.4	A	112.7	P	85.7	A	186.7	A		40.8	A	56.3	A	20.7	A	46.8	A		136.9
ASF2	YDL197C	transcription	anti-silencing protein	6666_at		629.7	P	182.2	P	495.2	P	436.9	P		2037.6	P	1421.4	P	1198.6	P		3540.9	P	1291.4	P	1290.2	P	1249.9	P		3020.3	P	2205.6	P	2058.1	P	1579.2	P		1106.8	P	1277.7	P	130.9	P	86.3	A		2741.7
YHM1	YDL198C	transport	mitochondrial carrier family	6665_at		2352.6	P	2885.5	P	3963.3	P	8099.3	P		1169.7	P	1232.3	P	1426.6	P		1969	P	1907.6	P	2220.8	P	2832.1	P		2358.9	P	2499.4	P	2594.4	P	2303.2	P		1871.6	P	1584.9	P	3628.5	P	3571.2	P		3362
	YDL199C	unknown	unknown; similar to members of the sugar permease family	6664_at		582.2	P	64	A	85.6	A	45.1	A		1237.7	P	629.6	P	805.2	P		689.5	P	201.5	P	171.2	P	197.6	P		719.5	P	846.7	P	779.7	P	658.1	P		1044.3	P	1330.4	P	118	P	19.2	A		430.3
MGT1	YDL200C	DNA repair	6-O-methylguanine-DNA methylase	6663_at		6810	P	2615.8	P	3021.7	P	2865.6	P		6251.5	P	6018.1	P	7288.3	P		13188.3	P	6188.6	P	4493.2	P	3472.3	P		16790.4	P	11422.5	P	11910.1	P	12435.8	P		6323.8	P	6308.2	P	4357.2	P	2197	P		14704.6
	YDL201W	unknown	unknown	6707_at		3317.4	P	8597.9	P	6361.7	P	3021.9	P		840.3	P	767.9	P	1182.3	P		346.3	P	4214.7	P	3287.2	P	2596.5	P		452.9	P	1061.4	P	1078.3	P	1114.7	P		2114.9	P	1492.5	P	4791.9	P	5072	P		476.4
MRPL11	YDL202W	protein synthesis	ribosomal protein, mitochondrial L11	6706_at		890.5	P	759.9	P	976	P	856	P		1033.4	P	734.3	P	665.3	P		510	P	896.9	P	721.4	P	682.6	P		535	P	822.9	P	760.1	P	710	P		1316.6	P	965.7	P	935.7	P	792.4	P		949.3
	YDL203C	unknown	unknown	6705_at		634.3	P	1011.2	P	988.5	P	790	P		695.1	P	847	P	740.4	P		2094.6	P	934.6	P	1007.7	P	954.2	P		2221.1	P	1379.9	P	1370.1	P	1716.3	P		646.6	P	491	P	737.5	P	1190.4	P		1673.2
	YDL204W	unknown	unknown	6704_at		3323.7	P	70.9	A	92.8	P	79.7	P		8102.1	P	6855	P	6282.8	P		60.6	A	207	P	157.1	P	241	P		57.7	P	103.2	P	106.2	P	142.6	P		6067.8	P	7541	P	857.4	P	74.5	A		77.8
HEM3	YDL205C	heme biosynthesis	phorphobilinogen deaminase (uroporphyrinogen synthase)	6703_at		540.9	P	694.4	P	545.4	P	656.3	P		457.3	P	327.7	P	394.9	P		215.4	P	400.9	P	545.5	P	409.2	P		219.2	P	208.8	P	314.7	P	233.3	P		394.1	P	306.6	P	699.6	P	704.7	P		395
	YDL206W	unknown	unknown; similar to transporter proteins	6702_at		669.7	P	150.8	A	238.2	P	287.4	P		580.4	P	368.4	P	526	P		623.8	P	560.6	P	613.7	P	704.8	P		708.4	P	654.2	P	656.6	P	552	P		525.5	P	543.9	P	190.4	P	137.4	A		568.6
GLE1	YDL207W	mRNA export	unknown	6701_at		451.5	P	406.7	A	375.6	P	713.9	P		518.9	P	411	P	531.7	P		802.3	P	621.7	P	650.6	P	545	P		959.6	P	2549	P	1915.4	P	1619.4	P		677.9	P	477.2	P	555.7	P	360.5	P		1051.3
NHP2	YDL208W	unknown	unknown; similar to high mobility group proteins	6700_at		18736.1	P	41039.6	P	33565.5	P	25237.1	P		6413.8	P	12036.1	P	14235.3	P		2060.5	P	21754.9	P	23683.3	P	17004	P		2239.8	P	8247.1	P	7062.9	P	9653	P		13267.3	P	9165.1	P	25488.9	P	39450.3	P		5701.7
	YDL209C	unknown	unknown	6699_at		684.3	P	1368.9	P	1360.5	P	815.1	P		617.9	P	1025.4	P	1252.2	P		216.2	P	855.2	P	755.7	P	871.3	P		230	P	326.2	P	339.8	P	317.8	P		782.4	P	624.3	P	1168.7	P	1529.8	P		250.2
UGA4	YDL210W	transport	GABA-specific permease	6698_at		135.3	P	104.4	A	121.4	A	89.8	A		212.3	P	309.3	P	160	P		1974.6	P	5802	P	276.5	P	201.9	P		2298.5	P	1066	P	670.1	P	703.3	P		231.7	P	200.5	P	235.3	P	122.1	A		2364.7
	YDL211C	unknown	unknown	6697_at		410.3	P	437.5	P	601.3	P	374.9	P		247.5	P	211.7	P	293.9	P		222.3	P	648.4	P	627.5	P	677.8	P		153.7	P	199.1	P	190.2	P	212.4	P		315.9	P	200.9	P	269.3	P	167.8	P		234.6
SHR3	YDL212W	secretion; protein targeting, plasma membrane	ER membrane protein	6696_at		17506.7	P	22919.1	P	21155.5	P	17827.1	P		11147.7	P	14105.5	P	15570.7	P		6150.9	P	14941.9	P	18823.5	P	14885.4	P		5264.4	P	8530.5	P	8473.9	P	10227.9	P		14261.2	P	11136	P	17086	P	20256	P		8358.7
	YDL213C	unknown	unknown	6695_at		2536	P	8059.2	P	6391.1	P	4283.8	P		829.3	P	1083.2	P	1795.8	P		613.4	P	3456.6	P	3755.3	P	2854.6	P		792.2	P	1161.8	P	1046.2	P	1178.5	P		1695.7	P	1022.6	P	4783.7	P	6560	P		1212.4
	YDL214C	unknown	protein kinase	6694_at		2472.1	P	114.7	A	31.5	A	5.5	A		5712.9	P	5216.6	P	3896.6	P		5733.5	P	25.2	A	147.4	A	190.6	P		4472.2	P	6200.8	P	5085	P	4774.5	P		3955	P	5128.4	P	257.1	P	7.9	A		3380.1
GDH2	YDL215C	glutamate metabolism	NAD-dependent glutamate dehydrogenase	6693_at		5398.9	P	586.5	P	641.4	P	846.1	P		6365.6	P	6115.3	P	6066.8	P		12692.8	P	4940.4	P	1878.5	P	2227	P		8171.3	P	10438.2	P	10257.2	P	10300.9	P		5503.9	P	5201	P	2167.8	P	1627.2	P		13332.3
	YDL216C	unknown	unknown	6692_at		188.7	P	4.5	A	10.5	A	5.3	A		156.2	P	162.2	P	157.8	P		2.9	A	166.5	P	124	A	140.8	P		38.8	P	72.3	P	81.9	P	114.7	P		184.7	M	181.7	P	48.8	A	4.5	A		4.7
TIM22	YDL217C	mitochondrial protein targeting	inner membrane carrier protein	6691_at		693.7	P	1117.6	P	1003.2	P	1173.7	P		580.8	P	804.5	P	894.5	P		1545.2	P	1189.9	P	863	P	625.1	P		916.7	P	988.6	P	929.1	P	984.5	P		693.3	P	662.6	P	1062.6	P	1323.3	P		1183.3
	YDL218W	unknown	unknown	6690_at		7621	P	139.2	P	175.8	P	128.4	P		15035.9	P	18255	P	16774.8	P		157.8	P	345.9	P	436.1	P	266.4	P		83.3	P	160.1	P	171.4	P	235.8	P		9477.2	P	10961.3	P	4041.9	P	355.4	P		324.7
	YDL219W	unknown	unknown	6688_at		3965.7	P	3759	P	6510.5	P	6382.4	P		2287.5	P	3256.7	P	3552.6	P		186.1	P	4450	P	5297.6	P	4575.1	P		186.3	P	471.1	P	585.4	P	827.9	P		2491.4	P	3201.3	P	3662	P	2888.5	P		389
	YDL219W	unknown	unknown	6689_at		1175	P	1223.2	P	2097.9	P	2924	P		891.6	P	744.6	P	1287.1	P		211.2	A	1500.6	P	1924.3	P	1655.8	P		67	P	166.6	P	166.6	P	302.9	P		1189.6	P	957.3	P	1091.1	P	1067.9	P		165.9
CDC13	YDL220C	cell cycle, G2/M	telomere binding protein	6687_at		271.3	P	363.3	M	344.5	P	308.9	P		433.9	P	472.8	P	354.4	P		398.5	P	483.7	P	403.2	P	372.9	P		315.3	P	486.4	P	406.6	P	596.6	P		280.3	P	271.7	P	260.7	M	207.2	A		85.9
	YDL221W	unknown	unknown	6686_at		91.3	A	6.4	A	17.7	A	7.6	A		79.4	A	55.7	A	81.1	A		200.6	P	55.8	A	63.9	A	86.7	A		136.6	P	101.3	P	90.1	P	34.9	A		70	A	98.4	A	16.6	A	25.9	A		217
	YDL222C	unknown	unknown; similar to Sur7p	6730_at		4474.4	P	140.9	A	82.7	A	151.7	A		24611.6	P	21465.5	P	17082.6	P		4960.7	P	3555	P	289	P	248.1	P		2923.6	P	5954.6	P	6959.1	P	7998.3	P		9728.8	P	16362.4	P	667.5	P	17.2	A		3443.7
	YDL223C	unknown	unknown	6729_at		5121.7	P	231.8	P	205.1	A	115.9	A		23641.9	P	29848.6	P	21807.8	P		6152.3	P	1683	P	1021.8	P	766.1	P		4837.4	P	5409.8	P	5546.2	P	4035	P		12689.3	P	19583.6	P	4378.8	P	208.1	P		6979.2
WHI4	YDL224C	cell size	putative RNA binding protein	6728_at		129.5	A	22.6	A	69.7	A	107.4	A		326.6	P	296.3	P	292	P		224.1	P	217	P	155	P	329.6	P		302.1	P	382.2	P	405.2	P	318.7	P		158.2	P	316.4	P	117	A	7	A		364.5
SHS1	YDL225W	cytokinesis	septin (putative)	6727_at		815.7	P	1098.4	P	1394.3	P	1180.5	P		562.6	P	514	P	550.4	P		475.5	P	1169.6	P	871.2	P	840	P		573.1	P	724.1	P	759.3	P	643.3	P		661.8	P	639.7	P	857.5	P	1156.3	P		861.2
GCS1	YDL226C	secretion	vesicle transport; GAP for ARF	6726_at		1163.3	P	1084.8	P	2000.6	P	1849.8	P		1551.2	P	1461.3	P	1249	P		455	P	1468.4	P	1193.4	P	1747.2	P		377	P	619.7	P	614.8	P	621.7	P		2092.4	P	1781.3	P	1492.8	P	983.4	P		841.6
HO	YDL227C	mating type switching	homothallic switching endonuclease	6725_at		706.5	P	3460.1	P	2032.1	P	1076	P		383.9	P	483.4	P	606.1	P		78.5	A	121	A	132	P	499	P		109.1	A	84.8	P	107	P	146.2	P		652	P	585.8	P	1085.7	P	882.5	P		102.8
	YDL228C	unknown	unknown; similar to Achlya klebsiana glutamate	6724_at		399.3	P	593.2	P	562.7	P	563.9	P		190.2	P	306.8	P	384.6	P		173.1	P	430.7	P	506.5	P	338.6	P		130.4	P	324.4	P	267.5	P	319.8	P		481.8	P	191.1	P	685.9	P	959.5	P		276.4
PTP1	YDL230W	unknown	protein phosphatase	6723_at		1566.4	P	468.8	P	778.2	P	1230.8	P		1895.9	P	1647	P	1848.4	P		1110.8	P	2360.3	P	2431.3	P	2541.5	P		893.4	P	1379.8	P	1258.6	P	1028.3	P		1479.1	P	1312.8	P	754.5	P	409.1	P		1085.5
	YDL231C	unknown	major facilitator superfamily	6722_at		964.7	P	1515.4	P	1346.8	P	1170.2	P		938.6	P	917.3	P	1048	P		3721.8	P	1874.4	P	1385.6	P	1517.9	P		4388.4	P	2843.6	P	2654.3	P	1475.6	P		1069	P	1009.1	P	1083.1	P	1133.1	P		2881.6
OST4	YDL232W	protein glycosylation	oligosaccharyltransferase complex assembly	6721_at		13722.1	P	18719	P	23160.1	P	17260.8	P		9560.2	P	9820.5	P	8479.5	P		5581.1	P	13666.1	P	15970.2	P	15144	P		5801.1	P	8535.3	P	8593.3	P	10230.5	P		11796.4	P	10898.8	P	11294.2	P	10808.5	P		10061.2
	YDL233W	unknown	unknown	6720_at		367.8	P	263.6	P	312.4	P	211.7	P		544.8	P	371.9	P	451.4	P		1042.6	P	348.9	P	377.2	P	432.4	P		1381	P	893.5	P	839.8	P	920.8	P		562.6	P	571.8	P	318.4	P	289.2	P		869.3
GYP7	YDL234C	vacuole inheritance	GTPase-activating protein for Ypt7p	6719_at		1558.5	P	377.5	P	523.1	P	778.8	P		1918.4	P	1721.6	P	1999	P		5713.2	P	892	P	1012.4	P	1038.2	P		6915.5	P	4862.6	P	5787.8	P	4520.9	P		1744.2	P	1644.4	P	614.6	P	376.3	P		3426.9
YPD1	YDL235C	signaling	two-component phosphorelay intermediate	6718_at		2302.4	P	4078.7	P	3288.4	P	2690.4	P		1490	P	1227.7	P	1516.3	P		1635.1	P	3208.6	P	3777	P	3645.4	P		1948	P	2160.5	P	2349.8	P	2717.7	P		1579.3	P	1637.3	P	2082.1	P	2072.5	P		1648.3
PHO13	YDL236W	unknown	protein phosphatase and 4-nitrophenylphosphatase	6717_at		2944.6	P	5057	P	4830.7	P	5008.2	P		2218.1	P	1718.8	P	2346	P		710.6	P	6745.2	P	4606.6	P	4352.6	P		1515.3	P	2087.4	P	2290.4	P	2377.7	P		2727.4	P	2618.7	P	4990.2	P	4059.6	P		1795.3
	YDL237W	unknown	unknown	6716_at		2584.7	P	898.4	P	1156.3	P	1435.1	P		2258.4	P	1813.4	P	1784.2	P		5302.8	P	3273.5	P	2739.8	P	2633.3	P		6476.2	P	4655.3	P	4965.4	P	4868.6	P		2742.1	P	2791	P	1474.3	P	582.8	P		5182
	YDL238C	unknown	unknown	6715_at		305.1	P	81.5	A	56.5	A	93	P		741.7	P	623.2	P	583.6	P		1861.6	P	1414	P	506.6	P	350.9	P		1607.8	P	1138.4	P	1059.8	P	1242.4	P		496	P	585.8	P	97.5	P	7.5	A		2204.9
	YDL239C	unknown	unknown	6714_at		320.5	P	87.1	P	94.4	P	207.8	P		530.7	P	334	P	511.5	P		341	P	224.9	P	309.2	P	370.8	P		380.3	P	271.6	P	329.4	P	308.9	P		324.1	P	413.6	P	110.8	P	112.8	A		530
LRG1	YDL240W	sporulation	GTPase-activating protein of the rho/rac family	6713_at		126.8	P	165.4	P	232.7	P	336	P		138.1	P	112	P	182.9	P		188.4	P	169.2	P	159.9	P	162.9	P		292.9	P	356.2	P	252.7	P	214.9	P		156	P	161.5	P	209.5	P	151.3	P		130.3
	YDL241W	unknown	unknown	6712_at		120.8	P	493.2	P	1810	P	1606.4	P		74.7	A	44.9	A	42.7	A		40.3	A	380.9	P	805.6	P	696.8	P		54.9	A	46.8	P	41.3	A	67.9	A		33.1	A	60.9	P	154.6	M	300.2	M		56.9
	YDL242W	unknown	unknown	6711_at		4.4	A	4.5	A	9.3	A	7.2	A		46	P	9.9	A	13.9	A		379.2	P	120.8	A	39.7	A	74.2	P		264.9	P	53.6	A	83.6	P	42.2	A		45.1	A	40.5	A	8.9	A	5.8	A		89.3
AAD4	YDL243C	unknown	hypothetical aryl-alcohol dehydrogenase	6710_at		139.7	P	199.1	P	144.9	P	122.2	P		204.5	P	185.6	P	194.8	P		5146.9	P	1216.3	P	540.7	P	636	P		4419.1	P	405.5	P	355.9	P	339.1	P		201.5	P	155.8	P	153.4	P	56.3	A		386.2
	YDL247W	unknown	unknown; similar to maltose permeases including Yjr160p,	6709_i_at		57.6	A	70.1	A	66.7	A	74.1	A		52.7	M	51.7	A	24.1	A		111.8	P	28.3	A	52.2	A	48.1	A		105.6	P	55.6	A	60.7	P	44.5	A		20.1	A	18.2	A	7.4	A	57.9	A		56.4
COS7	YDL248W	unknown	unknown; similar to other subtelomerically-encoded	3471_f_at		2126.2	P	1014	P	1284.1	P	1366.6	P		2340.8	P	1529.9	P	2080.9	P		5632.6	P	6986.1	P	4999.1	P	3834.8	P		4355.8	P	5126.1	P	4501.3	P	3700.5	P		2388.8	P	2037.4	P	1078.1	P	650.7	P		5167.1
COS7	YDL248W	unknown	unknown; similar to other subtelomerically-encoded	3470_i_at		97.8	P	85.8	A	32	A	6.5	A		84	P	106.8	P	60.2	P		311.8	P	463.6	P	223.5	P	127.3	P		193.8	P	312.5	P	243.2	P	153.4	P		38	A	16.1	A	46.9	A	4.2	A		182.5
NTH1	YDR001C	trehalose metabolism	alpha, alpha-trehalase	6462_at		1808.8	P	666.2	P	472.2	P	356.8	P		3532.8	P	3207.9	P	2765.1	P		7870.1	P	4702.4	P	3872.4	P	3144.7	P		7912.9	P	5359.9	P	5311.6	P	3568.3	P		2427	P	2942.5	P	1539.9	P	1316.5	P		5501
YRB1	YDR002W	nuclear protein targeting	GTPase-activating protein for Ran	6463_at		12516.5	P	22480.1	P	18459.4	P	14399.7	P		5838.2	P	6210.4	P	7706.1	P		6742.6	P	12410.8	P	13980.3	P	11013.8	P		6768.8	P	5830.7	P	7964.2	P	5713.2	P		9155.4	P	8942.6	P	15498.3	P	23364.9	P		8026.5
	YDR003W	unknown	unknown; similar to Ybr005p	6464_at		2555.4	P	435.9	P	787.7	P	761.9	P		3847.2	P	3610.8	P	3383.6	P		14090.8	P	2914.1	P	1981.8	P	1637.7	P		12975.3	P	3373	P	3680.7	P	3072.2	P		3568.8	P	3947.5	P	1251.5	P	316.9	P		5147.5
RAD57	YDR004W	DNA repair and recombination	RecA homolog	6465_at		1388.7	P	1146.4	P	1823.7	P	1360.6	P		1238.3	P	1477.8	P	1366	P		1299.7	P	1272.1	P	1006.3	P	1132.5	P		1402.1	P	1329.5	P	1241.6	P	1430.3	P		1315.6	P	1170.9	P	967.5	P	910.6	P		2278.3
MAF1	YDR005C	protein targeting (putative)	unknown	6466_at		1544.7	P	523.6	P	1011.9	P	883.2	P		1549.1	P	1785.6	P	1516.4	P		837.1	P	1526.2	P	1407	P	1236.6	P		759.7	P	1358.4	P	1263.5	P	798.6	P		1357.7	P	1804.7	P	749.9	P	367.5	P		1243.8
SOK1	YDR006C	unknown	suppressor of a cAMP-dependent protein kinase mutant	6467_at		711.5	P	1113.4	P	804.4	P	512.5	P		860	P	754.3	P	637.8	P		2044.5	P	447.8	P	369.4	P	455.6	P		1782.5	P	1379.8	P	1280.3	P	988.9	P		658.3	P	713.3	P	1061.7	P	2007.2	P		2471.9
TRP1	YDR007W	tryptophan biosynthesis	phosphoribosylanthranilate isomerase	6468_at		1130.5	P	1479.5	P	1237.2	P	1006.2	P		1040.6	P	1243	P	939.3	P		5501.4	P	2161.7	P	1824.9	P	2077.9	P		4849.1	P	3400.1	P	3295.6	P	3172.2	P		3357.2	P	4881.3	P	6029.7	P	7225.4	P		20189.8
	YDR008C	unknown	unknown	6469_at		101.7	P	111.6	A	90.1	A	140.7	P		132.5	P	105.1	P	119.6	M		250.2	P	105	A	182.2	P	171.8	P		331.1	P	201.1	P	202.8	P	183.3	P		376.4	P	360.2	P	249.3	P	520.4	P		1131.4
GAL3	YDR009W	galactose metabolism	galactokinase	6470_at		259.9	P	26.6	A	83.3	A	108.4	P		3380.1	P	3954.1	P	3910.4	P		268.7	P	128.7	P	144.1	P	135.2	P		122.7	P	4033.6	P	6973.7	P	9653.3	P		523	P	4798.1	P	4575	P	7902.6	P		492.2
	YDR010C	unknown	unknown	6471_at		419.6	P	125.7	A	134.9	A	102.2	A		449.6	P	475.7	P	534.8	P		323.9	M	384.3	A	472	P	393.7	P		102	P	379.8	P	403	P	579.1	P		325.9	P	358.2	P	454.6	P	686.7	P		324
SNQ2	YDR011W	4-nitroquinoline-N-oxide resistance	putative ATP-dependent permease	6472_at		1244.4	P	1617.5	P	1843.4	P	2810.3	P		1734.6	P	2631.3	P	2063.5	P		9810.5	P	967.4	P	1268.9	P	1714.3	P		3811.2	P	3107	P	2550.8	P	2442.2	P		2142	P	2052.5	P	2454.4	P	1548.6	P		3955.9
RPL4B	YDR012W	protein synthesis	ribosomal protein L4B	6473_i_at		12144	P	19244.2	P	21062.7	P	21582.6	P		9939.7	P	8831.9	P	10762.4	P		4077.8	P	15601.1	P	21875.1	P	18550	P		1590.5	P	7635.8	P	7590.2	P	7467.9	P		17073.2	P	13659.5	P	15463.9	P	22224.1	P		8657.8
	YDR013W	unknown	unknown	6474_at		458.8	P	722.9	P	682.6	P	923	P		300.9	P	214.2	P	341.7	P		324.2	P	936.4	P	845.8	P	852	P		185.5	P	347.6	P	349	P	312.3	P		492.2	P	304.6	P	363.8	P	550.5	P		410.5
	YDR014W	unknown	unknown	6475_at		93.7	P	69.1	A	172.7	P	104.9	P		105	P	84.1	P	115.8	P		336.8	P	181.5	P	112.5	P	139.2	P		169.8	P	199.9	P	184	P	105.1	P		149.5	P	105.7	P	116.3	P	100.9	A		267.7
	YDR015C	unknown	unknown	6476_at		44.4	A	89.3	A	20.8	A	71.6	A		86.1	A	38.4	A	38.7	A		67.3	A	22.8	A	42	A	14.7	A		52.7	A	41.1	A	42.8	A	65.1	A		65	A	51.1	A	38.5	A	51.4	A		52.8
	YDR016C	unknown	unknown	6477_at		1126.4	P	385.5	P	1085.1	P	2177.7	P		1310.7	P	1438.1	P	1536.4	P		770.7	P	1111.2	P	1401.3	P	978.5	P		553.4	P	792.4	P	743.6	P	759.2	P		1769.5	P	1403.7	P	726.4	P	37.3	A		932.8
KCS1	YDR017C	cell wall organization	(putative) transcription factor	6478_at		871.2	P	719.5	P	854.3	P	768.6	P		1187	P	982.3	P	1202	P		760.7	P	739.9	P	734.8	P	699.4	P		638.9	P	1766.6	P	1488.9	P	1248.1	P		1066.9	P	999.7	P	879.5	P	935.6	P		1576.3
	YDR018C	unknown	unknown; similar to Ybr042p	6479_at		826.3	P	131.7	A	66.6	A	41.5	A		1466.9	P	954.4	P	961.6	P		618.7	P	193.9	P	357.5	P	410.9	P		189.7	P	850.8	P	773.3	P	810.8	P		1157.6	P	1134.4	P	177.6	P	78	A		390.3
GCV1	YDR019C	amino acid metabolism	glycine decarboxylase T subunit	6480_at		1047.9	P	494	P	343.7	P	564	P		925.9	P	860.4	P	995.6	P		17684.5	P	10115.6	P	3087.6	P	1059.6	P		10592.5	P	15464.6	P	13001.3	P	11238.2	P		935.6	P	894	P	663.9	P	339.6	P		20720.2
	YDR020C	unknown	unknown; similar to uridine kinases and	6481_at		7.8	A	320	P	272.6	P	196	P		9.6	A	43.3	A	62.8	M		141.2	P	184.3	P	143.8	P	139.4	P		65.8	P	65	P	68.3	P	89	P		63.3	P	10	A	207.4	P	194.1	P		128.5
FAL1	YDR021W	rRNA processing	RNA helicase	6436_at		262.6	P	1728.4	P	1095.2	P	919.3	P		73	P	87.4	P	153.4	P		78.3	A	577.7	P	402.5	P	250.3	P		138.9	P	168	P	163.8	P	194	P		199.4	P	135.7	P	1006.2	P	1445.4	P		147.1
CIS1	YDR022C	microtubule assembly	cik1 suppressor	6437_at		371.7	P	184.9	P	139.5	P	121.8	P		428.6	P	369.4	P	404	P		230.1	P	154.3	A	179.4	P	253.5	P		312.4	P	254.1	P	293	P	193.6	P		449.4	P	506.9	P	175.2	P	158.3	M		164
SES1	YDR023W	protein synthesis	tRNA synthetase, seryl	6438_at		5667.7	P	10324.3	P	7670.2	P	8804.2	P		2851.6	P	2685.4	P	3051.5	P		777.2	P	5793.1	P	7320.8	P	5443	P		995.1	P	5221.2	P	5143.7	P	5441.1	P		5441.2	P	4049	P	6445.6	P	8382.6	P		3247.2
	YDR024W	unknown	unknown	6439_at		38.8	A	74.8	A	95.6	A	85.5	A		10.2	A	26.5	A	6.2	A		23.8	A	44.9	A	12.8	A	48.1	A		28.6	A	37.2	A	58.5	A	22.3	A		7.3	A	29.4	A	47	A	51.5	A		52.3
	YDR026C	unknown	unknown; similar to Reb1p	6440_at		1299.4	P	2595.7	P	2474.9	P	1901.6	P		1080.5	P	1212.8	P	975.9	P		1543	P	1970	P	2362	P	2499.3	P		1261.8	P	1091.9	P	831.9	P	1026.5	P		1308.1	P	1082	P	1784.3	P	2844.8	P		1700.5
LUV1	YDR027C	vacuole biogenesis (putative)	unknown	6441_at		831.6	P	233.8	P	427.7	P	530.2	P		804	P	728.5	P	503.7	P		191.5	P	477.6	P	844.6	P	672.8	P		210.9	P	342	P	330.2	P	392.1	P		746.4	P	792	P	245.9	P	171.5	P		404
REG1	YDR028C	glucose repression	protein phosphatase regulator	6442_at		558.4	P	242.4	P	415.8	P	437.7	P		616.5	P	535.7	P	503.9	P		2349.2	P	616.6	P	598.8	P	532.1	P		3095.1	P	2184.8	P	2005.8	P	1725	P		558.7	P	618.9	P	285.5	P	460.7	P		1938.4
	YDR029W	unknown	unknown	6443_at		69.1	A	84.3	A	46.4	A	76.6	A		152.1	P	112.1	P	95.9	P		277.5	P	130.1	A	107.6	P	96.4	P		296.1	P	218.8	P	290.2	P	358.3	P		100.5	P	66.1	P	73.6	A	157.1	A		270.3
RAD28	YDR030C	DNA repair	unknown	6444_at		730.6	P	233.1	P	255.6	P	234.8	P		892.1	P	862.9	P	923.2	P		1027.5	P	452.8	P	334.1	P	304.7	P		1309.6	P	1036.4	P	1018.7	P	896.6	P		933.5	P	859.8	P	443.9	P	164	A		1427.3
	YDR031W	unknown	unknown	6445_at		1080.3	P	6.1	A	65.3	A	241.7	P		1004.9	P	785	P	936.2	P		756.8	P	411.8	P	381.3	P	324.7	P		861.4	P	700.9	P	723.8	P	634.8	P		1073.7	P	1162	P	312.8	P	12.8	A		690.9
	YDR032C	unknown	unknown; similar to Ycp4p and S. pombe OBR1 brefeldin A	6446_at		22630.8	P	5180.8	P	1940.8	P	1890.1	P		25375.1	P	27726.7	P	19534.7	P		8583.9	P	3572.2	P	2557.1	P	4696.8	P		6944.8	P	6075	P	7142.3	P	8435.7	P		14886.2	P	25463.6	P	18087.3	P	4844.8	P		7580.5
	YDR033W	unknown	similar to Yro2p	6447_at		21389.4	P	31104.8	P	21112	P	19482.9	P		11265.3	P	10626.7	P	8567	P		536.1	P	16157.2	P	17036	P	14694.8	P		929.7	P	6486.2	P	5264.5	P	6929.3	P		14904.9	P	15518.8	P	16290.2	P	11772.7	P		3512.4
LYS14	YDR034C	unknown	unknown	6448_at		352.5	P	449.7	P	462.1	P	403.7	P		279.3	P	329	P	259.9	P		1922.9	P	346.9	P	472.5	P	545.2	P		1899.6	P	1369.7	P	1196	P	801.4	P		355.5	P	385.4	P	420	P	410.2	P		1230.1
ARO3	YDR035W	aromatic amino acid biosynthesis	DAHP synthase	6450_at		10482.1	P	13495.4	P	10229.6	P	13790.9	P		5894	P	7966.4	P	8866.6	P		7049.5	P	8745.9	P	11756	P	10955	P		6507.4	P	5888	P	6403.5	P	4463.7	P		8370.5	P	7147.8	P	13146.5	P	14783.6	P		7051.7
	YDR036C	unknown	unknown; similar to enoyl CoA hydratase	6451_at		1157.3	P	405	P	557.5	P	649.7	P		2099.7	P	1382.2	P	1677.6	P		2218.9	P	371.1	P	375.7	P	542.6	P		2581.8	P	1860.7	P	2655.3	P	1878.4	P		2183.9	P	2261.3	P	1419.9	P	349.7	P		2600.4
KRS1	YDR037W	protein synthesis	tRNA synthetase, lysyl	6452_at		7229.3	P	16590.6	P	13285.6	P	13376.5	P		2099.8	P	3073.5	P	4601.7	P		1958.1	P	6855.7	P	8382	P	9263.4	P		2033.2	P	2731.1	P	2964	P	2687.1	P		5041.7	P	3817.8	P	17842.1	P	21460.4	P		3149.5
ENA5	YDR038C	transport	Na(+) ATPase	6454_g_at		2385.1	P	2535.5	P	2605.1	P	2007	P		3216.3	P	2823.1	P	2240.6	P		3949.5	P	1469.7	P	951.1	P	999.5	P		5470.6	P	4281.8	P	4059.5	P	2968.2	P		2258.6	P	2874.9	P	2637.3	P	2837.7	P		4269.6
ENA5	YDR038C	transport	Na(+) ATPase	6453_at		267.7	P	337	P	264.8	P	277.6	P		193	P	217.8	P	175.2	P		429.8	P	221.1	P	185.9	P	195.2	P		246	P	278.1	P	295.2	P	334.5	P		213.2	P	208.7	P	250.1	P	488.5	P		382
ENA2	YDR039C	transport	plasma membrane ATPase	6455_s_at		1906.3	P	1538.7	P	1889.5	P	2382.8	P		2979.4	P	2190.9	P	1620.4	P		5821.3	P	872.9	P	655.9	P	1011	P		6049.5	P	5002	P	5285.5	P	3074.1	P		2070.3	P	2623.3	P	2113.8	P	2400.8	P		6456.1
	YDR041W	protein synthesis	ribosomal protein, mitochondrial	6456_at		1910.2	P	1194.3	P	1734.5	P	1860.1	P		1832.5	P	1835.1	P	1432.1	P		3980.3	P	1377.6	P	1184.4	P	1249.7	P		4465.2	P	2621.5	P	2739.5	P	2552.3	P		1118.8	P	1717.8	P	1216.1	P	1396.3	P		3893.6
	YDR042C	unknown	unknown	6457_at		74.2	A	148.5	M	275.8	P	219.6	P		29.9	A	93.9	A	60	A		364.9	P	76.9	A	40	A	93.5	P		264	P	84.6	P	60.4	P	58.6	A		7.6	A	33.1	A	37.9	A	208.6	P		32
NRG1	YDR043C	unknown	unknown; suppresses snf mutation(s)	6458_at		758.9	P	739.8	P	493.1	P	577.4	P		632.5	P	622.8	P	837.6	P		1409.9	P	483.6	P	396	P	431.6	P		660.8	P	634.1	P	869.6	P	1022.7	P		571.6	P	596	P	960.4	P	609.7	P		981.8
HEM13	YDR044W	heme biosynthesis	coproporphyrinogen III oxidase	6413_at		192.6	A	155.7	A	592.7	P	723.6	P		137.9	A	238.8	M	351.9	P		273.3	A	36.9	A	259.3	A	546.7	P		139.2	P	603.8	P	636.8	P	651	P		444	P	198.4	P	610.2	P	681.4	P		871.9
RPC11	YDR045C	transcription	RNA polymerase III subunit C11	6414_at		3087.4	P	9414.6	P	8089.9	P	6899.7	P		1159.6	P	1582.6	P	2071.7	P		640	P	4171.6	P	5035.7	P	3721.4	P		247.3	P	839.3	P	975.7	P	1185.6	P		2192.7	P	1611.4	P	4933.9	P	8286	P		879.5
BAP3	YDR046C	transport	branched-chain amino acid permease	6415_at		936	P	1785.8	P	2349.7	P	5542.9	P		801.8	P	1233.2	P	1403.2	P		3337.3	P	1650.9	P	2366.8	P	2181.2	P		2042.6	P	1744.3	P	1529.6	P	2080.8	P		863.6	P	563.6	P	1914.4	P	2315.6	P		2990.4
HEM12	YDR047W	heme biosynthesis	uroporphyrinogen decarboxylase	6416_at		2020.8	P	2302.7	P	3365.3	P	3357.5	P		2032.9	P	1961.1	P	1671.2	P		1306	P	2200.5	P	2426.2	P	3116.6	P		982.5	P	1617.6	P	1221.1	P	1523.2	P		2405.1	P	1862	P	1847.4	P	2071.1	P		2171.9
	YDR048C	unknown	unknown	6417_at		31.7	A	58.1	A	59	A	28.8	A		53.8	P	70.6	M	77.4	P		11.6	A	8.3	A	6.3	A	39.5	A		19.9	A	2.7	A	20	A	39.8	A		77.9	P	34.9	M	31.1	A	14.5	A		55.5
	YDR049W	unknown	unknown	6418_at		220.9	P	464.6	P	342.9	P	456.1	P		180.8	P	312.3	P	240.1	P		252.9	P	329.2	P	326.2	P	399.3	P		150.8	P	355.5	P	219.9	P	208	P		196.4	P	144.2	P	406.7	P	269.8	P		303.8
TPI1	YDR050C	glycolysis	triosephosphate isomerase	6419_at		40230.3	P	47463.6	P	26267.4	P	19530.5	P		25373.7	P	29063.5	P	14328.7	P		13969.7	P	23172.2	P	25426.1	P	23871.2	P		10047.5	P	26294.4	P	27053	P	37154.4	P		16194.3	P	27301.1	P	18161.1	P	26795.9	P		22517.4
	YDR051C	unknown	unknown	6420_at		3415.5	P	2951.6	P	2898.1	P	3617.7	P		2657.6	P	2439.2	P	2879.7	P		1083.4	P	2608	P	2141.7	P	2046.2	P		234.5	P	1862.1	P	2021	P	2013.7	P		2898.2	P	2454.3	P	2401.6	P	2079.8	P		2963
DBF4	YDR052C	cell cycle	Cdc7p (kinase) regulator	6421_at		270.5	P	479.8	P	773.9	P	684.1	P		290.9	P	259.7	P	276.4	P		201.4	P	433.4	P	432.7	P	460	P		6.3	A	326.8	P	276.2	P	226.2	P		457.7	P	277.1	P	485.3	P	493.6	P		316.7
	YDR053W	unknown	unknown	6422_at		31.8	A	34.3	A	56.6	A	71.7	A		3.6	A	15.9	A	45.8	A		63.6	A	61.2	A	40.8	A	14.1	A		58.1	A	66.1	A	62.1	A	91.7	A		38.7	A	18.6	A	84.7	A	126.6	A		61.9
CDC34	YDR054C	protein degradation, ubiquitin-mediated	E2 ub.-conjugating enzyme	6423_at		1074.4	P	3962.7	P	3495.7	P	2298.5	P		2314.2	P	1312.8	P	2569.6	P		9347.2	P	6785.2	P	4091	P	1375.6	P		6732.3	P	3786.7	P	4259.1	P	3541.1	P		3194.6	P	2497.1	P	3868.4	P	3141	P		5917.5
PST1	YDR055W	unknown	unknown; secreted by regenerating protoplasts	6424_at		16749.9	P	6264.1	P	3728.7	P	3277	P		6815.4	P	12032.6	P	15705.1	P		10807.4	P	27854.8	P	29539.3	P	19915.6	P		10751	P	12176.1	P	11464.8	P	15264.7	P		10874.5	P	7527.3	P	11861.4	P	5890.5	P		4484.4
	YDR056C	unknown	unknown	6425_at		4670.3	P	2939.1	P	3304.1	P	3724.7	P		3039.3	P	2902	P	3052.1	P		2181.3	P	3881.1	P	4771.7	P	4505.1	P		2142.3	P	2572.3	P	2778.5	P	3244.9	P		3938.8	P	3593.5	P	3040.1	P	1129.3	P		3011.4
	YDR057W	unknown	unknown	6426_at		353.9	P	173.9	P	211.7	P	227.7	P		255.9	P	240	P	277.6	P		157.4	P	344.3	P	333	P	412.1	P		158	P	217.2	P	265.4	P	267.8	P		203.9	P	198.7	P	180.1	P	113.7	A		277.3
TGL2	YDR058C	fatty acid metabolism	triacylglycerol lipase	6427_at		899	P	311.4	P	230.9	P	255.6	P		784.1	P	653	P	599.7	P		773.6	P	635.6	P	694.9	P	661	P		830.9	P	993.1	P	1054.3	P	891.4	P		705.2	P	725.5	P	362.8	P	182.4	P		1006.6
UBC5	YDR059C	protein degradation, ubiquitin-mediated	E2 ub.-conjugating enzyme	6428_at		4842.4	P	812.5	P	554.7	P	763.8	P		6421.5	P	5472.1	P	5545.4	P		10612.3	P	6758.7	P	2692.5	P	1795.8	P		17060.2	P	12198.6	P	11713.9	P	12296.3	P		6564.7	P	7539.5	P	4357.8	P	727.1	P		7906.3
	YDR060W	unknown	unknown; similar to human CCAAT-binding protein (GB:Z49209)	6429_at		852.9	P	3420.9	P	2592.7	P	1775.3	P		298.4	P	398.6	P	664.1	P		416.7	P	1562.6	P	1487.7	P	1248.3	P		425.6	P	790.9	P	655.7	P	470.8	P		593.5	P	407.6	P	2338.7	P	3490.6	P		651.8
	YDR061W	unknown	unknown; similar to E. coli photorepair protein	6430_at		1223.1	P	453	P	679.2	P	601.4	P		916	P	842.1	P	747.7	P		1526.3	P	1111.9	P	884.5	P	954.3	P		1844	P	1106.5	P	1021.3	P	1020.4	P		955	P	872.2	P	439.8	P	376.4	P		1360.4
LCB2	YDR062W	sphingolipid biosynthesis	serine C-palmitoyltransferase subunit	6431_at		6499.2	P	11499.9	P	10868.2	P	9589.5	P		5129.7	P	4044.1	P	5067.1	P		3383.2	P	7202.5	P	7349	P	4939.3	P		3569.4	P	5513.7	P	5993.1	P	4076.6	P		5937.2	P	4677.3	P	6299.3	P	11487.2	P		6191
	YDR063W	unknown	unknown	6432_at		2717.9	P	570	P	827.8	P	1596.8	P		2800.6	P	1787.2	P	2092.6	P		592.9	P	2221.3	P	2467.7	P	2533	P		746.5	P	982.3	P	1060.1	P	770.5	P		4068.3	P	4480.5	P	1569.6	P	346.4	P		686.1
RPS13	YDR064W	protein synthesis	ribosomal protein S13	6433_at		22094.7	P	36297.3	P	25963.7	P	28139.3	P		16137.7	P	18154.8	P	18872	P		1367.8	P	14680.4	P	20609.3	P	17809.5	P		1346.5	P	9419.6	P	8184.7	P	7179.5	P		17804.2	P	22161.5	P	20277.2	P	24846.2	P		3760.3
	YDR065W	unknown	unknown	6434_at		205.1	P	197.6	P	274.6	P	309.6	P		175.2	P	179.4	P	230.3	P		291.1	P	409.7	P	295	P	268.6	P		293.5	P	265.8	P	257.2	P	212.7	P		234	P	236.9	P	266.6	P	214.4	P		284.9
	YDR066C	unknown	unknown; similar to Yer139p	6435_at		458.8	P	394.4	P	553.4	P	559.7	P		521.6	P	452.8	P	490.8	P		372.3	P	451.9	P	543.1	P	546.8	P		288.6	P	338.3	P	330.9	P	286.7	P		586.5	P	512.3	P	473.9	P	288.5	P		403.1
	YDR067C	unknown	unknown	6391_at		369.1	P	288.1	P	268.4	P	319.1	P		263	P	213.6	P	359.2	P		857.2	P	502.2	P	457.6	P	552.1	P		816.9	P	678.2	P	674.8	P	454.6	P		409.5	P	318.4	P	256	P	153	M		779
DOS2	YDR068W	unknown	unknown	6392_at		2052	P	1004.5	P	1338.5	P	1866.7	P		1587.6	P	1517.2	P	1400.9	P		3779.1	P	1716.5	P	1068.6	P	1074.4	P		3816.8	P	4594.9	P	4133.9	P	2331.1	P		2070.9	P	2021	P	1100.8	P	911.8	P		4786.4
DOA4	YDR069C	protein degradation, ubiquitin-mediated	ubiquitin-specific protease	6393_at		289.6	P	54.8	A	127.2	A	87	P		337	P	412.6	P	314.9	P		895.3	P	399.1	P	245.9	P	243.1	P		999.6	P	296.7	P	499.4	P	442.1	P		290.7	P	309.9	P	110.9	P	23.8	A		195.9
	YDR070C	unknown	unknown	6394_at		17034.1	P	3406.9	P	741.4	P	577.9	P		17785.6	P	13473.9	P	11986.4	P		596.3	P	1120.5	P	1033.1	P	1018.6	P		422.4	P	560.6	P	681.7	P	512.6	P		18343	P	18806.6	P	11344.5	P	960.2	P		654.4
	YDR071C	unknown	unknown	6395_at		5475.4	P	4190.8	P	4146.6	P	4360	P		4054.1	P	3429.7	P	4427.8	P		1722.7	P	1975	P	2797.9	P	3257.6	P		1353.1	P	1653.9	P	1955.1	P	1943	P		4819.1	P	4990.4	P	4245	P	2459.2	P		2926.9
IPT1	YDR072C	sphingolipid biosynthesis	inositolphosphotransferase 1	6396_at		1276.6	P	1659.3	P	1649.5	P	1371.9	P		957.4	P	1072.3	P	1127.3	P		1447.8	P	513.1	P	783.2	P	971.4	P		1152.2	P	853.4	P	997.6	P	720.5	P		1590.4	P	1236.1	P	1685.2	P	1879.7	P		1519.9
SNF11	YDR073W	transcription	component of SWI/SNF global activator complex	6397_at		921.5	P	757.6	P	643.2	P	522.1	P		755	P	704.3	P	599.6	P		601	P	350.3	P	549	P	549.5	P		661.8	P	522.8	P	585.9	P	362	P		1144.2	P	1036	P	715.6	P	944.2	P		892.8
TPS2	YDR074W	trehalose metabolism	trehalose-6-phosphate phosphatase	6398_at		6335.7	P	295.8	P	485.5	P	741.2	P		14537.4	P	12789.7	P	8407.1	P		3745.8	P	2020.1	P	2109.7	P	3040.2	P		3542.6	P	3559.1	P	3188.3	P	2837.1	P		8481.3	P	13556.1	P	831.5	P	386.3	P		3599
PPH3	YDR075W	cell cycle	protein phosphatase 2A	6399_at		505.1	P	2198.2	P	1829.2	P	1329.7	P		217.2	P	346.4	P	407.1	P		728.6	P	420.3	P	417.2	P	441	P		816.5	P	607.8	P	503.9	P	491.7	P		468.3	P	540	P	2363.4	P	2207.9	P		930.1
RAD55	YDR076W	DNA repair and recombination	RecA homolog	6400_at		84.5	A	80	A	133.6	A	95.7	A		172.6	P	172.9	A	202.1	P		113.8	A	107.5	A	122	A	118	A		43.9	P	71.9	P	84.4	P	95	P		106.7	A	128	M	184.9	P	34.4	A		124.5
SED1	YDR077W	unknown	putative cell surface glycoprotein	6401_at		19845	P	20260.1	P	17216.7	P	14739.3	P		23145.3	P	25343.8	P	20922.4	P		29577.5	P	24944.5	P	33288.3	P	27010.7	P		11893.1	P	21724.7	P	22170.8	P	25865.1	P		17442.7	P	21446.4	P	18307.4	P	13126.1	P		19587.2
PUN1	YDR078C	unknown	unknown	6402_at		1027.2	P	1136.4	P	1098.3	P	1331.6	P		940	P	1135.9	P	1088.4	P		1318.6	P	752.5	P	829.2	P	834.3	P		596	P	1052.5	P	1038.7	P	1058.7	P		1011.3	P	842.1	P	695.3	P	590	P		2078.8
PET100	YDR079W	respiration	cytochrome-c oxidase assembly	6403_at		3480.2	P	2196.6	P	1845.8	P	2382	P		3243.1	P	3676.4	P	3097.5	P		6091.4	P	3187.3	P	1879.9	P	1369	P		2668.9	P	1992.1	P	1952.6	P	2162.5	P		4243.2	P	3244.5	P	2314.2	P	1963.2	P		4591.8
VPS41	YDR080W	vacuolar protein targeting	component of vacuolar membrane protein complex	6404_at		124.8	P	123.6	P	74.5	A	241.5	P		168.6	P	139.5	P	189.3	P		94.7	P	116.1	P	176.5	P	211.4	P		66.5	P	180	P	191.3	P	131.5	P		176.6	P	133.8	P	117.3	P	74	A		205.7
PDC2	YDR081C	glycolysis	regulator of pyruvate decarboxylase genes	6405_at		668.9	P	1427.4	P	1287.4	P	1265.5	P		704.3	P	803.2	P	775.6	P		2129.3	P	893.3	P	1024.4	P	886.7	P		1330.7	P	1730.6	P	1386.6	P	956.7	P		914	P	747.5	P	1149.5	P	1400.7	P		2608.4
STN1	YDR082W	telomere length regulation	asssociates with Cdc13p	6406_at		317.8	P	340.3	P	333	P	559.3	P		383.1	P	461.7	P	500.3	P		1559.3	P	798.4	P	524.5	P	485.9	P		1141.1	P	1256.7	P	1330.5	P	1147.7	P		375.4	P	375	P	492.2	P	215.9	P		1497.6
	YDR083W	unknown	unknown	6407_at		2417.8	P	13023.2	P	9054.9	P	6118.1	P		715.6	P	1117.1	P	1673.4	P		1082.3	P	5503.8	P	3967.6	P	2467.3	P		716.3	P	1214.3	P	1053.9	P	962.6	P		1354.8	P	1049.9	P	6697.7	P	9822.9	P		1283.5
	YDR084C	unknown	unknown	6408_at		3227.6	P	707.4	P	2162.5	P	2678.2	P		2934.4	P	2581	P	2561.9	P		1486.7	P	2660.4	P	2908	P	3143.7	P		522.9	P	1825.1	P	1646.8	P	2021	P		3898.4	P	3324.8	P	1921.3	P	532.4	P		2866.4
AFR1	YDR085C	mating	cytoskeletal protein, similar to arrestins	6409_at		1444.6	P	95.9	A	97.8	P	102.4	A		1757.7	P	1661.7	P	1693.5	P		2699.8	P	1002.4	P	1282.3	P	1400.6	P		844.1	P	1902.6	P	1529.4	P	1690	P		1729.2	P	1862.4	P	305.2	P	173.9	P		1285.5
SSS1	YDR086C	secretion	ER protein translocation complex subunit	6410_at		5785.6	P	10660.9	P	11435.2	P	11529.2	P		4652.8	P	2817.3	P	4354.5	P		1988.1	P	5443.7	P	6650.6	P	6975.2	P		1840.6	P	3595.2	P	4017.7	P	4777.2	P		6748.9	P	5621.8	P	6126.8	P	7316.6	P		2717.6
RRP1	YDR087C	rRNA processing	unknown	6411_at		1133	P	6390.9	P	5249.2	P	3859.3	P		332.9	P	527.4	P	846.8	P		78.8	P	1829.2	P	1352.3	P	1308.9	P		58	P	268.8	P	244.3	P	308.1	P		732.5	P	433.7	P	3666.3	P	6452.1	P		101.6
SLU7	YDR088C	mRNA splicing	3' splice site selection	6412_at		925.2	P	1089.3	P	1308.5	P	1187.2	P		912.5	P	795.4	P	875	P		1166.1	P	784.3	P	609.7	P	534.8	P		763.6	P	1162	P	819.6	P	624.6	P		921.1	P	867.3	P	664.3	P	885.5	P		1423.4
	YDR089W	unknown	unknown	6368_at		599.9	P	420.6	P	303.7	P	359.2	P		179.8	P	178.1	P	159.2	P		1395.1	P	1237.7	P	581.5	P	494.1	P		1547.8	P	1320.6	P	1365.2	P	1122.5	P		379.2	P	319.8	P	244.8	P	210.4	P		1776.1
	YDR090C	unknown	unknown; similar to Yro2p	6369_at		1848.2	P	2404.6	P	2411.2	P	2506.8	P		1702	P	2032.8	P	1766.2	P		7270.3	P	3210.6	P	1794.3	P	1938.6	P		8554.7	P	6830.1	P	6397.7	P	6357.2	P		2052.3	P	1901.6	P	2327	P	2214.3	P		8349.5
	YDR091C	unknown	unknown; similar to members of the ATP-binding cassette	6370_at		3338.9	P	11209.8	P	8982.4	P	6634.7	P		1215.4	P	1848.4	P	2071.2	P		133.6	P	4617	P	4977.1	P	4144.8	P		125.5	P	1298.4	P	1185.2	P	1506.5	P		2137.4	P	1739.8	P	6000.6	P	9498.1	P		378.1
UBC13	YDR092W	protein degradation, ubiquitin-mediated	E2 ub.-conjugating enzyme	6371_at		9783	P	8365.4	P	9370.8	P	8478.1	P		6465.9	P	6032.7	P	6950.6	P		15146.1	P	14722.7	P	12831.5	P	9229.5	P		16422.2	P	9483.6	P	10742.8	P	11152.4	P		9349	P	9262.2	P	7724.1	P	4114.3	P		8571.9
	YDR093W	unknown	unknown; similar to members of Drs2p family of P-type	6373_g_at		832.1	P	1594.2	P	1995.4	P	1248.5	P		680.6	P	552.8	P	501.5	P		1100.8	P	1340.3	P	1467.3	P	1574.8	P		1228	P	1471.4	P	1254.8	P	1515.8	P		750.4	P	644.1	P	842.3	P	1763.5	P		1347.8
	YDR093W	unknown	unknown; similar to members of Drs2p family of P-type	6372_at		118.7	P	217.4	P	272.9	P	323.8	P		152.4	P	104	P	107.1	P		231.8	P	270.4	P	294	P	382.9	P		250.6	P	324.8	P	256.4	P	301.2	P		147.6	P	135.6	P	143.9	P	347	P		259.3
	YDR094W	unknown	unknown	6374_at		124	P	254.1	P	241.3	P	192.8	P		91	P	33.3	A	77.5	P		242.5	P	208.7	P	204.9	P	219.8	P		250.9	P	246.6	P	261.6	P	212.4	P		83.1	P	99.6	P	142.7	P	250.3	P		187.6
	YDR095C	unknown	unknown	6375_at		58.9	A	106.2	A	100.3	A	87.2	A		74.1	A	103.2	A	81.1	A		133.6	A	83.8	A	166.8	A	189.5	M		153.5	P	140.3	A	220.7	P	171	M		67.6	A	34.1	A	85.4	A	99.3	A		93.1
GIS1	YDR096W	unknown	unknown	6376_at		344.1	P	78.8	M	126.7	P	128	P		524.6	P	330.6	P	371	P		1539.6	P	256	P	330.1	P	327.2	P		1596.9	P	776.3	P	743.1	P	386.7	P		344.2	P	362.2	P	94.4	P	64.9	A		614.8
MSH6	YDR097C	DNA repair	MutS homolog; mismatch repair	6377_at		745.2	P	673.4	P	1683.5	P	1139.2	P		628.1	P	772.7	P	795.4	P		544	P	1135.5	P	790.7	P	975.1	P		517.5	P	819.8	P	836.2	P	883.1	P		835.1	P	635.1	P	429	P	270.9	P		603
GRX3	YDR098C	transposition	TyB Gag-Pol protein	6378_at		2361.8	P	3647.6	P	5048.8	P	5033.5	P		1248.5	P	1223.7	P	1437.6	P		501.5	P	3102	P	3193.4	P	3587.6	P		510.3	P	1047.3	P	969.6	P	825.1	P		1717.7	P	1262.5	P	2959.7	P	2345.1	P		806.5
BMH2	YDR099W	unknown	suppresses clathrin deficiency	6379_at		7999.9	P	1752.1	P	3972.9	P	5515.4	P		8259.1	P	8372.1	P	6406.7	P		6899.2	P	4916.6	P	4447	P	5722	P		10129.8	P	10485.2	P	9902.1	P	9239.7	P		8251.9	P	10824.8	P	5075.3	P	1724.1	P		8226.2
	YDR100W	unknown	unknown	6380_at		5625.9	P	375.8	P	895.8	P	1804.4	P		8492.9	P	8404.9	P	6135.7	P		1040.7	P	1468.2	P	1897.7	P	2829.9	P		912.2	P	1775.4	P	2032.1	P	1807.2	P		7950.7	P	8601.9	P	2191.8	P	252.1	P		2399.2
	YDR101C	unknown	unknown	6381_at		1041.5	P	5724.8	P	4572.2	P	2692.9	P		189.2	P	410.9	P	572.4	P		195.6	P	1890.9	P	1657.1	P	1164.6	P		95.6	P	640.6	P	522.1	P	271.1	P		759.9	P	584.5	P	3850.7	P	5417.8	P		181
	YDR102C	unknown	unknown	6382_at		11.1	A	58.6	A	36.7	A	40	A		53.7	A	69.4	A	57	P		9	A	31.4	A	8.3	A	71.8	A		2.6	A	25.1	A	14.3	A	15.7	A		41.4	A	53.9	A	26.8	A	59.6	A		2.8
STE5	YDR103W	signaling, pheromone pathway	scaffold protein for MAP kinase cascade	6383_at		380.7	P	767.7	P	500.5	P	350.4	P		324.6	P	253.1	P	317.2	P		1201	P	598.4	P	538.9	P	586.5	P		1111.4	P	670.6	P	885.4	P	607.7	P		359.5	P	332.1	P	663.2	P	643.3	P		1090.9
	YDR104C	unknown	unknown	6384_at		266.1	P	141.6	P	176.1	P	129	P		296.6	P	308.1	P	243.6	P		484.2	P	161.7	P	123.4	P	131.6	P		413.6	P	408.2	P	559.9	P	385.1	P		350.8	P	326.9	P	225.7	P	179.4	P		624.3
	YDR105C	unknown	unknown	6385_at		1640.9	P	562.2	P	963.6	P	1238.3	P		2058.7	P	1670.2	P	1491.2	P		2945.8	P	1230.2	P	1313.4	P	1191.1	P		2291.1	P	1678.5	P	1665.4	P	1429.2	P		1966.6	P	1546.2	P	884.1	P	546.3	P		2590
ARP10	YDR106W	cytoskeleton (putative)	actin-related protein	6386_at		160.5	P	146.1	A	97.4	A	53.4	A		66.4	P	98.9	M	130	P		143.9	P	105.6	M	124.9	A	64.5	P		130.7	M	97.6	A	147.3	P	135.4	M		74.2	P	83.8	M	40	A	141.4	P		99.9
	YDR107C	unknown	unknown; similar to Emp70p	6387_at		308.1	P	102.5	P	127.5	P	221.3	P		351.6	P	510	P	406.3	P		154.6	P	269.9	P	252.4	P	286	P		166.1	P	190.9	P	218.2	P	196.3	P		384.1	P	532.1	P	228.5	P	116.2	A		182
GSG1	YDR108W	meiosis	unknown	6388_at		404.9	P	292.2	P	427.5	P	660.1	P		348.8	P	510.4	P	550.6	P		281.2	P	397	P	423.9	P	369.8	P		264.3	P	369.8	P	297.9	P	270.7	P		370.7	P	542.2	P	384	P	103.6	A		316.8
	YDR109C	unknown	unknown; similar to FGGY kinase family (GB:Z48758)	6389_at		279	P	181.6	P	231.4	P	296	P		369.1	P	424.9	P	404	P		1236.7	P	514.2	P	278.9	P	419.6	P		283.6	P	364.6	P	287.6	P	269.4	P		273.5	P	281.9	P	330.5	P	270.7	P		419.7
FOB1	YDR110W	DNA replication(putative)	fork blocking protein	6390_at		292.5	P	859.4	P	703.4	P	730.2	P		257.1	P	363.2	P	470.6	P		784.9	P	421.7	P	514.8	P	382.6	P		285.9	P	368.3	P	387.3	P	331.5	P		318.6	P	261.1	P	979	P	989.8	P		436.1
	YDR111C	unknown	unknown; similar to alanine aminotransferase (GB:Z48758)	6346_at		1936.7	P	1438.4	P	1335.5	P	1682.5	P		7844.6	P	11744.3	P	9499.8	P		5277.6	P	896.4	P	756.9	P	773.6	P		2688.7	P	5315.7	P	5521.4	P	6474.2	P		4045.8	P	4015.5	P	1196.3	P	1483.9	P		5992.4
	YDR112W	unknown	unknown	6347_at		122.2	P	106.1	A	78.3	A	124.3	A		440.4	P	536.4	P	366.5	P		293.6	P	57.7	A	92	A	47.5	A		137.2	P	249	P	260.1	P	349.6	P		184.4	P	285.1	P	64.6	A	274.3	M		354.9
PDS1	YDR113C	cell cycle	anaphase inhibitor (putative)	6348_at		100.3	P	149.9	P	355.6	P	314.8	P		190.5	P	164.2	P	157.3	P		373.8	P	432.5	P	266.7	P	315.2	P		242.3	P	218	P	212.2	P	217.2	P		233.2	P	194.7	P	119.6	P	119.2	A		312.3
	YDR114C	unknown	unknown	6349_at		80.8	M	182.6	A	101.5	P	93.9	P		21.2	A	44.8	A	41	A		78.1	A	145	P	210.3	P	175.7	P		47.5	A	74.8	A	54.9	M	81.1	A		70.4	P	41.8	A	69.8	A	172.3	M		67.6
	YDR115W	unknown	unknown; similar to prokaryotic L34 ribosomal protein	6350_at		3337.1	P	3000.1	P	4195.9	P	4523.8	P		4674.1	P	3891.6	P	4499	P		4104.8	P	3313.8	P	3218.3	P	2553	P		5270.8	P	4643.4	P	4551.6	P	5371.9	P		4580.5	P	3661.8	P	2698.8	P	3690.2	P		6546.6
	YDR116C	unknown	unknown; similar to prokaryotic ribosomal protein L1	6351_at		816.1	P	1141.5	P	667.1	P	937.8	P		983.7	P	511.3	P	783.9	P		675.6	P	1188.9	P	1096.6	P	1116.3	P		293.9	P	1406.8	P	1392.4	P	1195.6	P		1774.3	P	1266.7	P	897.5	P	842.1	P		1078.2
	YDR117C	unknown	unknown	6352_at		575.2	P	918	P	924	P	974.2	P		525.5	P	488.6	P	526.8	P		1169.9	P	932.7	P	813.5	P	763.3	P		259.2	P	959.7	P	872.2	P	868.9	P		746.8	P	592.7	P	682.8	P	1002.1	P		891.1
APC4	YDR118W	cell cycle	anaphase-promoting complex subunit	6353_at		416.3	P	376.4	P	393.3	P	326.7	P		442.1	P	473.2	P	613.1	P		327.7	P	195.3	P	262.9	P	402.9	P		228.5	P	544.7	P	415.2	P	524.7	P		418.2	P	439	P	193	P	115.8	A		598.8
	YDR119W	unknown	unknown; similar to human cystic fibrosis	6354_at		713.1	P	1541	P	1181.4	P	1338.7	P		590.2	P	783.8	P	1051.7	P		1297.3	P	639	P	1045.7	P	1248.1	P		1451.6	P	1307.6	P	1525	P	1203.4	P		682.8	P	758	P	1148.4	P	1225	P		562.5
TRM1	YDR120C	tRNA processing	tRNA methyltransferase	6355_at		935.3	P	3991.2	P	3860.1	P	3024.8	P		601.2	P	1046.1	P	1334.6	P		323.9	P	1348.2	P	1407.2	P	1336.8	P		283.4	P	743.9	P	637.8	P	722.7	P		1214	P	883.6	P	3708.8	P	4417.7	P		541.8
	YDR121W	unknown	unknown	6356_at		717.3	P	2205.8	P	2040.8	P	2014.7	P		571.3	P	733.3	P	833.4	P		371.9	P	1127	P	887.3	P	797.5	P		634.5	P	650.6	P	678	P	739.9	P		864.5	P	715.1	P	1510.6	P	1432.8	P		681.5
KIN1	YDR122W	unknown	protein kinase	6357_at		293.5	P	109.1	A	161.3	P	182.3	P		759.2	P	543.9	P	554.6	P		1078.8	P	328.8	P	383.1	P	418.2	P		1564.5	P	1131.2	P	920.9	P	904.9	P		395.8	P	571.5	P	123.3	A	190.2	A		976.7
INO2	YDR123C	phospholipid biosynthesis	transcription factor	6358_at		591.1	P	1531.5	P	1883.5	P	1282.8	P		514.6	P	634.7	P	868	P		2588.8	P	1636	P	865.3	P	517.2	P		2774	P	947.7	P	988.8	P	1026.3	P		702.5	P	658.5	P	1623.7	P	1051.2	P		716.3
	YDR124W	unknown	unknown	6359_at		80.8	M	114.9	A	101.3	A	154.5	P		124.5	M	56.1	A	80.2	A		218.1	P	440.6	P	270.2	P	255.2	P		281.8	P	130	P	124.7	P	231.7	P		21.1	A	77.3	A	11.1	A	148.3	A		119.4
ECM18	YDR125C	cell wall biogenesis	unknown	6360_at		57.7	A	39.4	A	22.5	A	63	A		77.7	P	76.2	A	73.8	A		100.3	P	77.6	A	107	A	115.7	P		76.5	A	71.2	A	176.6	P	102.3	P		66.5	M	59.7	M	2.3	A	18.3	A		102
	YDR126W	unknown	unknown	6361_at		1162.3	P	1589.5	P	1445.7	P	846.8	P		746.8	P	805.7	P	729.7	P		1885.1	P	1751.8	P	2060	P	1520.3	P		1814.3	P	1091.8	P	1146	P	1356.8	P		1194.9	P	1220.9	P	1019.1	P	933.2	P		1294.6
ARO1	YDR127W	aromatic amino acid biosynthesis	pentafunctional enzyme	6362_at		5677.4	P	4963.8	P	5641.9	P	6747.7	P		5537.8	P	6854.1	P	7502	P		2800.9	P	4511.9	P	6727.8	P	7248.8	P		3867	P	5574.1	P	5358	P	6003.9	P		4879.9	P	4843.4	P	5533	P	10981.7	P		3957.5
	YDR128W	unknown	unknown	6363_at		1024.8	P	735.9	P	856.5	P	714.5	P		938.3	P	1087.7	P	954.1	P		2022.7	P	794.6	P	898.7	P	970.9	P		1884.3	P	1621.1	P	1646	P	1256.2	P		1119	P	1237.2	P	935	P	534.4	P		1999
SAC6	YDR129C	cytoskeleton	fimbrin homolog	6364_at		1401.2	P	729.6	P	1030.3	P	1074.3	P		1680.7	P	1499.7	P	1486.2	P		3293.8	P	1200	P	969.9	P	1114.6	P		4396.3	P	2503.4	P	2527.4	P	1858.4	P		1540.5	P	1710.7	P	900.4	P	982.2	P		2352.5
	YDR130C	unknown	unknown	6365_at		475.8	P	340.9	P	402.3	P	593.6	P		491.4	P	432.7	P	413.6	P		545.4	P	645.9	P	411.3	P	461.4	P		641.8	P	720.5	P	610.6	P	530.3	P		501.3	P	672	P	405.5	P	279.6	P		821.1
	YDR131C	unknown	unknown	6366_at		236.4	P	164.8	P	286.5	P	282.5	P		288.3	P	282.5	P	241.1	P		299.5	P	313.5	P	369.1	P	415.9	P		291.4	P	423.4	P	457.1	P	238.9	P		280.3	P	362.5	P	235.9	P	123.3	P		342.2
	YDR132C	unknown	unknown	6367_at		228.1	P	282.3	P	204.3	P	235.2	P		195.7	P	191.8	P	206.9	P		4892.2	P	265.8	P	287.2	P	324	P		4857.8	P	464.5	P	523.2	P	348.5	P		238.5	P	262.3	P	195.6	P	162.3	P		500.5
	YDR133C	unknown	unknown	6323_at		16531.1	P	18352.7	P	17419.9	P	16650.3	P		18786.6	P	16030.3	P	13849.1	P		7237.3	P	8934.4	P	9223	P	13051.2	P		9073.8	P	5106.9	P	7071.1	P	5576.7	P		21985.5	P	21870.5	P	20336	P	24007.6	P		5170.7
	YDR133C	unknown	unknown	6324_g_at		16534	P	18128.2	P	16342.7	P	14030.8	P		17774.9	P	16341.1	P	13302.2	P		7759.3	P	11578	P	10893.2	P	15433	P		7218.8	P	4328.4	P	5660.1	P	4364.9	P		26015.1	P	22352.5	P	21247.8	P	25902.1	P		4836.5
YCF1	YDR135C	transport	vacuolar glutathione S-conjugate transporter	6325_at		1120	P	600.4	P	550.6	P	462	P		968.5	P	1297.6	P	1009.8	P		3989.1	P	894.1	P	942.7	P	1294.1	P		3096.7	P	979.8	P	960.4	P	915.5	P		1149.2	P	1200.7	P	862	P	533.4	P		1106.4
	YDR136C	unknown	unknown	6326_at		47	A	14.6	A	33.2	A	21.5	A		22.9	A	31.9	A	10	A		17.8	A	24.3	A	54.4	A	28.9	A		43.2	A	25.3	A	25.4	A	33.5	A		6.7	A	60.7	A	5.9	A	40.9	A		38
RGP1	YDR137W	unknown	unknown	6327_at		1851.6	P	1082.2	P	1604.9	P	1327.7	P		1638.2	P	1583.1	P	1603.3	P		1119.2	P	937.9	P	1088.5	P	1410.5	P		877.3	P	1159.6	P	1597.8	P	1115.3	P		1902.3	P	1806.3	P	1317.4	P	1040.5	P		1801.8
HPR1	YDR138W	mitosis, recombination	related to topoisomerase	6328_at		200.1	P	258.6	P	197.4	P	315.9	P		163.8	P	105.5	P	102.9	P		115.3	P	154	P	195.7	P	198.8	P		86.6	P	156.1	P	131.8	P	82.9	P		112	P	172.2	P	188.8	P	239.7	P		111.3
RUB1	YDR139C	protein degradation	ubiquitin-like protein	6329_at		5386.3	P	6460	P	7340.7	P	5247.8	P		4804.2	P	5544.8	P	5903.2	P		5326.9	P	6310.8	P	7528	P	4947.1	P		4482	P	3636.6	P	5216.6	P	3298.8	P		4753	P	4959.5	P	5629.6	P	4910.1	P		2695.3
RUB1	YDR139C	protein degradation	ubiquitin-like protein	6330_at		1492.2	P	1597.9	P	2069.2	P	1806.3	P		1051.2	P	1358	P	1530.1	P		1722.3	P	1692	P	2196.5	P	1499.2	P		1558.2	P	1179.9	P	1754.7	P	1153.2	P		846.8	P	1239.5	P	777.5	P	1522.2	P		1832.9
	YDR140W	unknown	unknown	6331_at		682.4	P	1183.1	P	1484.6	P	1328.4	P		544.9	P	773.3	P	758.3	P		2429.6	P	1608	P	1326	P	1038.6	P		1864.6	P	1080.6	P	987.7	P	860.8	P		800.4	P	883.4	P	1107.5	P	1280.3	P		1766.2
DOP1	YDR141C	unknown	unknown; similar to Yps1p and E. nidulans dopA	6332_at		455.6	P	281.5	P	338.1	P	498.6	P		507.5	P	500.6	P	508.8	P		468.4	P	308.8	P	474.3	P	513.4	P		136.2	P	486.2	P	486.4	P	487	P		491.3	P	561.2	P	486.7	P	300.2	P		574.9
PEX7	YDR142C	peroxisome biogenesis	import receptor	6333_at		552.3	P	342.9	P	273.4	P	428	P		724.8	P	808.9	P	650.5	P		2128.7	P	601.4	P	500.5	P	517.3	P		776.3	P	891.9	P	863.8	P	862.7	P		776.5	P	775.9	P	531.2	P	356.5	P		1586
SAN1	YDR143C	silencing	(putative) transcriptional regulator	6334_at		373.7	P	806.7	P	664.1	P	773.1	P		575.4	P	594.9	P	515.9	P		397.7	P	748.4	P	742.3	P	940.2	P		211.9	P	424.1	P	315.9	P	372.7	P		352	P	435.2	P	446.4	P	1380.4	P		611.6
MKC7	YDR144C	protein degradation	periplasmic aspartyl protease	6335_at		900.4	P	3272.6	P	4835.4	P	4577.7	P		607.3	P	913.2	P	1014.3	P		177.3	P	1145	P	2112.8	P	2460.8	P		117.5	P	235.9	P	221.1	P	398.9	P		1241.7	P	382.5	P	2060.6	P	3029.9	P		198.8
TAF61	YDR145W	transcription	TFIID 61 kDsubunit	6336_at		565.8	P	873.4	P	845.4	P	1063.9	P		759.4	P	635.6	P	627.2	P		1356.8	P	964.9	P	816.3	P	808.6	P		651.2	P	749.4	P	809.4	P	696.6	P		702	P	522.5	P	738	P	777.3	P		1634.4
SWI5	YDR146C	cell cycle	transcription factor, regulates HO	6337_at		259.9	P	375.7	P	376.4	P	669.8	P		337.2	P	383.3	P	244.1	P		16.8	A	541.5	P	530.4	P	542.3	P		7.4	A	196.2	P	190.8	P	179.7	P		466.6	P	398.8	P	151.4	P	134.9	A		16.1
EKI1	YDR147W	phospholipid metabolism	ethanolamine kinase	6338_at		201.5	P	474.8	P	467.8	P	573.3	P		267.9	P	360.8	P	319.1	P		963.3	P	315.4	P	379.8	P	484.8	P		730	P	710.4	P	591	P	692.6	P		308.2	P	305.2	P	455.1	P	489.6	P		802.9
KGD2	YDR148C	TCA cycle	2-oxoglutarate dehydrogenase	6339_at		5839.3	P	308.8	P	868.2	P	1194.8	P		6099.6	P	4402.9	P	4219.5	P		9068.7	P	3560.8	P	2442.4	P	2063.9	P		3893.7	P	8456.3	P	7540.5	P	8777.4	P		6755.1	P	6673	P	2358	P	1416.3	P		12695.5
	YDR149C	unknown	unknown	6340_at		40.2	A	34.3	A	19.1	A	28.5	A		28.4	A	12.5	A	26.1	A		121.2	P	65	A	15.1	A	11.3	A		50.5	A	89.2	P	77.3	M	97.6	P		90.9	A	12.1	A	44.4	A	71.3	A		115.3
NUM1	YDR150W	mitosis, nuclear migration	unknown	6341_at		519.2	P	133.1	P	266.6	P	507.9	P		1231.2	P	1037.2	P	987.3	P		2165	P	339.7	P	354.6	P	420.2	P		1675.5	P	2949.9	P	2671.9	P	2741.6	P		1090.5	P	1159	P	511.9	P	292.5	P		2143.4
CTH1	YDR151C	unknown	unknown	6342_at		302	P	327.7	P	297.9	P	327.3	P		434.6	P	384.5	P	399.1	P		1013.2	P	496.1	P	402.7	P	441.7	P		1138.3	P	646.8	P	643.3	P	617.9	P		478	P	489.9	P	546.4	P	397.6	P		710.2
	YDR152W	unknown	unknown	6343_at		1259.9	P	3321.6	P	2601.1	P	2771	P		541.9	P	692	P	777.3	P		985.5	P	1791.5	P	1464.1	P	1486.7	P		833.3	P	944.7	P	1055.8	P	895.7	P		1035.9	P	724	P	2264.6	P	4152.5	P		918.9
	YDR153C	unknown	unknown	6344_at		1526.1	P	1911.2	P	1851.9	P	1588.2	P		1666	P	1697.5	P	1613.3	P		981.5	P	3913.8	P	2747.7	P	2185.6	P		820.8	P	1327.4	P	1225.1	P	1391.3	P		1946.1	P	1723.8	P	2403.2	P	2677.2	P		1392.4
	YDR154C	unknown	unknown	6300_g_at		30804.6	P	20234.2	P	8554.2	P	10047.3	P		36954.7	P	31585.2	P	24364.5	P		3898.7	P	12402.1	P	21888.1	P	20361.2	P		4751.9	P	8945	P	9465.3	P	13665.9	P		26296.2	P	40093.4	P	31151.9	P	23094	P		5672.1
	YDR154C	unknown	unknown	6345_at		24892	P	11595.2	P	5010.7	P	9418.9	P		3589.4	P	3156.2	P	3642.3	P		2834.6	P	8288.7	P	2985.2	P	4270.5	P		5146.8	P	8461.4	P	9353.7	P	11700.9	P		4019.7	P	3821.2	P	3141.1	P	4983.4	P		4649.6
CPH1	YDR155C	protein folding	peptidyl-prolyl cis-trans isomerase	6301_at		19444.7	P	12594	P	4315.5	P	6458.5	P		19334.4	P	27050.6	P	16084.2	P		1483.5	P	6217.3	P	10320.6	P	10343.7	P		2648.3	P	5394.7	P	6483.8	P	9850.9	P		16697.2	P	27659.5	P	22940.9	P	11387.1	P		2776.4
RPA14	YDR156W	transcription	RNA polymerase I subunit A14	6302_at		1202.6	P	2966.7	P	2458.6	P	1827.4	P		1182	P	1364.4	P	1291.7	P		570.7	P	3600.9	P	2465.7	P	1655.1	P		695.7	P	1576.7	P	1248.5	P	1882.1	P		1801.5	P	1261.8	P	3052.1	P	4324.8	P		689.4
	YDR157W	unknown	unknown	6303_at		61	A	157.6	P	90.4	P	120.7	P		53.6	P	63.1	M	71.2	P		29.8	A	83.9	P	57.2	P	95.1	P		63.1	P	17.7	A	63.3	P	53.1	A		65.8	P	65.8	M	111.7	P	228.6	P		44.7
HOM2	YDR158W	threonine and methionine biosynthesis	aspartate-semialdehyde dehydrogenase	6304_at		6877.7	P	8949.1	P	6115.2	P	4832.2	P		3939.6	P	5025.1	P	5321.3	P		407.5	P	4103.9	P	4709.5	P	4563.8	P		311	P	732.1	P	908.2	P	887.9	P		4865.8	P	4472.6	P	5553.8	P	5000.9	P		640.4
SAC3	YDR159W	leucine transport	nuclear protein	6305_at		406.2	P	389.6	P	350.9	P	456.1	P		261.4	P	358.5	P	294.7	P		426.1	P	325.8	P	366	P	387.9	P		524.8	P	517.5	P	448.6	P	336.3	P		352.6	P	290.3	P	329.1	P	508.9	P		529.8
SSY1	YDR160W	transport	regulator of transporters	6306_at		442.3	P	434.8	P	402.9	P	288.4	P		453.2	P	397.3	P	350.3	P		1480.2	P	545.2	P	430.5	P	479.9	P		1457.7	P	1342.1	P	1210	P	759.3	P		405.3	P	439.3	P	276.5	P	311.5	P		915.8
TCI1	YDR161W	unknown	interacts with PP2C	6307_at		495	P	1558.4	P	1341.1	P	822.8	P		210.3	P	256.8	P	286.9	P		176.2	P	433.3	P	456	P	382.1	P		180.7	P	157.6	P	164.5	P	141.7	P		318	P	292.7	P	925.7	P	1350.1	P		209
NBP2	YDR162C	unknown	interacts with Nap1p	6308_at		997.9	P	704.8	P	1075.6	P	968.6	P		1284.6	P	1477.4	P	1272.4	P		822.2	P	836	P	1160.4	P	1551	P		1056.7	P	1459.1	P	1125.5	P	990.6	P		1156.4	P	1152.4	P	865	P	756.3	P		1317.7
	YDR163W	unknown	unknown	6309_at		1605.2	P	1568.7	P	1861.5	P	1820.7	P		1558.6	P	1536.5	P	1803.6	P		2789.4	P	1890	P	1998.6	P	2200.5	P		3372.3	P	2509	P	2319.6	P	1473.2	P		1737	P	1444.1	P	1152.3	P	936.8	P		2943.3
SEC1	YDR164C	secretion	SNARE docking complex subunit (putative0	6310_at		457.2	P	203.8	P	178.9	P	307.8	P		671	P	566.8	P	744.8	P		625.6	P	573.9	P	447.7	P	509.9	P		610.1	P	468.3	P	576.3	P	325.6	P		709.9	P	549.1	P	434.3	P	290.3	P		1281.8
	YDR165W	unknown	unknown	6311_at		1034.2	P	2941.1	P	3041.1	P	2219.8	P		353.7	P	477.3	P	662.5	P		151.4	P	1236.1	P	1065.9	P	1374.6	P		223.1	P	531.4	P	354.8	P	269.1	P		751.9	P	575	P	2104.8	P	2754.5	P		235.2
SEC5	YDR166C	secretion	exocyst complex subunit	6312_at		1202	P	478.9	P	710	P	704.1	P		1744.1	P	1649.1	P	1459.5	P		2126.3	P	1220.1	P	1072.8	P	1492	P		1918.1	P	2637.6	P	3036.2	P	1487.9	P		1781.4	P	1697.3	P	908	P	670.8	P		2900.9
TAF25	YDR167W	transcription	TFIID 23 kD subunit	6313_at		5215.8	P	8272.1	P	7975.6	P	5804.4	P		3242.9	P	3742.6	P	3657.4	P		6446.4	P	3586.2	P	2721.9	P	2687.8	P		5141.3	P	3026.6	P	3343.1	P	2577.4	P		4394	P	4428.9	P	5323.9	P	5359.4	P		5634.2
CDC37	YDR168W	cell cycle	chaperone	6314_at		3955.1	P	2149.2	P	2723.1	P	2352.1	P		3647.2	P	3003.3	P	2912.9	P		7306.4	P	3064.9	P	2232.1	P	2769.4	P		6502.7	P	3852.5	P	4219.1	P	3229.7	P		3066.8	P	3507.9	P	2160.8	P	1172.3	P		4191.8
STB3	YDR169C	unknown	binds Sin3p	6315_at		310.7	P	186.8	A	320.8	A	225	P		545.8	P	471.8	P	342.6	P		1139.2	P	503	P	370.3	P	466.3	P		502.4	P	464.7	P	551.7	P	450.8	P		424.4	P	382.4	P	277	P	112.9	A		736
SEC7	YDR170C	unknown	unknown	6316_at		1812.2	P	1916.1	P	1819.6	P	1804.4	P		1455.3	P	1707.6	P	1435.2	P		1322.3	P	1358.5	P	1337.8	P	1499.7	P		1307.9	P	2089.6	P	2543.8	P	1665.6	P		1357.9	P	1681.3	P	1632.5	P	1525.7	P		1617.1
HSP42	YDR171W	cytoskeleton assembly	heat shock protein, similar to HSP26	6317_at		5673.2	P	164.7	A	171.3	A	173.4	A		10636.7	P	13712.5	P	8538.6	P		12490.7	P	5028	P	1545.9	P	1022.7	P		9814.4	P	4495.7	P	4430.2	P	2797.2	P		7181.7	P	12561.3	P	1216	P	252.9	A		8116.6
SUP35	YDR172W	protein synthesis	translation release factor	6318_at		1589.3	P	3116	P	3502.7	P	3688.4	P		916.1	P	1054.3	P	1598.4	P		434.1	P	2107.2	P	2034.7	P	2080	P		588.6	P	1375.5	P	1394.1	P	999.3	P		1058.1	P	1318.1	P	1528.9	P	4893.4	P		861.5
ARG82	YDR173C	arginine metabolism	transcription factor	6319_at		551.5	P	187.1	P	187.7	P	241.5	P		699.2	P	1015.4	P	700.6	P		487	P	217.3	P	371.1	P	358.9	P		186.8	P	266.7	P	237.5	P	270.7	P		548.8	P	556.8	P	253.7	P	217.5	P		600.5
HMO1	YDR174W	chromatin structure	non-histone protein	6320_at		3124.9	P	7284.3	P	5517	P	10977.4	P		5753	P	3903.6	P	5003.9	P		6866.7	P	7269.5	P	10770.8	P	7957.9	P		2639.9	P	3578.4	P	3444.5	P	3989.5	P		6181.6	P	4028.1	P	7623.1	P	9972	P		7913.7
	YDR175C	unknown	unknown	6321_at		1188.3	P	472.8	P	794.5	P	1093.6	P		1213.1	P	908.9	P	1017.7	P		2206.9	P	819.4	P	588.3	P	621.5	P		846.4	P	1387.4	P	1180.4	P	1093.3	P		1552.3	P	1347.3	P	681.3	P	629.6	P		2242.9
NGG1	YDR176W	chromatin structure	histone acetyltransferase complex subunit	6322_at		228.9	P	219.3	P	343.7	P	475.9	P		327.5	P	311.1	P	382.5	P		326.7	P	234.5	P	246.1	P	360.5	P		159.6	P	420	P	349.5	P	252.3	P		381.5	P	161.9	P	244.3	P	176.2	P		406.4
UBC1	YDR177W	protein degradation, ubiquitin-mediated	E2 ub.-conjugating enzyme	6278_at		10511.7	P	7276.6	P	7415	P	7272.3	P		7982.5	P	11724.2	P	10277.7	P		8735.8	P	5564	P	5652	P	6195.9	P		3586.5	P	4909.1	P	4644.7	P	4306.8	P		9196.2	P	8422.8	P	8053.8	P	6618.1	P		11356.2
SDH4	YDR178W	TCA cycle, oxidative phosphorylation	succinate dehydrogenase anchor subunit	6279_at		22607.9	P	3630.9	P	2830.7	P	4551.3	P		18924	P	17836.4	P	17049.7	P		17815.9	P	11388.2	P	7242.5	P	6201.9	P		26982	P	27270.2	P	27315.8	P	34042	P		11862.8	P	15488.7	P	12225.1	P	9999.4	P		12937.1
	YDR179C	unknown	unknown	6280_at		132.7	P	214.3	P	145.1	A	260	P		93	P	120.1	P	91.3	P		290.2	P	180.9	P	133.2	P	110.7	M		170.8	P	264.2	P	226	P	206.7	P		141.3	P	115.1	P	151.6	P	120.8	A		279.3
SCC2	YDR180W	mitosis, sister chromatid cohesion	unknown; binds chromosomes	6282_at		222.9	P	320.4	P	461.5	P	408.4	P		123.7	P	116.8	P	159.4	P		125.9	A	123.9	P	288.7	P	417	P		41.1	A	106.9	P	88.7	P	91.6	A		181.9	P	115.8	P	165.2	P	127.2	P		77.7
SAS4	YDR181C	silencing	unknown	6283_at		691.8	P	431.6	P	709.9	P	910.2	P		696.4	P	763.1	P	859	P		1324	P	574.5	P	736.8	P	820.5	P		680	P	898.5	P	740.9	P	795.1	P		681	P	699.6	P	500	P	353.9	P		618.6
CDC1	YDR182W	Mn2+ ion homeostasis	unknown	6284_at		679.9	P	488.5	P	626.8	P	709.9	P		713.4	P	574.6	P	729.7	P		1365.6	P	934.6	P	876.5	P	868.3	P		1243.1	P	1171.8	P	1098.5	P	968.9	P		826.6	P	804.6	P	557.6	P	359.2	P		1151.6
	YDR183W	unknown	unknown	6285_at		568.6	P	721.9	P	851.5	P	780.9	P		267.5	P	329.2	P	406.3	P		512.9	P	820.2	P	630	P	539.3	P		480.7	P	407.8	P	423.4	P	438.6	P		472.9	P	404.5	P	505.7	P	307.7	P		356.6
ATC1	YDR184C	cell polarity	member of Bud6p complex	6286_at		562.5	P	2144.1	P	1590.7	P	1287.7	P		185.8	P	216.7	P	370.2	P		129.8	P	904.2	P	937.3	P	661.8	P		69.6	P	219.4	P	220	P	258.7	P		456.7	P	272.6	P	1417.9	P	2083.6	P		109.1
	YDR185C	unknown	unknown; similar to Msf1p	6287_at		569.4	P	391.4	P	367.4	P	372.2	P		501.4	P	329	P	330.5	P		610.4	P	439.4	P	764.1	P	899.4	P		521.1	P	383.2	P	317.4	P	444.5	P		502.2	P	434.1	P	227.4	P	317.1	P		783.7
	YDR186C	unknown	unknown	6288_at		218.8	P	374.5	P	296.8	P	294.1	P		289.1	P	313	P	312.9	P		1724.3	P	444.3	P	354.4	P	520.6	P		1662.3	P	916.1	P	911.5	P	571.2	P		298.8	P	266	P	541.7	P	476.7	P		921.2
	YDR187C	unknown	unknown	6289_at		100.4	M	182.5	A	82.7	A	110.4	A		151.5	P	189.5	P	110.4	P		159.3	P	96.6	A	67.4	A	70	A		159.2	P	68.2	A	107.3	M	127.3	A		104.6	P	98.7	P	94.5	M	262.1	P		104
CCT6	YDR188W	protein folding	cytoplasmic chaperonin complex	6290_at		3039.2	P	6301	P	6419.9	P	4568.2	P		4179.1	P	4769.2	P	3718.9	P		6275	P	4013.3	P	2718.4	P	2780.2	P		5903.2	P	4435.2	P	4548.8	P	4210.5	P		3970	P	3815.7	P	5444.5	P	6472.1	P		4254.8
SLY1	YDR189W	secretion	SNARE docking complex subunit	6291_at		467.5	P	360.8	P	564.8	P	810.5	P		609.9	P	662.4	P	564.9	P		389.4	P	606.1	P	690.4	P	799.3	P		524.9	P	617	P	627.2	P	471.7	P		741.6	P	602.9	P	439.7	P	365.8	P		376.6
	YDR190C	unknown	unknown	6292_at		3672.7	P	5936.6	P	5720.4	P	3586.5	P		2020	P	2213.2	P	2640.6	P		526	P	4355.9	P	4212.9	P	4163.2	P		481.2	P	1884.1	P	1821.5	P	1849.4	P		3068.7	P	2406.9	P	4293.4	P	7225	P		889.2
HST4	YDR191W	silencing (telomere)	unknown; similar to nuclear lamins	6293_at		393	P	365.7	P	589.6	P	420.4	P		242.3	P	308.2	P	375.9	P		107.2	M	307.6	P	458.1	P	779.9	P		147.7	P	256	P	274	P	290.4	P		404.2	P	361.3	P	257.1	P	287.3	P		147.8
NUP42	YDR192C	nuclear protein targeting	nuclear pore protein	6294_at		233.3	P	259.7	P	289.5	P	233.5	P		539.5	P	411.7	P	332.8	P		345.4	P	280.6	P	425	P	624.4	P		264.8	P	471.9	P	349.5	P	305	P		393	P	497	P	324.9	P	441.9	P		487.7
	YDR193W	unknown	unknown	6295_at		26.9	A	9.7	A	61	A	18.9	A		49.1	A	20.6	A	37.9	A		38.3	A	32.6	A	33.8	A	8	A		46	A	28.6	A	43.9	A	14.4	A		27	A	89.8	P	10.2	A	75.7	A		32.7
MSS116	YDR194C	mRNA splicing, mitochondrial	RNA helicase	6296_at		2760.3	P	3653.1	P	3135.1	P	2374	P		1831.5	P	1428.2	P	1508.9	P		2781.3	P	2570	P	1746.3	P	1793.7	P		2984.7	P	1817.9	P	1712.4	P	1341.9	P		2711.4	P	2037.6	P	2575.2	P	3306.3	P		2259.4
REF2	YDR195W	mRNA 3'-end processing	unknown	6297_at		966.2	P	1886.2	P	1585.7	P	1250.9	P		1368.8	P	1496.8	P	1260.5	P		1322.1	P	1849.2	P	1491	P	1691.5	P		1225.6	P	1615	P	1403.7	P	973.4	P		1436.8	P	1488.2	P	1761.2	P	2781.6	P		1655.1
	YDR196C	unknown	unknown	6298_at		2427.3	P	239.8	P	532.6	P	817.9	P		3647	P	4004.2	P	3378.7	P		1063.9	P	1420	P	1649.6	P	2279.1	P		1549.6	P	2483.5	P	2179.5	P	1558.1	P		3142.8	P	2834.1	P	1077.1	P	334.9	P		1522.9
CBS2	YDR197W	protein synthesis	translation activator of COB mRNA	6299_at		336.2	P	109	P	122.7	P	154.4	P		242.2	P	252.1	P	239.3	P		124.8	P	253.4	P	267.7	P	288	P		145.1	P	258.4	P	192.3	P	153.6	P		348.7	P	326.8	P	201.1	P	123	A		116.9
	YDR198C	unknown	unknown	6255_at		216.9	P	339	P	289.2	P	278.9	P		141.8	P	127.6	P	184.3	P		93	P	217.9	P	279.1	P	327.6	P		67.5	P	119.5	P	100.7	P	53.5	P		178	P	147.1	P	265.2	P	246.9	P		81.4
	YDR199W	unknown	unknown	6256_at		90.5	A	142.1	A	79.9	A	166.7	A		117.2	A	99	A	140.8	A		194.4	P	16.6	A	115.4	A	57.5	A		305.7	P	247.6	P	285.4	P	221.7	M		191.8	P	139.4	A	26.8	A	18.6	A		231.4
	YDR200C	unknown	unknown	6257_at		444.4	P	209	P	327.3	P	304	P		618.5	P	499.9	P	573.3	P		709.5	P	305.2	P	311.5	P	357.3	P		774.7	P	579.6	P	633.8	P	456.7	P		607.7	P	618.4	P	268.2	P	244.9	P		676.9
SPC19	YDR201W	cytoskeleton	spindle pole body component	6258_at		1726.8	P	1490.8	P	2476.5	P	3384.3	P		2159	P	1777.9	P	2388.9	P		1494.8	P	1459.9	P	972.5	P	1071.4	P		1494.1	P	1750.5	P	1896.2	P	1832.4	P		2289.3	P	1836.3	P	1859.8	P	1097.8	P		2243.6
	YDR202C	unknown	unknown	6259_at		1573.9	P	68.9	A	313	P	405.4	P		1624.4	P	1457.2	P	1140.8	P		654.3	P	978.4	P	910.7	P	915.6	P		543.3	P	587.2	P	706.9	P	460	P		1577.1	P	1573.6	P	428.8	P	56	A		818.9
	YDR203W	unknown	unknown	6260_at		98.7	P	53.7	A	4.5	A	55.5	P		83.2	P	129.3	P	69.8	P		94	P	71.2	A	59.1	A	24.8	A		9.7	A	20.8	A	51.3	P	59.5	A		65.2	P	102.9	P	48.7	M	38.5	A		72.4
COQ4	YDR204W	ubiquinone biosynthesis	unknown	6261_at		2428.6	P	146.4	P	301.5	P	244.4	P		3630.9	P	3072.7	P	2899.1	P		1218.5	P	1432.3	P	1326.5	P	1178.7	P		849.4	P	974.7	P	1073.2	P	891.4	P		3066.8	P	5174.1	P	730.2	P	231.4	P		1098.9
	YDR205W	unknown	unknown; similar to Cot1p	6262_at		528.8	P	249.2	A	364.8	P	616.2	P		699.3	P	688.5	P	614.4	P		1130.4	P	494	P	597	P	567.7	P		552.4	P	694.4	P	589.9	P	525.5	P		961.1	P	1025.2	P	473.6	P	211.7	A		925.3
EBS1	YDR206W	unknown	unknown; similar to Est1p; bcy1 suppressor	6263_at		1542.1	P	2960.2	P	2371.9	P	2006.9	P		1896.6	P	2887.9	P	2247	P		2673.4	P	1953.7	P	2150.6	P	1980.4	P		969	P	1857.2	P	1641.6	P	1962.8	P		1715	P	1926.4	P	2937.6	P	3543.3	P		2966.9
UME6	YDR207C	meiosis	transcription factor	6264_at		290.4	P	453.6	P	547.1	P	486.2	P		509.4	P	704.5	P	695.4	P		339.8	P	415.9	P	488.6	P	589.2	P		298.2	P	625.5	P	606.3	P	575.2	P		430	P	498.9	P	347.1	P	605.9	P		604.8
MSS4	YDR208W	actin organization	Phosphatidylinositol 4-Phosphate Kinase	6265_at		1240.4	P	1364.4	P	1503.7	P	1544.6	P		1518.3	P	2068.1	P	1445.8	P		2959.1	P	1177.7	P	1278.3	P	1276.5	P		1244.1	P	1637.3	P	1397.6	P	1304.2	P		1715.7	P	1467	P	1717.7	P	1961.8	P		2602.3
	YDR209C	unknown	unknown	6266_at		489.7	P	833.7	P	825.1	P	1242.4	P		388.6	P	306.5	P	418.5	P		380.6	P	569.4	P	612	P	390.8	P		258.4	P	415.2	P	409.2	P	441.2	P		474.8	P	312.1	P	433.4	P	956.2	P		513.1
	YDR210W	transposition	TyB Gag-Pol protein	6267_at		4787	P	7292.5	P	11171.1	P	11527.4	P		3274	P	2467.4	P	2620.2	P		8067.6	P	6468.4	P	7376.4	P	5099.9	P		5365.7	P	4159.8	P	3958.3	P	4738	P		4766.6	P	3934.7	P	5244.4	P	7386.2	P		5933
GCD6	YDR211W	protein synthesis	translation initiation factor eIF2b subunit	6268_at		853.6	P	2939.2	P	2034.2	P	1655.4	P		428.9	P	651.5	P	849	P		414.6	P	2846.6	P	2680.2	P	2442.8	P		282.3	P	755.4	P	640.6	P	712.9	P		694.6	P	516.1	P	2186.5	P	1984.1	P		361.3
TCP1	YDR212W	protein folding	cytoplasmic chaperonin complex	6269_at		3012.9	P	5779.3	P	4935.9	P	4610.6	P		2369.4	P	3157.7	P	3227.9	P		2894.7	P	5375.4	P	4378.1	P	3744.2	P		1643.3	P	2261.8	P	2199.5	P	2025.9	P		3171.2	P	2852.6	P	5250.1	P	4561.7	P		2098.4
	YDR213W	unknown	unknown; similar to transcription factors, has Zn[2]-Cys[6]	6270_at		109.5	P	377.5	P	410.8	P	247.1	P		157	P	196.9	P	225.8	P		136.8	P	164.3	P	303.1	P	223.8	P		72.3	P	705.3	P	604.2	P	535.5	P		184.9	P	133.9	P	309.8	P	330.3	P		216.6
	YDR214W	unknown	unknown	6271_at		3855.1	P	517.8	P	693.4	P	824.8	P		9082.2	P	9464.9	P	8544.7	P		8496	P	2815.1	P	2151.6	P	1975.5	P		4012.8	P	5892.4	P	5310.5	P	5732.4	P		6632.4	P	8913.5	P	4306.2	P	454.1	P		12823.4
	YDR215C	unknown	unknown	6272_at		23.6	A	23.3	A	18.5	A	26.7	A		94.5	A	95.3	A	73.1	A		326.2	P	28.1	A	93.2	A	24.5	A		473	P	251	P	319.2	P	474.9	P		93.5	A	66.6	A	22.6	A	57.3	A		201.3
ADR1	YDR216W	transcription	ADH2 and peroxisomal protein transcription factor	6273_at		498.8	P	29.3	A	12.6	A	70.1	A		446.8	P	370.8	P	411.1	P		4309.3	P	173	P	122.9	P	133.8	P		4653.2	P	3057.1	P	3281.7	P	2763.4	P		492.8	P	412.4	P	174.4	P	291.2	P		3132.6
RAD9	YDR217C	DNA repair; DNA damage checkpoint	unknown	6274_at		106.2	P	183.3	P	141.7	P	198.5	P		70.9	P	67.8	A	103.9	P		142.1	P	117.7	P	108.9	P	69.5	P		108.1	P	101.4	P	124.8	P	92.5	P		97.6	P	59.1	P	114.4	P	153.1	P		66.8
SPR28	YDR218C	sporulation	septin-related protein	6275_at		136	P	107.9	A	73	M	80	M		107.7	P	123.8	P	131.8	P		127.8	P	149.9	P	100.9	P	102	P		143	P	138.2	P	124.2	P	128.9	P		105.1	P	90.3	P	38.9	A	76.5	M		77.2
	YDR219C	unknown	unknown	6276_at		108.5	P	153.7	P	155	P	223.4	P		149	P	114.8	P	127	P		413.7	P	123.3	P	143	P	117.5	P		554.9	P	263.1	P	239.1	P	201.6	P		132.9	P	131	P	103.6	P	214	P		303.3
	YDR220C	unknown	unknown	6277_at		92.6	A	96.2	A	151.5	A	131	A		88.9	A	78.4	A	52.9	A		128	A	113	A	118.9	A	141.2	A		138	A	121.9	A	126	A	233.2	A		67.5	A	61.3	A	105.1	A	55	A		42.3
	YDR221W	unknown	unknown; similar to the beta subunit of human glucosidase	6232_at		187.5	P	133.1	P	243.1	P	217.1	P		295	P	298.9	P	342.5	P		348.5	P	537.1	P	377.2	P	299.6	P		467.6	P	500.9	P	627.7	P	561.7	P		375.8	P	350.7	P	244.9	P	110.6	A		589.1
	YDR222W	unknown	unknown	6233_at		475.5	P	7926.3	P	5028.3	P	4556.2	P		326.4	P	338.3	P	326.1	P		121	P	5522.1	P	1620	P	1090.2	P		166.6	P	458.4	P	504.6	P	511	P		330.4	P	410.4	P	1709.4	P	1664.4	P		299.8
	YDR223W	unknown	unknown	6234_at		3352.4	P	103.8	A	168.2	P	166.6	P		5908	P	4402.1	P	3489	P		429.9	P	211.7	P	112.3	P	137.7	P		441.3	P	337.1	P	309.4	P	332.9	P		4258.7	P	4790	P	746.2	P	216.7	P		765.3
HTB1	YDR224C	chromatin structure	histone H2B	6235_at		11302.5	P	10581.1	P	12251.6	P	14969.7	P		10759.8	P	8525.5	P	9271.2	P		6062.7	P	10714.4	P	7973.3	P	5855.2	P		10830	P	9745.2	P	11500.1	P	10576.4	P		11302.3	P	12275.4	P	8817.1	P	7320	P		8010.5
HTA1	YDR225W	chromatin structure	histone H2A	6236_i_at		30904.3	A	38380.4	A	39048.4	A	41693.5	A		33603.4	A	42551.3	A	37528.8	A		31625.6	A	33211.4	A	33035.5	A	26320.8	A		41109	A	35005.2	A	34185.5	A	35500.9	A		31551.9	A	27570.7	A	30329.2	A	26432	A		38697.8
ADK1	YDR226W	metabolism	cytosolic adenylate kinase	6237_at		17688.1	P	18825	P	18761.2	P	22314.4	P		15720.8	P	16739.3	P	15466	P		2627.4	P	21904.5	P	26166.2	P	22181.1	P		2604	P	9358.1	P	9848.4	P	10812.8	P		18491.8	P	17395.4	P	18655.6	P	10463.1	P		7851.3
SIR4	YDR227W	silencing	nuclear coiled-coil protein, regulator of silencing	6238_at		203.9	P	166.1	P	288.8	P	251.9	P		180.5	P	141.2	P	159.7	P		692.9	P	180.7	P	152.7	P	182.5	P		654.2	P	362.5	P	385.9	P	261.1	P		185.2	P	209.5	P	184.6	P	268.9	P		341.8
PCF11	YDR228C	mRNA 3'-end processing	cleavage/polyadenylation factor CF I component	6239_at		528.2	P	511.6	P	531.4	P	704	P		537.3	P	431.9	P	462	P		183.9	P	263.9	P	474.1	P	558.3	P		309.3	P	257.5	P	221.4	P	200.2	P		492	P	487.3	P	431	P	547.7	P		236.6
	YDR229W	unknown	unknown	6240_at		1191.7	P	243.3	A	486.4	P	665.3	P		1847.7	P	2071.1	P	1626.7	P		689.8	P	637.9	P	866.4	P	937.2	P		561.4	P	935	P	890.1	P	640.8	P		1430.7	P	1460.6	P	706.1	P	226.5	A		1143.3
	YDR230W	unknown	unknown	6241_at		223.7	P	98.3	A	96.9	A	76.8	A		163.7	P	165.2	P	235.5	P		159.4	A	59.2	A	53.4	A	73.2	M		197.9	P	181.8	P	194.4	P	110.5	A		232.8	P	127.2	P	117.6	A	45.7	A		219.9
	YDR231C	unknown	unknown	6242_at		5897	P	729.8	P	1452.1	P	1560.8	P		7209.7	P	7225	P	5756.9	P		5639	P	1649.9	P	1724.9	P	2842.2	P		5891.9	P	5458.9	P	7128.9	P	7545.7	P		6246.4	P	6107.4	P	2846.1	P	1344.3	P		7240.3
HEM1	YDR232W	heme biosynthesis	5-aminolevulinate synthase	6243_at		2025	P	2746.8	P	2369.1	P	1953	P		2295.8	P	2161.2	P	2099.4	P		4953.5	P	1485.9	P	1990.7	P	2712.4	P		3499.6	P	5310.1	P	6556.6	P	4406.8	P		2535.5	P	2145.3	P	3566.4	P	6190.6	P		6865.7
	YDR233C	unknown	unknown	6244_at		16723.6	P	16862.9	P	17349.9	P	15377.6	P		20892.9	P	21496.9	P	18576.4	P		3625.7	P	26477.1	P	27198.8	P	25986.4	P		3512.1	P	8190.8	P	7817.8	P	7441.7	P		22005.3	P	24316.1	P	18195.6	P	17499	P		8938.9
LYS4	YDR234W	lysine biosynthesis	homoaconitase	6245_at		835.2	P	2031.3	P	1679.7	P	1500.6	P		523.8	P	856.7	P	1031.7	P		1411.7	P	1409.2	P	881.2	P	1487.9	P		1407.8	P	1142.9	P	1570.5	P	1178.1	P		626.1	P	606.6	P	2053.3	P	3046.5	P		1745.5
PRP42	YDR235W	mRNA splicing	U1 snRNP protein	6246_at		554	P	744.1	P	922.2	P	826.5	P		402.5	P	322.4	P	363.8	P		705.4	P	408.6	P	603.9	P	561.9	P		589.8	P	728.6	P	810.9	P	477.8	P		591.7	P	630.6	P	458.7	P	494.1	P		823
FMN1	YDR236C	riboflavin metabolism	riboflavin kinase	6247_at		1170.8	P	551.9	P	638.8	P	910	P		982.6	P	1201.6	P	1023.2	P		917.5	P	1122.1	P	1172.1	P	1039	P		656.3	P	1331.9	P	1549	P	922.2	P		1159.7	P	1058.1	P	776	P	408.5	P		1643.8
MRPL7	YDR237W	protein synthesis	ribosomal protein, mitochondrial L7	6248_at		936.4	P	708.8	P	815.3	P	765.4	P		488.9	P	565.2	P	454	P		1435.4	P	548.1	P	466.8	P	468.6	P		1051.7	P	999.7	P	1136.9	P	633.9	P		484	P	678.7	P	485	P	606.3	P		1191.1
SEC26	YDR238C	secretion	vesicle coat component	6249_at		2684.2	P	3001.5	P	4658.8	P	4018.2	P		2862.3	P	2499.8	P	2644.5	P		2370.6	P	2342.2	P	2770.9	P	3011.5	P		1889	P	2654.4	P	2990.2	P	1553.8	P		3128.2	P	3623.8	P	2983.1	P	2263.1	P		2641.3
	YDR239C	unknown	unknown	6250_at		908.2	P	809.7	P	814.9	P	739.5	P		865	P	873.4	P	851.9	P		1087.3	P	753.9	P	1055.3	P	775.5	P		585.6	P	851.8	P	756.9	P	849.5	P		1142.4	P	1153.2	P	926.7	P	816.5	P		1495.4
SNU56	YDR240C	mRNA splicing	U1 snRNP protein	6251_at		114.9	P	199.4	A	183.3	P	210.1	P		95.5	A	86	A	87.9	A		151.2	P	131.6	P	161.8	P	129	M		74.1	A	105.1	P	79.5	P	100.7	P		88.5	M	80.1	A	158.1	P	321.1	P		152.7
	YDR241W	unknown	unknown	6252_at		2.9	A	48.8	A	6.4	A	8.3	A		6	A	1.2	A	1.1	A		2.4	A	14.6	A	6.2	A	39.4	A		1.7	A	1.4	A	1	A	2.3	A		3.1	A	1.6	A	3	A	6.9	A		0.8
AMD2	YDR242W	unknown	putative amidase	6253_at		327	P	219.4	P	290.8	P	460	P		318	P	415.7	P	566.7	P		3543.7	P	3683	P	2329.2	P	1745.6	P		1696.9	P	2038	P	2021.3	P	1644.6	P		311.6	P	228.7	P	377.3	P	217	P		1913.4
PRP28	YDR243C	mRNA splicing	RNA helicase	6254_at		165.9	A	452.8	P	509.9	P	478.1	P		104.2	A	135.2	A	186.6	M		157.6	A	209.5	P	263.1	P	188	M		119	P	270	P	255.3	P	181.7	P		222.8	P	130.5	A	516.2	P	371.3	P		160.1
PEX5	YDR244W	peroxisomal protein targeting	peroxisomal protein receptor	6209_at		330.6	P	241.7	P	236.3	P	266.9	P		360.2	P	333.8	P	362.3	P		553.5	P	248.8	P	213.7	P	257.7	P		289.2	P	435.8	P	295.2	P	366	P		332.8	P	260.4	P	193.7	P	236.7	P		526.4
MNN10	YDR245W	cell wall biogenesis	galactosyltransferase	6210_at		1910.6	P	6091.9	P	4349.6	P	4430.4	P		1185.3	P	1538	P	1710.4	P		1841.6	P	4356.1	P	3172.7	P	3076.8	P		1515.7	P	1888.1	P	1785.4	P	1985.6	P		1643.9	P	1640.1	P	4036.5	P	4965.7	P		2069.7
TRS23	YDR246W	secretion (putative)	transport protein particle (TRAPP) subunit, 23 kD	6211_at		1509.3	P	341.7	A	516.2	P	962.2	P		3304.6	P	2700.4	P	2845.4	P		3881.2	P	3353	P	2751.7	P	2542	P		2855.1	P	2945.3	P	2592.4	P	2765.5	P		3874.6	P	3389	P	1655.1	P	357	P		3708.5
	YDR247W	unknown	putative protein kinase	6212_at		143.6	P	48.6	A	74.5	A	114.5	P		430.6	P	338.2	P	326	P		582.1	P	124.6	P	77.8	P	116.5	P		285.2	P	495.2	P	549.2	P	514.2	P		252.8	P	303.3	P	70.6	P	78.3	A		477.6
	YDR248C	unknown	unknown; similar to E. coli gluconate kinase gntV	6213_at		1803.4	P	349.3	P	354.3	P	519	P		1181.6	P	889.5	P	1079.9	P		1031.2	P	2085.8	P	1577.6	P	1397.6	P		589.3	P	1531	P	2662.8	P	3709	P		1187.4	P	1116.1	P	1160.6	P	396.9	P		1138
	YDR249C	unknown	unknown; similar to cytochromes	6214_at		219.8	P	558.6	P	369.6	P	368.6	P		234.6	P	166	P	273.5	P		608.7	P	507.2	P	412	P	363.2	P		457.2	P	213.5	P	201	P	252.8	P		165.9	P	130.7	P	305.1	P	338.9	P		278.3
	YDR250C	unknown	unknown	6215_at		81.7	P	141.9	P	112.7	P	77.4	P		52.2	A	26.3	A	33.6	A		166.1	P	195.8	P	108.9	P	69.9	M		188.5	P	99.6	P	122	P	154.8	P		24.8	A	32.6	A	72.2	P	18.2	A		116.9
PAM1	YDR251W	unknown	unknown; overexpression suppresses PP2A depletion	6216_at		2188.3	P	552.6	P	1354.4	P	1525.6	P		2520.1	P	1584.7	P	1706.6	P		7859.1	P	4852.3	P	5150.5	P	4187.9	P		6994	P	4478.7	P	4775.2	P	4033.7	P		3020.3	P	2510.9	P	895.5	P	525.6	P		4823.9
BTT1	YDR252W	transcription	negative regulator of RNA polymerase II	6217_at		360.1	P	392.5	P	471.7	P	679.1	P		488	P	524.9	P	513.8	P		412.2	P	840.9	P	782.4	P	651	P		307.8	P	179.1	P	292.5	P	251.2	P		578.1	P	481.7	P	689.9	P	209.8	P		337.2
MET32	YDR253C	methionine metabolism	transcription factor	6218_at		151.9	P	197.7	P	88.8	M	257.1	P		130.2	P	129.8	P	127.3	P		124.4	P	285.8	P	313.1	P	158.3	P		58.3	P	47.4	M	75.1	P	81.4	P		129.4	P	75.4	P	135.3	P	108.3	M		24.3
CHL4	YDR254W	mitosis, chromosome segregation	unknown	6219_at		232	P	82.6	A	187.9	P	260.2	P		337.7	P	267.1	P	235.3	P		225.1	P	141.4	P	189.2	P	209.2	P		394.6	P	552.5	P	342.3	P	386.3	P		280	P	268.5	P	91.5	P	83.3	A		417.2
	YDR255C	unknown	unknown	6220_at		859.4	P	288.1	P	368.1	P	422.5	P		965.1	P	844.4	P	814.4	P		2690	P	1004.6	P	862.7	P	747.9	P		3717	P	1815.3	P	2482.8	P	1977.4	P		1105.9	P	1144.5	P	276.8	P	204.1	P		1945.8
CTA1	YDR256C	oxidative stress response	catalase A	6221_at		5560.1	P	353	P	216.6	P	162.3	P		13978.2	P	14285	P	11116.2	P		17753	P	1143.9	P	372	P	369.8	P		25813.1	P	12969.2	P	13409.1	P	13293.9	P		9478.6	P	11041.8	P	1994.9	P	398.2	P		13163.1
RMS1	YDR257C	transcription	(putative) transcriptional regulator	6222_at		210.3	P	478	P	503.6	P	313.9	P		120	P	131.6	P	121.8	P		210.5	P	479.9	P	470.1	P	489.2	P		244.6	P	143.2	P	179.8	P	139.8	P		183.3	P	135.4	P	308.5	P	502.5	P		122.3
HSP78	YDR258C	protein folding	mitochondrial	6223_at		2545.8	P	135.6	P	125.5	P	283.7	P		3018.2	P	2604.3	P	2489.4	P		7642.5	P	2376	P	1460.4	P	1598.5	P		6871.5	P	3611.2	P	3963.4	P	3234.7	P		2808.5	P	2545	P	813.7	P	247.4	P		4560.4
YAP6	YDR259C	salt tolerance	basic leu zipper transcription factor	6224_at		36.2	A	36.1	A	61	A	61	P		60.5	P	39.5	A	57.5	P		77.5	P	71.9	P	101.5	P	125.3	P		56	P	67	P	44.2	P	63	P		61.3	P	63.1	M	49.3	A	12.3	A		53.2
SWM1	YDR260C	sporulation	unknown	6225_at		1665.2	P	1691	P	1795.9	P	1644.8	P		1779.4	P	1879.5	P	1495.2	P		2666.3	P	1531.1	P	1930.1	P	2121.3	P		2297.1	P	970.2	P	702.5	P	911.4	P		2380.6	P	2483.1	P	2104.9	P	1378.7	P		1936.9
EXG2	YDR261C	transposition	TyB Gag-Pol protein	6226_at		335.4	P	336.2	P	442.2	P	355.1	P		161.9	P	170.2	P	200.6	P		558	P	2042.4	P	3001.3	P	2843	P		395.8	P	401.8	P	444.2	P	413.2	P		266.7	P	250.5	P	234.7	P	162	P		357.4
	YDR262W	unknown	unknown	6227_at		2848.2	P	1381.3	P	1040.6	P	844.6	P		7052	P	6911.3	P	7064.3	P		9879	P	3969.7	P	2627.1	P	2304	P		16375.6	P	10744.4	P	10443.6	P	9764.7	P		4258.1	P	5333.5	P	2778.1	P	2082.5	P		10381.6
DIN7	YDR263C	DNA repair (putative)	DNA damage-inducible	6228_at		355.1	P	264	P	631.1	P	435.2	P		428.8	P	485.5	P	349.6	P		467.3	P	506.8	P	510.1	P	768.7	P		758.7	P	774.1	P	784.2	P	365.6	P		350.9	P	328.9	P	227.6	P	144.2	P		251.3
AKR1	YDR264C	signaling, pheromone pathway; endocytosis; cell shape control	ankyrin-containing protein	6229_at		1396.7	P	843.1	P	1320.8	P	1197.2	P		1316.7	P	1007.2	P	1006.1	P		3109.9	P	1684.3	P	1313.1	P	1200	P		3243.7	P	1932.7	P	1714.6	P	1267.7	P		1472.9	P	1571	P	988.1	P	1150.6	P		3418.7
PEX10	YDR265W	peroxisome biogenesis	integral membrane protein	6230_at		1080.1	P	226.8	P	328.6	P	373.4	P		1037.9	P	1025	P	994.1	P		2536.2	P	725	P	537.8	P	718.8	P		2144.5	P	1548.9	P	1294.1	P	997.9	P		1081.2	P	998	P	480.5	P	228.4	P		2277.1
	YDR266C	unknown	unknown	6231_at		408.7	P	909.1	P	808.7	P	709.3	P		380.3	P	265.9	P	380.8	P		242.9	P	769.2	P	773.8	P	732	P		195.6	P	376.1	P	326.3	P	241.7	P		366.2	P	362.9	P	733.5	P	957.5	P		353.4
	YDR267C	unknown	unknown; similar to Sec13p and other proteins with WD	6187_at		1332.7	P	1731.9	P	2266.7	P	1829.4	P		902.1	P	1314.8	P	1211	P		357.9	P	1062.8	P	910.5	P	978	P		313.8	P	314.1	P	318.9	P	313.8	P		1344	P	1325.4	P	1634.9	P	1544.1	P		572
MSW1	YDR268W	protein synthesis	tRNA synthetase, mitochondrial, Trp	6188_at		135.6	P	132	P	153.1	P	209.2	P		169	P	121.6	P	141.6	P		186.8	P	171.3	P	135	P	155.4	P		146.4	P	148.6	P	169.9	P	108	P		196.6	P	234	P	146.5	P	180.6	A		133.7
	YDR269C	unknown	unknown	6189_at		82.5	A	80.8	A	52.3	A	39.5	A		59.2	A	64.8	A	54	P		125.9	P	62	A	56.2	A	17.4	A		91.4	P	66.6	P	79.6	M	75	A		41.3	A	54.4	A	65.7	A	41.3	A		94.6
CCC2	YDR270W	oxidative phosphorylation	Cu(2+)-transporting ATPase	6190_at		1118.5	P	414.5	P	457.4	P	498.2	P		1088.8	P	1218.1	P	844.3	P		1675.6	P	960.8	P	550.4	P	674.2	P		1357	P	2047.1	P	1863.7	P	1406	P		703.4	P	899	P	477.6	P	480.7	P		2535.6
	YDR271C	unknown	unknown	6191_at		140.9	P	102.2	A	145.5	A	9.6	A		119.1	P	109.8	P	93	P		173.8	P	100.3	A	79.5	P	84.6	A		106	M	145.6	P	145.8	P	122.8	P		86.8	P	64.9	A	54.4	A	128.8	A		316.5
GLO2	YDR272W	methylglyoxal resistance	glyoxalase II	6192_at		2412	P	585.4	P	1076.8	P	1335.6	P		3396.5	P	2987.6	P	3313.4	P		2138.4	P	2543.7	P	1671.5	P	1506.9	P		1038.1	P	1442.1	P	1228.4	P	1328.1	P		2599.6	P	3316	P	1404.3	P	965.6	P		1880.6
	YDR273W	unknown	unknown	6193_at		190	P	162.5	A	238.4	A	120.3	A		396.7	P	376	P	319.5	P		388.4	P	104.2	A	226.5	P	362.1	P		203.2	P	137.1	P	112.1	P	109.9	P		323.5	P	346.7	P	91.6	M	262.4	A		274
	YDR274C	unknown	unknown	6194_at		42.5	A	36.1	A	38.2	A	48.5	A		59.6	A	12.1	A	41.8	A		169.3	P	283.6	P	149.9	A	179.8	P		108	A	94.3	M	127.4	P	217.1	M		67	A	10.3	A	14.3	A	127.6	A		302.4
	YDR275W	unknown	unknown	6195_at		1500.1	P	1159	P	865.5	P	769.8	P		1289.1	P	1866.1	P	2056.2	P		2187.8	P	1603.7	P	1276.9	P	1567.4	P		1405.2	P	1369.7	P	1367	P	1323.6	P		1336.4	P	1331.2	P	984.2	P	807	P		1805.8
	YDR276C	unknown	unknown	6196_at		22073.7	P	17240.6	P	17230.1	P	21607.5	P		23475	P	28602.3	P	18155	P		19068.9	P	18319	P	14469.8	P	17889.5	P		18339.2	P	22826.9	P	22260.9	P	26822.8	P		14212.1	P	25467.7	P	19952.3	P	18524.6	P		14777.3
MTH1	YDR277C	hexose transport	transcriptional repressor	6197_at		380.3	P	124.3	A	86.7	A	92.6	M		2800.1	P	2704.3	P	2445.4	P		2262.8	P	560.1	P	471.5	P	651.6	P		1183.8	P	9419.5	P	9689.4	P	9687.9	P		503.1	P	2214.7	P	1976.3	P	2800.7	P		1076.2
	YDR278C	unknown	unknown	6198_at		24.2	A	10.1	A	70.9	A	5.3	A		44.5	A	39	A	36.4	A		145.3	P	8.8	A	11.5	A	46.4	A		82.9	P	44.4	M	28.2	A	42.7	A		28.4	A	33.8	A	20.7	A	7.1	A		14
	YDR279W	unknown	unknown	6199_at		365.8	P	351.2	P	611.5	P	568.4	P		213.1	P	158	P	257.3	P		369.4	P	321.3	P	365.4	P	371.4	P		171.3	P	200.1	P	264.6	P	223.2	P		363.4	P	216.8	P	255.8	P	157	P		267.8
RRP45	YDR280W	rRNA processing	3'->5' exoribonuclease	6200_at		1184	P	3568.9	P	3061.1	P	2684.4	P		650.1	P	868.3	P	1282.8	P		722	P	1535.6	P	1223.2	P	1251.6	P		373.3	P	818.2	P	741.7	P	623	P		889.1	P	612.8	P	2486.4	P	2962	P		1037.7
	YDR281C	unknown	unknown	6201_at		77.8	P	99.3	A	135.3	P	158.4	P		56.7	P	55.3	A	44.2	A		166.6	P	160.4	P	211.4	P	149.9	P		86.7	P	133.5	P	69.6	P	98.6	P		36.9	A	15.4	A	35	A	43.9	A		63.1
	YDR282C	unknown	unknown	6202_at		746.6	P	390.2	P	543.5	P	451.1	P		959.2	P	918.4	P	882.9	P		2997.2	P	1108.9	P	673.3	P	580.1	P		3009.1	P	1477.5	P	1612.7	P	1794	P		824.3	P	791.7	P	475.5	P	255.4	P		1910.7
GCN2	YDR283C	protein synthesis	eIF2alpha kinase	6203_at		277.1	P	174.8	M	212.4	P	186.2	P		207.4	P	214.2	P	214.9	P		196.9	P	126.9	P	200.7	P	276.3	P		142.2	P	252.2	P	237.5	P	301.5	P		149.8	P	237.2	P	138.2	P	280.3	P		254.7
DPP1	YDR284C	phospholipid metabolism	diacylglycerol pyrophosphate phosphatase	6204_at		4083.1	P	343.9	P	1650.2	P	2353.2	P		3840.8	P	3791.1	P	3611.2	P		1039.8	P	2085.7	P	3319.1	P	4153.6	P		1055	P	1203.3	P	1296.8	P	1543.1	P		4256.4	P	3976.2	P	1299.5	P	203.9	P		1199.3
ZIP1	YDR285W	meiosis	synaptonemal complex protein	6205_at		83.1	P	32.1	A	58.3	A	57.6	P		111.3	P	150.9	P	134.2	P		219.9	P	270.6	P	280	P	209.7	P		176.2	P	118	P	124.4	P	159	P		99	P	82	A	21.8	A	39.6	A		160.5
	YDR286C	unknown	unknown	6206_at		1349.4	P	568.3	P	634.8	P	714.3	P		1637.7	P	1349.3	P	1793.3	P		2609.5	P	793.2	P	636.5	P	481	P		3632.3	P	2274.3	P	2562.7	P	2282	P		1840.5	P	1542.3	P	760	P	495.1	P		2504.4
	YDR287W	unknown	unknown; similar to inositol monophosphatase (SP:P29218,	6207_at		1454	P	268	P	409.2	P	504.2	P		1995.9	P	1979.3	P	1891.3	P		3597.8	P	1165.3	P	911	P	867.4	P		3097.7	P	1749.9	P	1863.3	P	1993	P		1803.4	P	1975.3	P	1040.5	P	633.7	P		3369.2
	YDR288W	unknown	unknown	6208_at		307.9	P	475.5	P	364.1	P	269.6	P		302.2	P	275.5	P	281.4	P		340.4	P	340.1	P	368	P	307.2	P		411	P	235	P	288.7	P	230.5	P		287.3	P	258.3	P	260.2	P	504.9	P		422.2
RTT103	YDR289C	transposition (putative)	unknown; similar to Spt8p	6163_at		300.3	P	184.8	P	117.9	P	213.2	P		254.9	P	231	P	267.6	P		252.4	P	224	P	187.2	P	252.7	P		272.5	P	287.5	P	299	P	301.3	P		257.3	P	255.3	P	180	P	213	P		240.9
	YDR290W	unknown	unknown	6164_at		8	A	3.5	A	15.3	A	2.4	A		50	A	48.9	A	6.4	A		32.1	A	8.9	A	6	A	15.5	A		38.5	A	22.2	A	47.9	A	88.4	P		22.8	A	22.6	A	5.5	A	18.4	A		21
	YDR291W	unknown	unknown; similar to Sgs1p and other DNA helicases	6165_at		1358.2	P	1814.7	P	1572.5	P	891.7	P		1080.3	P	1571	P	1328.7	P		1233.6	P	1964.2	P	2141.8	P	1755.5	P		1278.2	P	1659.6	P	1385.5	P	1426.1	P		1288.6	P	1261.4	P	1486.9	P	1524.5	P		1300.7
SRP101	YDR292C	secretion	signal recognition particle receptor subunit	6166_at		694.8	P	1609	P	1592.3	P	1771.6	P		580.7	P	578.3	P	546.5	P		743.6	P	863.7	P	853.2	P	689.6	P		1524.4	P	1319.7	P	1397	P	1109	P		681.7	P	670.5	P	987	P	1363	P		1396.2
SSD1	YDR293C	drug resistance	putative protein phosphatase	6167_at		2263.2	P	389.1	P	768.3	P	732.8	P		4176.1	P	3785.8	P	3263.4	P		4782.6	P	2939.9	P	2669.7	P	2384.4	P		6526.8	P	4525.9	P	4283.6	P	3407.6	P		3016.8	P	2655.1	P	923.3	P	450.9	P		4781.5
DPL1	YDR294C	phospholipid metabolism	dihydrosphingosine phosphate lyase	6168_at		4626	P	1027.1	P	1863.5	P	1639.3	P		4727.9	P	4164.6	P	4050	P		3091.2	P	6127	P	3938.7	P	2991.1	P		3091.7	P	4158.5	P	3847	P	3916.5	P		5380.2	P	5610.9	P	2547.3	P	819.2	P		3640
	YDR295C	unknown	unknown	6169_at		72.7	P	103.5	A	36.6	A	85.6	A		58.7	P	90.6	A	63.3	P		96.7	A	69.5	P	89.1	P	74.9	A		93.9	P	101.7	P	70.8	P	36.7	A		84.4	P	86.4	P	56	M	147.5	P		88.1
	YDR296W	unknown	unknown	6170_at		1776.4	P	1337.5	P	1596.6	P	1228.9	P		1791.9	P	1612.7	P	1248.3	P		3315.7	P	1133.1	P	1021.4	P	1122.8	P		3149.4	P	2420.1	P	2328	P	1746.7	P		2078.5	P	1856.4	P	1285.9	P	1208.4	P		3327.7
SUR2	YDR297W	sphingolipid metabolism	hydroxylase	6171_at		2134.2	P	7540.9	P	7460.9	P	4307.6	P		1413	P	1327.7	P	1700.2	P		6852.9	P	3105.1	P	2361.2	P	3828	P		9720.5	P	7807.7	P	8524.5	P	5088.9	P		2953.3	P	2098.2	P	6684.6	P	9508.9	P		5736
ATP5	YDR298C	ATP synthesis	F1F0-ATPase subunit	6172_at		4744.3	P	1246.9	P	1852.7	P	3819	P		3110.5	P	2090.2	P	2452.5	P		4581.5	P	2204.9	P	804.2	P	1670.1	P		6617.4	P	7452.6	P	7272.9	P	4623.2	P		4007.6	P	4507.5	P	2013.5	P	1951.9	P		7526.3
BFR2	YDR299W	secretion	unknown	6173_at		485.8	P	2177.8	P	1828.6	P	1123	P		123	P	171.5	P	220.3	P		64.2	P	720.4	P	446.1	P	479.1	P		23.5	A	168.1	P	134.8	P	107.4	P		333.3	P	240.2	P	1435.8	P	1571.5	P		94.1
PRO1	YDR300C	proline biosynthesis	glutamate 5-kinase	6174_at		2489.3	P	5716.5	P	5422.8	P	4027.5	P		778.2	P	733.4	P	1092.2	P		611.9	P	1687.8	P	1967.8	P	2150.1	P		279.8	P	703	P	718.7	P	499.3	P		1394.1	P	1469.2	P	3883.8	P	5941	P		648.1
CFT1	YDR301W	mRNA 3'-end processing	cleavage/polyadenylation factor CF II component	6175_at		347.4	P	279.3	P	379.3	P	415.2	P		258.4	P	248.8	P	283.1	P		340	P	257.6	P	360.3	P	365.3	P		181.3	P	303.3	P	267.9	P	167.8	P		323.8	P	356.3	P	259.3	P	319.3	P		378.2
	YDR302W	unknown	unknown; similar to GPI-anchor biosynthesis protein PIG-F	6176_at		926.7	P	1525.8	P	1802.7	P	1854.1	P		704.7	P	937.7	P	782	P		697.9	P	697.6	P	698.7	P	835.7	P		581.1	P	694.5	P	701.3	P	416.5	P		1063.1	P	858.5	P	1610.8	P	1631.3	P		465.1
	YDR303C	unknown	unknown; similar to transcription factors	6177_at		237.1	P	316.3	P	343.9	P	429	P		231	P	259.5	P	237.8	P		202	P	192	P	248.9	P	273	P		191.1	P	359.6	P	556.2	P	189.3	P		186.5	P	265.6	P	322	P	251.7	P		312.2
CYP5	YDR304C	protein folding	peptidyl-prolyl cis-trans isomerase	6178_at		8174.1	P	5601.2	P	7741.4	P	7682.3	P		9947.7	P	8727.6	P	7721.3	P		2936.3	P	4797.3	P	6646.9	P	8069.2	P		3042	P	3883	P	4249.4	P	3078.4	P		8763.8	P	11184.2	P	6643.7	P	3308	P		5865.3
HNT2	YDR305C	unknown	histidine triad family	6179_at		2098.4	P	971	P	1172.1	P	1992.1	P		2219	P	2870.9	P	2910.5	P		1280.9	P	1897.2	P	1843.5	P	1908.5	P		723.8	P	1730.6	P	1606.6	P	1288.2	P		2239.2	P	2530.2	P	1639.6	P	665.9	P		2300.4
HNT2	YDR305C	unknown	histidine triad family	6180_i_at		57.8	P	25.9	A	46.6	P	41.6	A		69.3	M	52.6	A	95.9	M		3.6	A	31.5	A	18.7	A	16.9	A		36.6	P	54.2	P	62	P	43.5	P		43.7	M	41.1	A	9.8	A	41.7	A		78
HNT2	YDR305C	unknown	histidine triad family	6181_r_at		5.4	A	5.6	A	10.4	A	7	A		13.9	A	52.9	M	21.6	A		2	A	1.1	A	23	A	0.4	A		13.1	A	14.6	A	20.2	P	43.1	P		29.2	A	30.3	A	1.2	A	4.3	A		23.3
HNT2	YDR305C	unknown	histidine triad family	6182_f_at		144.1	A	1.1	A	86	A	129	A		78.1	A	229.7	A	239.5	A		71.3	A	63.4	A	192.8	A	100.8	A		56.3	A	205.9	A	100.8	A	163.2	A		148.8	A	34.6	A	98.9	A	161.1	A		166.3
	YDR306C	unknown	unknown	6183_at		1885.4	P	297.1	P	652.4	P	949.8	P		2113.4	P	2540.1	P	2309.1	P		3681.3	P	1336.4	P	1234.5	P	1225.2	P		1567.8	P	2476.4	P	2200.3	P	1979.5	P		2219.6	P	2391.3	P	858.7	P	271.6	P		3049.6
	YDR307W	unknown	unknown; similar to Pmt1p	6184_at		1418.9	P	556.4	P	1041.5	P	1218	P		1263.6	P	1489.3	P	1669.3	P		880.1	P	1298.1	P	1406.7	P	1555.7	P		579.1	P	1213.6	P	1321.6	P	1408.5	P		1524.3	P	1923.4	P	677.4	P	367.2	P		1033.4
SRB7	YDR308C	transcription	RNA polymerase II mediator subunit	6185_at		2005.6	P	2650.4	P	2424.8	P	2985	P		1223.7	P	1489.1	P	1636.7	P		1319	P	3078.9	P	2210	P	1777.9	P		624.3	P	1728.1	P	1580.8	P	1622.7	P		1867.2	P	1661.1	P	2729.7	P	2184.8	P		1141.5
GIC2	YDR309C	bud emergence	binds Cdc42p	6186_at		693.2	P	6062.7	P	4717.1	P	3823.8	P		517.1	P	539.9	P	609	P		1307.3	P	2791.4	P	1705.3	P	2778.8	P		1069.9	P	1263.4	P	1569.7	P	1373.2	P		862.6	P	500.2	P	5164.8	P	3602.7	P		2691.3
SUM1	YDR310C	silencing	nuclear protein	6140_at		1251.4	P	1512.5	P	1756.8	P	1312.1	P		1921	P	1536	P	2127	P		2056.1	P	2538.5	P	2648.6	P	2564.1	P		1617.3	P	2669.5	P	2483.7	P	1849.4	P		1937	P	1427.8	P	1710	P	1429.9	P		1764.7
TFB1	YDR311W	transcription	TFIIH 75 kD subunit	6141_at		177.7	P	359.8	P	358.6	P	377.7	P		258.8	P	233	P	329.4	P		6.6	A	293.2	P	317.1	P	343.2	P		97.7	P	329.9	P	343.5	P	273.7	P		229.3	P	205.5	P	372.3	P	228.1	A		16
SSF2	YDR312W	signaling (putative)	suppresses G-protein beta subunit mutation	6143_f_at		396.3	P	1338.3	P	962.3	P	921.2	P		242.9	P	228.4	P	380.2	P		290.7	P	476.2	P	294	P	373.5	P		179.5	P	332.7	P	298.2	P	246.2	P		455	P	295	P	902.3	P	1337.5	P		365.3
SSF2	YDR312W	signaling (putative)	suppresses G-protein beta subunit mutation	6142_i_at		58.5	A	440.7	P	286.1	P	291.2	P		1.8	A	47.8	A	59.2	M		5.1	A	98.7	M	64.8	A	11.1	A		31.7	A	128.4	P	57.4	P	38	A		88	A	43.4	A	187.1	P	190.9	M		8.6
PIB1	YDR313C	signaling	phosphatidylinositol(3)-phosphate binding	6144_at		1617.3	P	485.9	P	544.8	P	467.6	P		2042.1	P	2304.2	P	2271.7	P		4368.4	P	1823.7	P	1065.2	P	980.1	P		3725.7	P	2686.7	P	2531.2	P	2790.3	P		1749.6	P	1693.7	P	944	P	581.6	P		4175.4
	YDR314C	unknown	unknown	6145_at		47.1	A	30	A	66	A	7.3	A		57.2	A	64.2	P	42.3	A		198.6	P	174.5	P	52.3	A	52.7	A		169	P	131.2	P	123.5	P	170.3	P		53.5	M	40.2	A	37.1	A	31.5	A		105.6
	YDR315C	unknown	unknown	6146_at		265.1	P	66.8	A	112.6	P	59.8	M		176.9	P	186.2	P	242.5	P		215.4	P	773.4	P	402	P	372	P		199.3	P	224	P	222.3	P	270.1	P		214.2	P	202.1	P	93.5	P	99.4	A		166
	YDR316W	transposition	TyB Gag-Pol protein	6147_at		1165.2	P	839.7	P	1185.5	P	1331.4	P		412.2	P	970.4	P	890.3	P		2002	P	1556.2	P	1307.9	P	1386.3	P		2203.9	P	1614.3	P	1477.5	P	1670.5	P		1198	P	945	P	776.3	P	1388.1	P		1735
	YDR317W	unknown	unknown	6148_at		150.1	P	449.1	P	284.5	P	281.5	P		143.4	P	158.7	P	355.7	P		144	P	197.4	P	262.2	P	241.9	P		225.4	P	81.6	A	94.5	P	66.5	A		113.6	P	91.8	M	173.8	P	257.3	P		46.2
MCM21	YDR318W	mitosis, chromosome segregation	unknown	6149_at		455	P	264.9	P	385.1	P	748.2	P		488.5	P	499.4	P	448.5	P		546.1	P	708.4	P	639.6	P	674.2	P		391.3	P	449.9	P	593	P	649.7	P		649	P	466.5	P	331.4	P	413	P		594.3
	YDR319C	unknown	unknown	6150_at		706.9	P	434.2	P	572.5	P	628	P		765	P	748.2	P	851.2	P		1778.4	P	1450.4	P	827.4	P	799	P		3660.5	P	2664.8	P	2579.7	P	2453.6	P		690.6	P	668.6	P	504.4	P	413.9	P		1907
	YDR320C	unknown	unknown; similar to human transformation-sensitive	6151_at		96.7	P	99.9	P	73.8	A	78.3	P		73	P	105.6	P	84.1	P		198.8	P	154.3	P	133.8	P	142.7	P		240.7	P	201.5	P	246.8	P	170.2	P		75.3	P	119.7	P	37.9	A	67.9	A		112.1
ASP1	YDR321W	ATP synthesis	mitochondrial F1F0-ATPase subunit	6152_at		5639.6	P	19399.1	P	19671.7	P	10539.5	P		2064.4	P	2231.4	P	2627.5	P		994	P	7671.5	P	9053.7	P	6430.6	P		2385.3	P	2055.4	P	1809.5	P	2581.3	P		4354.7	P	3197.2	P	9379.7	P	24840.5	P		1310.1
MRPL35	YDR322W	protein synthesis	ribosomal protein, mitochondrial L35	6153_at		659.7	P	745.4	P	683.7	P	677.3	P		650.8	P	361.1	P	399.3	P		1147.3	P	643.5	P	610.4	P	526.7	P		1561.5	P	1252.4	P	1136.9	P	890.2	P		817.5	P	715.8	P	666	P	1002.3	P		1099.1
PEP7	YDR323C	vacuolar protein targeting	vacuolar segregation protein	6155_at		118.2	P	123.3	P	165.6	P	191.5	P		160.3	P	172.9	P	202.7	P		100.9	P	63.1	P	174.8	P	114	P		112.8	P	95.2	P	94.2	P	128	P		161.6	P	179	P	128.1	P	133.5	M		151.7
	YDR324C	unknown	unknown; similar to G-protein beta subunits	6156_at		215.5	P	831.6	P	675.4	P	595.6	P		131.6	P	98.2	P	216.8	P		76.7	A	387	P	428.4	P	395.9	P		63.8	P	181.9	P	189.7	P	136.3	P		151.6	M	186	P	598.4	P	960.2	P		98.1
	YDR325W	unknown	unknown	6157_at		316.8	P	450.6	P	410.2	P	413.7	P		257.7	P	313	P	225.6	P		296.7	P	418.1	P	460	P	612.4	P		403.4	P	432.3	P	399.2	P	319	P		259.5	P	261.4	P	259.7	P	407.8	P		399.6
	YDR326C	unknown	unknown	6158_at		209.8	P	357.3	P	241.4	P	360.4	P		179.3	P	165.5	P	130.6	P		193.6	P	233	P	226.7	P	228.3	P		248.8	P	282.8	P	297.9	P	213.4	P		171	P	175.4	P	227.5	P	448.8	P		211.7
	YDR327W	unknown	unknown	6159_at		430.4	P	535	P	354.7	P	393.3	P		671.3	P	602.6	P	585.1	P		476.3	P	236.1	P	368.8	P	312.8	P		491.5	P	499.4	P	554.1	P	371.9	P		524.3	P	356.9	P	316.8	P	311.4	P		704.2
SKP1	YDR328C	mitosis	kinetochore protein	6160_at		16279.3	P	7801.6	P	8562.7	P	6619.2	P		15014.5	P	16634.8	P	14625.9	P		18869.5	P	10748.9	P	9512.6	P	9073.6	P		18389.1	P	11710.9	P	12669.4	P	11384.6	P		15672.1	P	17130.8	P	9661.9	P	6075.7	P		17876.3
PEX3	YDR329C	peroxisomal protein targeting	integral membrane protein	6161_at		2618.8	P	396.1	P	963.3	P	976.6	P		3064.6	P	3509	P	2947.5	P		2555.7	P	890.5	P	870.1	P	1258.1	P		2165.8	P	2215.6	P	1941.7	P	1458.2	P		3108.7	P	2968.4	P	823.1	P	282.1	P		2857
	YDR330W	unknown	unknown; similar to Undulin extracellular matrix	6162_at		984.1	P	96.4	A	164.5	M	151.1	P		1987.3	P	1365.5	P	1192.1	P		1128.5	P	460.2	P	444.7	P	471.5	P		941	P	771.2	P	739.6	P	516.8	P		1582.7	P	1943.5	P	394.2	P	100.3	A		519.4
GPI8	YDR331W	protein processing	transamidase (putative), GPI anchor attachment	6117_at		511.9	P	2023.3	P	2496.9	P	2052.3	P		567.3	P	550.3	P	621.6	P		838.6	P	787.4	P	708.7	P	770.5	P		613.9	P	540.2	P	623.1	P	357.7	P		658.3	P	613.6	P	1048.3	P	1280.2	P		708.5
	YDR332W	unknown	unknown; similar to DEAD box family helicases	6118_at		255.9	P	148.8	P	343	P	231.9	P		259.3	P	192.9	P	194.7	P		351.2	P	288.3	P	223.6	P	277.9	P		340.2	P	405	P	426	P	255.4	P		274.8	P	341.1	P	161.3	P	184.6	P		338.9
	YDR333C	unknown	unknown	6119_at		619.8	P	1243.5	P	1396.8	P	1376.1	P		493.8	P	781.2	P	704.6	P		578.2	P	441.9	P	562.6	P	595	P		498.9	P	685.7	P	651.2	P	359.3	P		635.9	P	930.9	P	995.3	P	1538.2	P		976.8
SWR1	YDR334W	unknown	unknown; similar to Snf2p and other members of the Snf2p	6120_at		436.7	P	295.8	P	340.1	P	200.1	P		308	P	311	P	300.6	P		573.7	P	351.9	P	279.2	P	276.8	P		375.2	P	327.2	P	304.8	P	186.4	P		278.3	P	405.9	P	217.6	P	284.4	P		368.6
MSN5	YDR335W	signaling	pheromone pathway	6121_at		2031.7	P	1065.7	P	1408.7	P	1536.6	P		1892.7	P	1860.1	P	1858.1	P		6079.5	P	1972.5	P	1806.4	P	1813.7	P		2837.1	P	3271.4	P	2935.7	P	2129.7	P		2146.4	P	2263.1	P	1269.5	P	1062.8	P		4655.4
	YDR336W	unknown	unknown	6122_at		603.2	P	662.6	P	696.1	P	654.8	P		497.4	P	775.6	P	673.6	P		1021.1	P	1078.9	P	1040.2	P	1088	P		469.6	P	661.9	P	554.9	P	568.3	P		494	P	505.1	P	532.4	P	623.4	P		633.2
MRPS28	YDR337W	protein synthesis	ribosomal protein, mitochondrial S28	6123_at		1895.2	P	1053.6	P	981.5	P	1834.8	P		1608.4	P	1469.5	P	1489.8	P		1856.5	P	1782.8	P	1275.4	P	1229.9	P		682	P	1053.9	P	1239.3	P	1002.7	P		2943.2	P	2293.7	P	998.2	P	1183.1	P		2374.7
	YDR338C	unknown	unknown	6124_at		793.3	P	655.9	P	729.7	P	735.1	P		706.8	P	752.6	P	681.2	P		3404.8	P	785.1	P	788.7	P	795.2	P		1943.5	P	1539.1	P	1255.7	P	1274.2	P		807	P	806.2	P	580.4	P	699	P		1715.5
	YDR339C	unknown	unknown	6125_at		2490.9	P	10064	P	5901.3	P	6406.6	P		900.3	P	1412.7	P	1952.2	P		555.4	P	3681.9	P	2899.3	P	1604.2	P		297.4	P	1057.8	P	1008.3	P	1004.9	P		1826.9	P	1545.4	P	6576.7	P	6277.9	P		1140
	YDR340W	unknown	unknown; similar to Cyc1/Cyp3 transcription activator	6126_at		8.7	A	14.6	A	12.8	A	7.8	A		39.3	A	11.8	A	4.9	A		9	A	7.1	A	10.8	A	10	A		17.4	A	3.6	A	8.8	A	3.2	A		6.3	A	14.8	A	11.9	A	78	A		4.3
	YDR341C	protein synthesis	tRNA synthetase, arginine	6127_at		12729.2	P	26328.6	P	21883.6	P	21896.1	P		6517.6	P	8709	P	9615.8	P		2561.4	P	14193.8	P	18110.1	P	15926.8	P		2437	P	4505.8	P	3559.8	P	4355.6	P		9818.7	P	8555.1	P	17886.7	P	21203.8	P		5499
HXT7	YDR342C	transport	hexose permease	6128_f_at		12115.4	P	2429.1	P	2960.9	P	2970.6	P		12180.1	P	12598.6	P	11456.7	P		24636.8	P	8404	P	11358.4	P	13373.7	P		23865.1	P	32778.1	P	34628.3	P	38698.5	P		12839.7	P	15897.8	P	17507.4	P	23124.5	P		23523.2
HXT6	YDR343C	transport	hexose permease	6129_f_at		22505.1	P	2396.2	P	2778.8	P	2614.4	P		20657.4	P	21332.1	P	18639.3	P		13410.9	P	13037	P	17662.1	P	17816.3	P		30682	P	34428.9	P	36949.4	P	42507.4	P		18787	P	25057.4	P	24881.4	P	25438	P		14613.3
	YDR344C	unknown	unknown	6130_at		6.9	A	10.5	A	11.3	A	39.8	A		8.3	A	12.2	A	7.2	A		28.6	A	12.7	A	6.4	A	17	A		13.1	A	13.4	A	38.8	A	32.9	A		42.8	A	8.6	A	6.5	A	33.2	A		8.7
HXT3	YDR345C	transport	hexose permease	6131_at		852.6	P	13590	P	22397.7	P	17662.2	P		739.6	P	860.1	P	1007.1	P		1024.9	P	1259.8	P	1890.4	P	5629.2	P		1168.8	P	20380.2	P	19717.4	P	12894.8	P		838.6	P	1327.2	P	9647.6	P	8308.3	P		863.7
	YDR346C	unknown	unknown	6132_at		243.8	P	577.6	P	457.5	P	665.5	P		126.7	P	125.8	P	196.9	P		427.3	P	477.5	P	232.2	P	210.6	P		457.9	P	417.6	P	393.7	P	328.2	P		203.1	P	144.6	P	404.7	P	595.3	P		342.5
MRP1	YDR347W	protein synthesis	ribosomal protein, mitochondrial small subunit	6133_at		1721.9	P	1482	P	1537.3	P	1138.1	P		1604.3	P	1086.3	P	1110.4	P		2109.6	P	2178.5	P	1272.4	P	1258.3	P		2074.9	P	1510.7	P	1620.8	P	1970	P		2151.8	P	1800.2	P	1717.9	P	1397.4	P		1983.9
	YDR348C	unknown	unknown	6134_at		983.4	P	1452.5	P	1639.4	P	1572.9	P		752.9	P	764	P	788.8	P		1909.7	P	2309.5	P	1654.7	P	1959.3	P		1961.9	P	1544.6	P	1503.7	P	1641.2	P		976.4	P	738.9	P	1208.8	P	1306.8	P		2365.7
YPS7	YDR349C	protein degradation	GPI-anchored aspartic protease	6135_at		1500.8	P	2409.7	P	2274.1	P	1609.3	P		1488.8	P	1493.6	P	1212.1	P		6244.3	P	4089.2	P	3229	P	2982.2	P		7670.7	P	4276.4	P	3882.4	P	4461.3	P		1644.9	P	1401	P	2029.3	P	2416.5	P		5069.6
TCM10	YDR350C	unknown	unknown	6136_at		1449.4	P	727.3	P	1042.4	P	813.3	P		1076.9	P	1169.4	P	1050.2	P		2395.4	P	3072.3	P	2405.4	P	2167.7	P		1857.3	P	1516.4	P	1488.3	P	1584.2	P		1267.7	P	1214.7	P	1023.8	P	471.1	P		1559.6
SBE2	YDR351W	bud growth	unknown	6137_at		500.4	P	700.5	P	540.6	P	424.4	P		364.7	P	342.7	P	522.3	P		913.4	P	799.8	P	806.9	P	902.8	P		1907.9	P	1705.4	P	1623.1	P	1507	P		524.5	P	508	P	568.2	P	779.6	P		1072
	YDR352W	unknown	unknown	6138_at		748.5	P	1389.2	P	1492.6	P	1342	P		456.8	P	497.6	P	636.6	P		678	P	1421.6	P	1138.7	P	952.1	P		775.5	P	789.3	P	734.7	P	966.7	P		697.5	P	624.7	P	1398.5	P	824.2	P		1023.2
TRR1	YDR353W	pyrimidine metabolism	thioredoxin reductase	6139_at		7475	P	9712.8	P	9487.7	P	8924.1	P		4033.2	P	2953.2	P	3505.1	P		13595.1	P	8975.5	P	5811.5	P	5558.5	P		40025.3	P	4178.5	P	4020.1	P	4315	P		6368.5	P	4402.2	P	5961.8	P	9220.2	P		6754.6
TRP4	YDR354W	tryptophan biosynthesis	anthranilate phosphoribosyltransferase	6095_at		1194.4	P	949.1	P	3635.1	P	5377.6	P		1958.2	P	2743.9	P	3090.8	P		448.5	P	263.5	P	775.9	P	2526.9	P		571.1	P	556.6	P	879.5	P	636.5	P		2590.6	P	2270.7	P	5062.6	P	2219.9	P		1278.6
	YDR355C	unknown	unknown	6096_at		62	A	9.3	A	19.2	A	32.9	A		53	A	26.2	A	66.7	M		25.5	A	36.8	A	44	A	33.6	A		13	A	29.7	A	47.6	A	17.8	A		92.2	P	48.7	A	29.8	A	37.9	A		51
NUF1	YDR356W	cytoskeleton	spindle pole body component	6097_at		148.1	P	101.6	M	188.4	P	288.6	P		134.1	P	106.9	P	132.2	P		86.4	P	123.7	P	119.4	P	187.7	P		125.5	P	208.6	P	162.8	P	181.9	P		122.2	P	151.2	P	96.6	P	107.1	P		72.1
	YDR357C	unknown	unknown	6098_at		2543.7	P	794.8	P	779.1	P	906	P		3398.9	P	3160.1	P	3149.6	P		1262.1	P	685.4	P	1607.7	P	2512.2	P		1693.6	P	2691.1	P	1830.3	P	1661.7	P		3245.5	P	2880.4	P	1468.4	P	969.1	P		1895.2
	YDR358W	unknown	unknown	6099_at		2169.3	P	47.7	A	136.2	P	163.1	P		2893.8	P	2817.5	P	2122	P		501.3	P	881.9	P	1148.6	P	1375.7	P		739.8	P	1250.7	P	1063.6	P	774.7	P		2847.8	P	3322.7	P	352.4	P	53.8	A		905.6
	YDR359C	unknown	unknown	6100_at		583.3	P	371	P	403.6	P	383	P		1253.4	P	1361.2	P	936.9	P		1185	P	779.3	P	805.2	P	639.6	P		913.3	P	1761.1	P	1428.7	P	1088.5	P		1196.3	P	1418.4	P	391.3	P	517.1	P		1627
	YDR360W	unknown	unknown	6101_at		16.5	A	54.7	A	23.7	A	9.4	A		35	A	35.9	A	21.3	A		38.5	A	38.1	A	11.5	A	13.3	A		30.6	A	6.1	A	52.9	A	10.6	A		9.3	A	38.8	A	6	A	19.6	A		24.6
	YDR361C	unknown	unknown	6102_at		1235	P	3992.3	P	3521.8	P	2662.6	P		331.6	P	531.7	P	659.1	P		641.6	P	1327.3	P	942.9	P	798.1	P		714.4	P	777.3	P	693.9	P	499.2	P		814.5	P	562.6	P	2530.1	P	2951.3	P		814.1
TFC6	YDR362C	transcription	TFIIIC 91 kD subunit	6103_at		528.1	P	710.7	P	691.4	P	597.5	P		542.2	P	570.2	P	573.1	P		698.8	P	258.9	P	311.1	P	388.6	P		894.7	P	1031.5	P	846.7	P	490.6	P		538.1	P	770.4	P	615.4	P	505.7	P		895.9
ESC2	YDR363W	secretion (putative)	unknown; suppresses mutations in exocyst proteins	6105_at		2276.9	P	638.7	P	1114.9	P	1494	P		2329.4	P	2098.2	P	2411.2	P		2595.7	P	1931.9	P	1526.8	P	1570.4	P		2054.1	P	1724.6	P	1999	P	1159.7	P		2529.2	P	2388.5	P	1351.4	P	346.1	P		2375.5
ESC2	YDR363W	secretion (putative)	unknown; suppresses mutations in exocyst proteins	6104_at		224	P	274.9	P	176.6	P	242.9	P		270.6	P	292.2	P	275.9	P		446.1	P	598.1	P	416	P	312.7	P		198.1	P	469.6	P	488.7	P	244.1	P		352.8	P	364	P	285.6	P	345.5	P		280.8
CDC40	YDR364C	cell cycle and mRNA splicing	unknown	6106_at		856.3	P	1732.9	P	1213.4	P	832.4	P		961.2	P	1238.8	P	1012.2	P		2403.1	P	2221.2	P	1529.2	P	1079.6	P		2458.3	P	2391.8	P	2336	P	1042.4	P		1041.2	P	1003.8	P	1324	P	1519.8	P		1914.1
	YDR365C	transposition	TyB Gag-Pol protein	6107_at		566.2	P	2103.3	P	1935.3	P	1538.3	P		121.5	P	199.5	P	214.8	P		140.8	P	833.2	P	620.3	P	600.3	P		97.3	P	321.6	P	281	P	152.3	P		234.7	P	201.7	P	1228.9	P	2587.1	P		220.5
	YDR366C	unknown	unknown	6108_at		48	A	23.5	A	27.6	A	53.9	A		72	A	15.5	A	91.3	P		148.6	P	9.1	A	41.3	A	5.6	A		195.7	P	75.1	P	107.7	P	80.4	A		47.4	P	56	A	79	A	38.8	A		61.3
	YDR367W	unknown	unknown	6109_at		811.7	P	1127.4	P	1128	P	1473.5	P		329.1	P	231.4	P	409.2	P		442	P	557	P	600	P	545.5	P		241.4	P	452.4	P	583.6	P	331	P		763.5	P	804.3	P	769.3	P	716	P		283.1
YPR1	YDR368W	unknown	unknown; similar to aldo-keto reductases	6110_at		2505.4	P	606	P	369.8	P	927.9	P		4907.7	P	5267	P	4815.3	P		2116.3	P	2370.2	P	1335.1	P	2355.1	P		1176.6	P	659.8	P	756.7	P	1224.4	P		3953.5	P	5072.1	P	3284.2	P	537.9	P		420.6
XRS2	YDR369C	DNA repair and recombinations	required for ds break repair	6111_at		354.4	P	116.6	A	164.1	P	172.5	P		337.3	P	443.7	P	383.4	P		1118.5	P	542.7	P	437.6	P	313.6	P		235.6	P	232.4	P	218.4	P	214.8	P		387.4	P	324.8	P	251.2	P	242.9	P		532
	YDR370C	unknown	unknown	6112_at		360.1	P	888.1	P	940	P	1125.6	P		386.6	P	410.7	P	476.8	P		209.9	P	477.9	P	487.8	P	846.7	P		78.1	P	397	P	284.3	P	287.8	P		443.7	P	282.3	P	721.9	P	789.9	P		371.1
	YDR371W	unknown	unknown; similar to chitinases	6113_at		48.2	A	28.8	A	3.1	A	60.8	A		75.9	P	58.4	P	78.6	P		3.5	A	3.6	A	119.4	P	78.9	P		23.2	A	46.7	P	39.3	P	39.9	A		69.9	A	62.4	M	57.6	M	3.8	A		5.8
	YDR372C	unknown	unknown	6114_at		723.9	P	858.9	P	724.5	P	845	P		514.1	P	556.8	P	706.1	P		283.4	P	785.8	P	944.4	P	745.8	P		177	P	450.1	P	405.6	P	352	P		573.8	P	539.2	P	676	P	867.7	P		574.5
FRQ1	YDR373W	unknown	unknown; similar to human BDR-1 protein and other calcium	6115_at		2660.4	P	2567	P	2602.6	P	2836.7	P		2732.6	P	2838.9	P	3400.1	P		2476.7	P	3148.2	P	3066.7	P	3098.7	P		2586.5	P	3027.4	P	2799.9	P	3142.9	P		2856.3	P	2888.7	P	2875.6	P	2064.9	P		3405.1
	YDR374C	unknown	unknown	6116_at		107.4	P	58.4	A	17.2	A	37.5	A		156	P	178.2	P	225.6	P		89.5	A	76.3	A	100.3	P	101.7	M		40.8	A	77.3	P	66.8	M	81.3	M		87.2	P	48.7	M	62.3	A	96.2	A		19.5
BCS1	YDR375C	respiration	cyt. c iron-sulfur subunit expression	6072_at		609.2	P	386.2	P	400.3	P	413.1	P		907.3	P	680.4	P	744	P		718.1	P	694	P	755.6	P	793.4	P		556.2	P	649	P	617.5	P	788.7	P		807.5	P	664.9	P	469.9	P	358.6	P		582.4
ARH1	YDR376W	unknown	unknown; similar to human adrenodoxin reductase	6073_at		1201.4	P	359.5	P	542.9	P	689.9	P		1068.2	P	772.6	P	973.1	P		490	P	842.1	P	914.1	P	1022.8	P		363.9	P	435.6	P	432.4	P	509.3	P		1143.5	P	901.2	P	766.5	P	355.7	P		586.3
ATP17	YDR377W	ATP synthesis	ATP synthase subunit f	6074_at		5746.1	P	1677.4	P	2499.9	P	4034.3	P		5468.8	P	4098.4	P	4836.2	P		5377.1	P	2303.4	P	1344.5	P	1407.7	P		7235.4	P	7556	P	8684.3	P	8487.6	P		5858.1	P	5793.1	P	3335	P	3244.4	P		9336
LSM6	YDR378C	mRNA splicing (putative)	unknown; similar to snRNA-associated protein	6075_at		1895.9	P	2615.2	P	2643.3	P	3064.1	P		1953.1	P	1601.9	P	2531.9	P		1942.9	P	1749.2	P	2146.1	P	2245.8	P		2482.5	P	2112.1	P	2573.8	P	2772	P		1952.1	P	1832.6	P	1823.9	P	1704	P		2041.9
RGA2	YDR379W	signaling	Rho-GTPase activating protein	6076_at		387.5	P	217.9	P	331.2	P	322.3	P		534.3	P	551.8	P	642.1	P		448.4	P	620.9	P	782.4	P	699.6	P		633.2	P	782.4	P	782.8	P	533.2	P		714.3	P	518	P	377.4	P	250.6	P		420.7
	YDR380W	unknown	unknown; similar to pyruvate decarboxylase, pyruvate	6077_at		5327.5	P	1107.2	P	1300.4	P	1215.8	P		6493.1	P	7985	P	6797.5	P		607	P	179.2	P	149.8	P	206.4	P		666.6	P	2848.3	P	2845.1	P	2745.6	P		8053.4	P	9875	P	7946.4	P	4728.9	P		3919.8
YRA1	YDR381W	mRNA processing	RNA annealing protein	6078_at		9901.8	P	5956	P	7744.9	P	7997.6	P		6403.4	P	4395.2	P	5351.8	P		1862.1	P	7492.2	P	8517.6	P	6180.7	P		1484.7	P	2323.9	P	3215.5	P	4339.7	P		5682.9	P	4652.9	P	4400.7	P	4821.3	P		3809.8
YRA1	YDR381W	mRNA processing	RNA annealing protein	6079_at		6318	P	5593.1	P	4793.4	P	6049.2	P		4456.9	P	3012.3	P	4242.1	P		2490.1	P	4126.6	P	3724.5	P	5911.1	P		3629.5	P	3309.1	P	4160.5	P	5088.9	P		3655	P	3568.6	P	3277.6	P	3724.3	P		3842.8
RPP2B	YDR382W	protein synthesis	ribosomal protein L45, acidic	6080_at		28317.9	P	26164.2	P	17755.8	P	17941	P		15835.7	P	19630.1	P	14330.9	P		5070.9	P	20572.2	P	13197.1	P	14605.1	P		4981.2	P	18934.5	P	18310.5	P	23604	P		16980.2	P	19089.5	P	17200.3	P	18670.9	P		12492.1
	YDR383C	unknown	unknown	6081_at		135.4	P	117.3	A	166	P	175.2	P		150.5	P	171.2	P	222.1	P		74.3	P	171.4	P	270.2	P	237.4	P		24.5	A	41.5	P	65	P	85.5	P		182.6	P	129.1	M	111.4	P	13.3	A		73.2
	YDR384C	unknown	unknown; similar to Y. lipolytica Gpr1p	6082_at		12752.3	P	2075.9	P	2620.4	P	2916.7	P		16401.7	P	17627.8	P	15901	P		2629.2	P	701.2	P	1160.4	P	2212.2	P		4285.4	P	16159.3	P	17233.9	P	19510.2	P		18967.3	P	19445	P	8353.9	P	12495.9	P		13262.4
MUS81	YDR386W	DNA repair (putative)	unknown	6083_at		121.6	P	19.5	A	71.7	A	87.8	M		90.3	P	98.1	P	105.3	P		119.8	P	102.7	P	88.8	P	128.4	P		218.5	P	159.6	P	153.4	P	116.9	P		117.8	P	83.6	P	58.2	P	4.1	A		171
	YDR387C	unknown	unknown; similar to Itr1p and Itr2p	6084_at		358.4	P	194.4	P	281.1	P	256.2	P		589.5	P	482.3	P	460.7	P		472.1	P	540.9	P	469.1	P	463.7	P		550.2	P	520.4	P	461.5	P	351.7	P		405.8	P	424.8	P	233.8	P	105.5	M		432.1
RVS167	YDR388W	cytoskeleton	actin-binding protein	6085_at		2901.9	P	895.5	P	1239.1	P	1381.9	P		7178.8	P	5539.6	P	4522.7	P		3441.8	P	5504.1	P	5465.9	P	4716	P		3761.4	P	4406.8	P	3746.4	P	3593	P		4078.1	P	3906	P	1615.7	P	1140.2	P		5347.2
SAC7	YDR389W	signaling	GTPase-activating protein for Rho1p	6086_at		375.3	P	454.6	P	415.2	P	489.9	P		331.6	P	253	P	380	P		1189.9	P	415.3	P	576.4	P	472.9	P		1565.8	P	1239.8	P	1050.2	P	834.1	P		428.8	P	369.3	P	347	P	307.7	P		829.1
UBA2	YDR390C	protein degradation, ubiquitin-mediated	E1-like (ub.-activating) enzyme	6087_at		473.1	P	433.9	P	273.3	P	473.7	P		387.3	P	408.4	P	392	P		226.1	P	361.5	P	606.8	P	595	P		257.8	P	329.4	P	286.5	P	225.9	P		616.5	P	417.6	P	359	P	559.1	P		183.4
	YDR391C	unknown	unknown	6088_at		2438.9	P	1231.8	P	998.2	P	701.4	P		2195.1	P	1471	P	1278.3	P		3539.4	P	5726.2	P	4848.9	P	4374.1	P		3627.5	P	2305.8	P	2111.8	P	1291.4	P		2525.8	P	2655.3	P	851.8	P	295.9	P		2620.5
SPT3	YDR392W	chromatin structure	histone acetyltransferase complex subunit	6089_at		354.8	P	257.8	P	405.8	P	343.4	P		306.4	P	303.9	P	230.8	P		456	P	337.2	P	385.6	P	464.5	P		472.9	P	449	P	393	P	220	P		397.6	P	325.5	P	296	P	242.4	P		423.7
SHE9	YDR393W	unknown	unknown	6090_at		335.2	P	89.3	P	227.4	P	366.6	P		229.2	P	190	P	215.3	P		256	P	205.9	P	141.8	P	171.2	P		207.6	P	216	P	231.6	P	228.1	P		323.8	P	250.6	P	122.3	P	126.5	P		199.2
RPT3	YDR394W	protein degradation	26S proteasome subunit	6091_at		1423.5	P	469.6	P	626.2	P	656.1	P		1774.2	P	2013.1	P	1813.4	P		3959.6	P	1457.4	P	935.1	P	997.7	P		4310.8	P	2842.6	P	1931.5	P	1265	P		1749.5	P	1930	P	837.6	P	452	P		2697.7
SXM1	YDR395W	mRNA export; nuclear protein targeting	karyopherin	6092_at		912.3	P	2785.8	P	2701.8	P	2173	P		397.7	P	456.8	P	603.4	P		388.7	P	1647.5	P	1345.8	P	1387.7	P		246.7	P	889.6	P	1043.8	P	442.7	P		641.2	P	578.1	P	1672.7	P	3315.6	P		561.4
	YDR396W	unknown	unknown	6093_at		965.5	P	1127.7	P	746.5	P	531.4	P		710.5	P	644.6	P	941.5	P		596.1	P	259.8	P	478.1	P	495.6	P		599.3	P	608.5	P	745.6	P	577.6	P		1080.3	P	625.5	P	1001.9	P	535.5	P		1306.3
NCB2	YDR397C	transcription	negative regulator of RNA polymerase II	6094_at		2195.9	P	2183.8	P	1876.2	P	1355.8	P		1288.5	P	1212.7	P	1215.2	P		2867	P	1187.5	P	978.4	P	1026.9	P		2879.9	P	2428.6	P	2225.7	P	1024.9	P		2078.2	P	1603.4	P	2607.9	P	2089.4	P		3373.5
	YDR398W	unknown	unknown	6049_at		729.5	P	5054	P	3995.1	P	3117.3	P		360.8	P	480.3	P	578.4	P		350.3	P	1670.3	P	1199.2	P	1271.8	P		173.2	P	557.1	P	503.3	P	327.9	P		863.7	P	719.1	P	5277.1	P	3863.5	P		680
HPT1	YDR399W	purine biosynthesis	hypoxanthine guanine phosphoribosyl transferase	6050_at		5770.7	P	13698	P	8276.3	P	5050.2	P		1070.2	P	2127.8	P	3568	P		1954.7	P	6498	P	4886.1	P	3127.2	P		1453.8	P	3487.3	P	3302.7	P	1809.2	P		2179.5	P	1763	P	7145.7	P	12407.3	P		6034.8
	YDR400W	unknown	unknown; similar to E. coli protein	6051_at		543.7	P	715	P	1016.1	P	1143.3	P		312.2	P	376.8	P	394.8	P		405.3	P	1170.5	P	905.9	P	1021.4	P		283.9	P	362.8	P	341.6	P	314.5	P		474.6	P	348	P	474.5	P	533.6	P		426.1
	YDR401W	unknown	unknown	6053_at		157	A	144.4	A	176.8	A	116.7	A		183.8	A	262.6	A	157.3	A		1082.6	P	564	P	341.9	P	270.6	M		486.1	P	577.4	P	578.7	P	709.7	P		106.6	A	201.7	P	114.7	A	150.6	A		965.7
DIT2	YDR402C	sporulation, spore wall biogenesis	synthesizes dityrosine	6052_at		28.2	A	19.7	A	87.7	A	8.7	A		59.5	A	3.8	A	5.6	A		7.3	A	6.3	A	9	A	19.2	A		32.9	A	95	P	52.6	A	80.5	A		7	A	9.9	A	4.5	A	12.1	A		4.8
DIT1	YDR403W	sporulation, spore wall biogenesis	synthesizes dityrosine precursor	6054_at		157.5	P	122.7	A	114.7	A	86.1	A		118.9	P	145.3	P	171.6	P		249.5	P	144.4	A	220.4	P	243.7	P		114.7	P	131.1	P	135	P	128.4	P		137	P	173.6	P	110.5	A	184.5	P		145.3
RPB7	YDR404C	transcription	RNA polymerase II 19 kD subunit	6055_at		2285.5	P	3821.2	P	3892.9	P	4362.9	P		2156.4	P	2513.8	P	2343.7	P		3242	P	3220.1	P	3363.6	P	3213.4	P		1964.1	P	2839.1	P	2576.4	P	2719.2	P		2204.3	P	2156.2	P	3137.7	P	4336.1	P		3210
MRP20	YDR405W	protein synthesis	ribosomal protein, mitochondrial L23	6056_at		262.2	P	86.7	A	130.1	P	88.6	P		339.6	P	151.1	P	277.9	P		947	P	349.3	P	332	P	296.5	P		638.3	P	675.2	P	635	P	476.6	P		305.4	P	235.4	P	127.2	P	234.6	P		753.3
PDR15	YDR406W	drug resistance	putative transporter	6057_at		376	P	19.8	A	120.2	A	126.3	P		685.5	P	824	P	700.8	P		2286.6	P	316.1	P	304.9	P	429	P		1977.3	P	1536.1	P	1241.2	P	1371.5	P		450.2	P	513.7	P	223.5	P	123.6	A		2326.3
TRS120	YDR407C	secretion (putative)	transport protein particle (TRAPP) subunit, 120 kD	6058_at		573.5	P	319.2	P	519	P	921.8	P		415.5	P	551.4	P	563.8	P		341.3	P	471.7	P	638.6	P	686.9	P		214.9	P	482.7	P	505.8	P	521.1	P		565.8	P	549.5	P	468.5	P	184.3	A		464
ADE8	YDR408C	purine biosynthesis	phosphoribosylglycinamide formyltransferase	6059_at		3226	P	5267.6	P	3745.1	P	3417.7	P		2129.2	P	2131.7	P	2302.8	P		21580.3	P	12601	P	7339.3	P	5508.1	P		17239	P	15451.7	P	13509.9	P	12526.4	P		2690.2	P	2635	P	3580.6	P	3065.5	P		17573.4
	YDR409W	unknown	unknown; similar to Nfi1p	6060_at		77.6	P	34.5	A	77.7	A	72.9	P		206.6	P	156.9	P	183.5	P		301.6	P	142.2	P	95.8	P	143.2	P		337.7	P	511.3	P	447.4	P	364.4	P		118.4	P	141.6	P	61.2	A	8.5	A		329.5
STE14	YDR410C	mating	a-factor farnesyltransferase	6061_at		1974.8	P	3689.5	P	3343.3	P	2780.5	P		1163.1	P	1605.4	P	1879.5	P		572.2	P	2441.7	P	2177.4	P	2108.5	P		713.8	P	681	P	784.5	P	986.8	P		1664.4	P	1607.3	P	2286	P	2304	P		979.3
	YDR411C	unknown	unknown	6062_at		2094.7	P	894.8	P	1952.5	P	2191.4	P		5433.1	P	4841.6	P	4276.1	P		5895.6	P	2845.7	P	3117.8	P	4046.4	P		6162.4	P	4115.3	P	4086.7	P	4611.7	P		4550.3	P	3771.2	P	1526.1	P	497	P		4344.6
	YDR412W	unknown	unknown	6064_at		403.5	P	3027.5	P	2323.8	P	1657.5	P		261.4	P	334.8	P	396	P		178.8	P	594.6	P	549.5	P	569.3	P		185.6	P	208.1	P	165.3	P	162.7	P		325.2	P	300.7	P	1218.2	P	2349.2	P		192.9
	YDR413C	unknown	unknown	6063_at		75	P	565.8	P	397.7	P	350.6	P		88.9	M	120.2	A	75.2	P		125.5	A	234.9	P	184.1	P	229.1	P		81.5	A	131.6	A	77.3	A	138.3	A		115.9	P	103.8	M	336.6	P	786.1	P		96.3
ERD1	YDR414C	secretion	ER protein retention	6065_at		130.6	P	138.8	A	197.2	P	302	P		192.7	P	193.2	P	168.4	P		181.6	P	182.1	P	236.1	P	252.9	P		129.7	P	112.4	P	140.9	P	150.6	P		175.6	P	130.9	P	106.4	P	179.1	P		100.9
	YDR415C	unknown	unknown; similar to bacterial leucyl aminopeptidase	6066_at		755.7	P	874.6	P	1001.1	P	916.1	P		692.6	P	740.5	P	791.7	P		1393.8	P	1242.4	P	1177.6	P	1138.5	P		1876.2	P	1066.7	P	1255.1	P	1305.8	P		712.3	P	626.5	P	824.5	P	767	P		1307.6
SYF1	YDR416W	cell cycle (putative)	unknown; synthetic lethal with cdc40	6067_at		585.3	P	772.4	P	589.9	P	670.9	P		273.5	P	431	P	476.5	P		831.1	P	611.3	P	475	P	450.4	P		1353.4	P	936.4	P	903.4	P	843.8	P		528.3	P	483.8	P	619.2	P	885.5	P		800.5
	YDR417C	unknown	unknown	6068_at		291.7	P	428.5	P	282.3	P	403.2	P		172	P	184	P	185.1	P		47.3	A	181.3	P	246.2	P	167.3	P		51.6	A	94.9	P	86.1	P	80.1	M		325.3	P	170.1	P	349.6	P	549.6	P		92.1
RPL12B	YDR418W	protein synthesis	ribosomal protein L12B	6069_i_at		29500.9	P	51327.2	P	42579.8	P	31398.5	P		15859.4	P	17846.4	P	17611.1	P		1964.5	P	17611.6	P	31348.4	P	24776.1	P		1980.7	P	10485.7	P	9321.8	P	10889.1	P		27860	P	24656	P	28624.4	P	40209.4	P		6268.5
RPL12B	YDR418W	protein synthesis	ribosomal protein L12B	6070_s_at		15212.8	P	24351.1	P	23049.6	P	21569.3	P		10049.8	P	9516.2	P	10736.4	P		1770.7	P	10912.8	P	18513.4	P	15217.4	P		2827.5	P	8741.6	P	8986.5	P	9083.6	P		16818.1	P	13834.9	P	15088	P	22599.3	P		4046.6
RAD30	YDR419W	DNA repair	unknown	6071_at		115.5	P	212.1	P	120.1	P	162	P		157.2	P	116.5	P	138.4	P		85.7	P	133.4	P	177.8	P	192.2	P		226.5	P	154.3	P	114.7	P	96	P		109.4	P	167.6	P	148.3	P	159.1	P		211.5
HKR1	YDR420W	cell wall biogenesis (putative)	unknown; cell surface protein	6026_at		756.7	P	919.7	P	669.8	P	542.4	P		473.4	P	419	P	533.1	P		2092.4	P	1354.2	P	1399.9	P	1406.7	P		2500.1	P	3139.1	P	2679.3	P	2034.6	P		481.3	P	441.4	P	589.9	P	759	P		1799.2
	YDR421W	unknown	unknown	6027_at		148.3	P	89.4	P	79.9	A	113.7	P		171.5	P	128.1	P	157.2	P		150.1	P	112.9	P	174.2	P	186.9	P		185.7	P	197.8	P	214.1	P	144.6	P		158.6	P	159.1	P	117.2	P	126.3	P		171.2
SIP1	YDR422C	transcription	negative regulator of GAL genes	6028_at		323.1	P	376	P	312.7	P	346.8	P		487.5	P	448.4	P	427.9	P		657	P	346.9	P	339.8	P	401.4	P		784.1	P	942.6	P	672.1	P	474.2	P		430	P	451.7	P	429.9	P	376.1	P		682
CAD1	YDR423C	transcription	basic leu zipper transcription factor	6029_at		737.7	P	375.8	P	583.8	P	375.9	P		752.7	P	689.2	P	577	P		3540.2	P	1374.9	P	1006.3	P	782.9	P		4113.2	P	1858.3	P	1677.7	P	1416	P		996.8	P	1091	P	461.8	P	509.7	P		1883.9
DYN2	YDR424C	cytoskeleton	dynein light chain	6030_at		8374.9	P	4975.7	P	5871.6	P	6168	P		10370.7	P	9248.1	P	10462.9	P		4957.5	P	3202	P	4064.5	P	4932.2	P		6755.6	P	6695.2	P	5636.9	P	4440.2	P		10938.5	P	10833.5	P	6344.2	P	2838.3	P		6862
	YDR425W	unknown	unknown	6031_at		308.3	P	101.1	A	136	P	203.6	P		404.6	P	300	P	262.7	P		674.1	P	167.5	P	184.7	P	253.9	P		532.3	P	419.9	P	433	P	159.5	P		304.8	P	440.7	P	173.9	P	110.5	A		425.7
	YDR426C	unknown	unknown	6032_at		62.2	P	34.2	A	56.7	A	97.4	P		78.6	P	86.2	P	61.4	P		95.4	P	47.9	A	30.8	A	83.7	P		91.7	P	76.4	P	78	P	48.6	P		59.6	A	72.6	P	38.2	A	72.4	A		79.2
RPN9	YDR427W	protein degradation	26S proteasome regulatory subunit	6033_at		2124.6	P	1161.6	P	1524.1	P	2191.5	P		2165.6	P	2165.4	P	2672	P		3166.3	P	1536.4	P	1229.3	P	1211	P		5785.3	P	3675.1	P	3824.7	P	1410.9	P		2311.5	P	2732	P	1597	P	944.1	P		2591.5
	YDR428C	unknown	unknown	6034_at		1374.6	P	1825.9	P	1900.2	P	1780.1	P		990.3	P	1219.2	P	1111.2	P		446.4	P	1360.2	P	1077	P	897.1	P		237.4	P	521.7	P	659	P	304.6	P		1407.5	P	1493.5	P	2292.9	P	1403	P		647.2
TIF35	YDR429C	protein synthesis	translation initiation factor eIF3 subunit	6035_at		12498	P	23012.8	P	15869.6	P	14766.2	P		6813.4	P	8966.9	P	9628.6	P		5256	P	10501.6	P	13008.4	P	9928.8	P		4636.3	P	5379.2	P	5873.8	P	4286.7	P		12038.2	P	9195.1	P	12365.6	P	18669.3	P		5623.9
	YDR430C	unknown	unknown; similar to class I family of aminoacyl-tRNA	6036_at		253.3	P	139.1	P	111.4	P	183.3	P		357.9	P	283.9	P	247.9	P		201.3	P	175.5	P	159.1	P	160.6	P		179.9	P	251.4	P	212.8	P	157.5	P		322.2	P	358.4	P	117.1	P	93.4	P		238.6
	YDR431W	unknown	unknown	6037_at		14.6	A	4.8	A	11.8	A	8.1	A		1.8	A	4.7	A	26.8	A		49.8	A	5.9	A	28.8	A	3.4	A		29.1	A	43.6	P	41.4	A	30.9	A		2.9	A	5.7	A	2.2	A	3.6	A		31.9
NPL3	YDR432W	mRNA export; protein import	nuclear shuttling protein	6039_g_at		5469.7	P	7894.9	P	7901.9	P	7273.1	P		8336.7	P	6438.4	P	7520.5	P		30590.9	P	27536	P	17564.7	P	10605	P		13927.3	P	8203.8	P	8358.6	P	7595.1	P		4302.4	P	3855.9	P	5467.5	P	9264.6	P		11260.9
NPL3	YDR432W	mRNA export; protein import	nuclear shuttling protein	6038_at		886.3	P	2064.6	P	1436.8	P	1929.3	P		1592.7	P	1320.4	P	1821.4	P		6584.5	P	5530.9	P	2994.3	P	1542.4	P		6753.7	P	2387.3	P	3062.1	P	1416.8	P		652.8	P	874.8	P	1492.9	P	1991.8	P		1736.9
	YDR433W	unknown	unknown	6040_i_at		5471.9	P	8351.3	P	10077.1	P	10668	P		10106.4	P	8203.1	P	10036.9	P		29737.6	P	31513	P	26061.6	P	13613.9	P		18868.1	P	12459.1	P	13063.1	P	13170.6	P		5634.6	P	5284	P	6801.4	P	16326.2	P		17784.9
	YDR434W	unknown	unknown	6041_at		815.8	P	704.4	P	904.2	P	1078.6	P		566.1	P	737.8	P	863.7	P		1028.7	P	844.6	P	744.6	P	1153	P		433.8	P	931.1	P	744.4	P	780.1	P		854.2	P	761.7	P	675.3	P	475.5	P		897.2
	YDR435C	unknown	unknown	6042_at		919.7	P	129.8	P	193.7	P	470.6	P		1110	P	1236.8	P	1243.6	P		2540	P	417.2	P	498.4	P	729.9	P		1207.9	P	1587.7	P	1617	P	1403	P		1051.8	P	1036.7	P	442	P	184.8	P		2289.5
PPZ2	YDR436W	stress response	ser/thr phosphatase	6043_at		641.3	P	14.5	A	28.7	A	90.5	A		1569.5	P	1276.8	P	1171.4	P		2134.7	P	403.5	P	395.8	P	456.8	P		1071.1	P	1644.4	P	1534.3	P	1220.1	P		1128.5	P	1130.7	P	301.6	A	13	A		2509.3
	YDR437W	unknown	unknown	6044_at		119.6	A	260.4	A	139.8	A	88.2	A		115.8	A	130	A	170.4	A		463.9	P	301.1	P	239.8	A	83	A		205.9	P	209.6	P	286	P	373	P		129.7	A	160.9	A	189	A	86.4	A		333.1
	YDR438W	unknown	unknown	6045_at		341.6	P	570.9	P	454.2	P	380.6	P		373.8	P	306.3	P	347.6	P		528.9	P	540.1	P	550.3	P	457.5	P		482.3	P	449.9	P	443	P	440.6	P		409.9	P	423.4	P	435.2	P	413.3	P		621.6
LRS4	YDR439W	silencing (rDNA) (putative)	unknown	6046_at		146.6	P	247.3	P	240.5	P	204.8	P		138.2	P	128	P	123.5	P		269.5	P	291.5	P	283.8	P	259.2	P		202.7	P	247.6	P	172.2	P	101.4	P		223.1	P	184.4	P	218.8	P	131.2	A		286.4
DOT1	YDR440W	meiosis, checkpoint; transcriptional silencing	unknown	6047_at		499.6	P	212.6	P	603.1	P	571	P		287.4	P	240.1	P	380.3	P		185.5	P	324.9	P	477.5	P	396.2	P		133.4	P	228.5	P	226.6	P	313.5	P		581.8	P	325.2	P	261	P	158.9	P		303.1
APT2	YDR441C	purine metabolism	unknown; similar to adenine phosphoribosyltransferase	6048_at		1303.2	P	3066.2	P	2190.1	P	1728.4	P		972.2	P	840.1	P	1355	P		768.9	P	981.2	P	1329.7	P	1161.8	P		619.2	P	1163.1	P	1070.1	P	992.2	P		1424.4	P	1042.7	P	3050.7	P	2734.2	P		947.3
	YDR442W	unknown	unknown	6003_at		6.5	A	3.8	A	12.6	A	53.3	A		27.4	A	21.9	A	5.4	A		30.8	A	49.2	A	27.9	A	18.2	A		22	A	29.7	A	43.4	P	56.2	A		36.1	A	49	M	25.5	A	76.1	A		49.2
SSN2	YDR443C	transcription	RNA polymerase II mediator subunit	6004_at		546	P	166.4	P	319.5	P	407	P		827	P	952.2	P	885.4	P		757.9	P	500.9	P	487.5	P	548.8	P		879.9	P	1038.7	P	1176	P	1170.6	P		873.9	P	885.2	P	483.3	P	328.7	P		1061.9
	YDR444W	unknown	unknown	6005_at		340.1	P	337.2	P	493	P	378.4	P		563.1	P	417	P	430.2	P		791.8	P	596.9	P	555	P	624.8	P		815.8	P	1120.4	P	957	P	951.5	P		458.5	P	447.9	P	358.8	P	421.6	P		1243.1
	YDR445C	unknown	unknown	6006_at		105.3	A	117.1	A	193.3	A	193.3	P		104.4	A	113.8	A	160.7	M		186.1	P	123	A	148.2	A	176.5	P		299.2	P	420.7	P	402.8	P	461.9	P		145.6	P	131.7	A	131.4	A	107.6	A		324.8
ECM11	YDR446W	cell wall biogenesis	unknown	6007_at		19.2	A	72.6	A	21.8	A	34.5	A		37	A	80.9	M	50	A		7.2	A	67.6	P	25.6	A	92.3	A		35	A	16.4	A	41.1	A	20	A		42.6	A	53.6	A	41.3	A	9.3	A		4.7
ADA2	YDR448W	chromatin structure	histone acetyltransferase complex subunit	6008_at		478.7	P	859.3	P	961	P	1005.2	P		977	P	905.4	P	917.4	P		597.5	P	1258.5	P	1031.9	P	1281.9	P		665.1	P	1188.7	P	1180	P	1176.1	P		1479.2	P	1234.3	P	1251.2	P	628.5	P		1165.5
	YDR449C	unknown	unknown	6009_at		309.2	P	1345.9	P	1291.4	P	1356.3	P		49.7	A	152.5	P	190.1	P		30.1	A	739.6	P	529.5	P	406.3	P		44	A	228.7	P	190.5	P	144.9	P		310.9	P	154.4	P	1012.4	P	1401.4	P		80.9
	YDR451C	unknown	unknown; similar to Yox1p, which binds Leu-tRNA (SP:P34161)	6010_at		286.8	P	499.6	P	439.7	P	851.3	P		105.4	P	303.4	P	246.2	P		110.1	P	907.2	P	498.2	P	356.1	P		257.4	P	276.3	P	295.5	P	415	P		588.6	P	608.5	P	408.3	P	313.9	P		236.7
	YDR452W	unknown	unknown; similar to human sphingomyelin phosphodiesterase	6011_at		1423.9	P	479.6	P	575.9	P	1028	P		1773.5	P	1324.3	P	1480.6	P		1009.5	P	1904.7	P	1600.9	P	1994.8	P		1278.1	P	2626.2	P	2262.2	P	1643.1	P		1665.9	P	1856.7	P	737.2	P	359.9	P		1659.1
	YDR453C	unknown	unknown; similar to Tsa1p	6012_at		732.9	P	294.2	P	230.4	P	294.5	P		3869	P	2448.2	P	2089.2	P		19088.9	P	7491.2	P	719.3	P	495	P		21923.4	P	1053.1	P	1117.9	P	895.9	P		2930.2	P	3441.2	P	1313.7	P	275.1	P		988.4
GUK1	YDR454C	guanine nucleotide metabolism	guanylate kinase	6013_at		14081.4	P	29664.4	P	26278.8	P	16745	P		6581.3	P	6804.4	P	6404.7	P		3428.2	P	9070	P	16928.5	P	13317.8	P		3583.9	P	6085.7	P	5868.4	P	6575.3	P		11576.1	P	10067.8	P	16815.8	P	19917.3	P		5711.5
	YDR455C	unknown	unknown	6014_at		18.8	A	29.6	A	16.7	A	8.4	A		52.1	A	31.1	A	24.5	A		56.3	A	17.5	A	39.8	A	8.9	A		38.9	A	31.4	A	16.7	A	26.9	A		34.9	A	44.1	A	7.1	A	10	A		8.6
NHX1	YDR456W	transport	Na+/H+ antiporter	6015_at		1703.3	P	632.2	P	889.5	P	963.5	P		2186.7	P	1952	P	1809.9	P		1965.2	P	882.8	P	1256.7	P	1430.2	P		1663.6	P	1542.9	P	1536.1	P	1181.8	P		2076.6	P	2353.9	P	1322.5	P	385.8	P		2254.6
TOM1	YDR457W	cell cycle, G2/M	unknown	6016_at		2176	P	1528.9	P	1702.3	P	1610.5	P		1721.2	P	1331.7	P	1308	P		1476.8	P	661.9	P	870.6	P	1147.4	P		2144.1	P	2944	P	2878.7	P	2139.4	P		1826.9	P	2017.6	P	1413.3	P	1367.3	P		1608.4
	YDR458C	unknown	unknown	6017_at		269.2	P	137.8	P	174.8	P	157	P		299.4	P	159.2	P	260.7	P		159.4	P	369.5	P	358.4	P	399.5	P		273.7	P	582	P	390.4	P	282.8	P		348.8	P	243	P	211.1	P	166.1	P		336.7
	YDR459C	unknown	unknown; similar to protein PIR:S51289	6018_at		422	P	664.6	P	534.3	P	404.2	P		491.9	P	535.3	P	566.1	P		670.9	P	990.7	P	651.5	P	704.8	P		871.9	P	723.7	P	797.7	P	528.8	P		528.4	P	526.6	P	582.7	P	833.9	P		530.4
TFB3	YDR460W	transcription	TFIIH 38 kD subunit	6019_at		1060.7	P	926.5	P	1149.3	P	867.9	P		1257.7	P	1053.1	P	940	P		2220.5	P	1071.2	P	794.8	P	1004.6	P		2134.2	P	1532.9	P	1410.6	P	634.1	P		1342.6	P	1294.7	P	908	P	963.9	P		1693.6
MFA1	YDR461W	mating	a-factor precursor	6021_f_at		91.7	A	91.6	A	27.7	A	53.3	A		104.8	P	127.2	M	185.8	P		273.6	P	254.3	P	286.8	P	132.3	P		304.3	P	407.7	P	309.2	P	259.7	P		139.3	P	166.8	P	100.4	P	127	A		374.9
MFA1	YDR461W	mating	a-factor precursor	6020_r_at		40.6	A	41.6	A	20.7	A	55.8	A		65.6	A	12.6	A	12.9	A		37.3	A	25.1	A	14.6	A	27.7	A		104.2	A	23.4	A	124.6	A	45.4	A		14.8	A	71.3	A	15.8	A	33	A		133.6
MRPL28	YDR462W	protein synthesis	ribosomal protein, mitochondrial L28	6022_at		1542.8	P	550.8	P	785.1	P	593.2	P		1846.2	P	1564.3	P	1229.7	P		4682.4	P	621.8	P	501.9	P	715.4	P		4015.8	P	2534.4	P	2038.6	P	1251.4	P		1872.9	P	2016	P	780	P	804	P		3288.1
STP1	YDR463W	tRNA splicing	transcription	6023_at		910.1	P	1277.9	P	990.5	P	772	P		1212.6	P	1134.7	P	1491.7	P		6194.6	P	1680.8	P	1274.7	P	1541.7	P		3869.7	P	3739.4	P	3774.2	P	1693.2	P		1483.4	P	981.4	P	1199.5	P	1349	P		5831.6
SPP41	YDR464W	splicing	negative regulator of spliceosome genes	6024_at		271.9	P	533.5	P	318.6	P	312.9	P		523.7	P	490.8	P	378.7	P		1191.4	P	239.9	P	252.3	P	251	P		1152.1	P	948.5	P	885.7	P	352.6	P		372.5	P	396.7	P	412.4	P	1012.8	P		1021
RMT2	YDR465C	arginine metabolism	arginine methyltransferase	6025_at		2848.6	P	7974.1	P	6448.3	P	3755	P		387.9	P	1102.8	P	1201.9	P		204.9	P	3484.4	P	2540.4	P	1789.2	P		224.7	P	911.8	P	754.6	P	448.1	P		1301.2	P	799.6	P	6884.3	P	8169.5	P		712.8
	YDR466W	unknown	unknown	5980_at		1127.3	P	290.5	P	437.2	P	645.5	P		1943.6	P	1565.6	P	1506.6	P		1404.2	P	856.3	P	883.9	P	715.7	P		1537.5	P	1759.9	P	1626.7	P	1060.5	P		1861	P	2191.3	P	1014.1	P	436.8	P		2047
	YDR467C	unknown	unknown	5981_at		219.9	A	64.9	A	253.1	A	169.2	A		231.4	A	96.2	A	129.9	A		141.2	A	37.4	A	41.3	A	46.3	A		182.4	A	166.2	P	189.8	A	99	A		324.2	A	242.4	M	112.1	A	37.3	A		433.2
TLG1	YDR468C	endocytosis	late Golgi t-SNARE	5982_at		697.6	P	740.6	P	920.5	P	1425.4	P		827.5	P	823.6	P	925.8	P		1195.2	P	919.9	P	916.9	P	772.9	P		495.9	P	1170	P	1153.5	P	1071.9	P		911.5	P	890.9	P	931.5	P	486.2	P		1549.7
	YDR469W	unknown	unknown; similar to C. elegans dpy-30 gene product,	5983_at		340.9	P	565.6	P	637.8	P	1101.6	P		202.5	P	329.5	P	323.5	P		557.3	P	746.2	P	481.6	P	541.5	P		239.5	P	331.8	P	325	P	328.4	P		364	P	285.1	P	651.8	P	512.2	P		455
	YDR470C	unknown	unknown; mitochondrial carrier (MCF) family	5984_at		111.6	P	56.4	A	65.9	A	77.5	M		96.8	P	127	M	109	P		14.9	A	55.8	A	53.1	A	91	M		21.4	A	44.8	P	42.6	P	49.2	M		122.8	P	104.3	P	73.5	M	62.1	A		37.4
RPL27B	YDR471W	protein synthesis	ribosomal protein L27B	5985_at		17189	P	33262.7	P	28380.4	P	27954.5	P		12884.8	P	16481.9	P	17473.5	P		1366.7	P	12637.8	P	20575.5	P	18606.3	P		765	P	7012.7	P	6753.8	P	6642.8	P		17173	P	14921.2	P	22250.6	P	31382.5	P		4411.1
TRS31	YDR472W	secretion (putative)	transport protein particle (TRAPP) subunit, 31 kD	5986_at		669.7	P	1426.2	P	1567.3	P	1740.6	P		437.5	P	492.1	P	792	P		293.9	P	1208.6	P	1112.5	P	889.1	P		198.2	P	385	P	322.7	P	379.6	P		862.1	P	769.2	P	1399.7	P	1201.6	P		606.6
PRP3	YDR473C	mRNA splicing	U4/U6 snRNP protein	5987_at		908.9	P	1109.5	P	1258.3	P	1478.9	P		947.5	P	1060.8	P	998.7	P		1266.3	P	1093.1	P	968.9	P	1106.2	P		996.4	P	1617	P	1374.2	P	1192.5	P		875.5	P	896.7	P	1180.7	P	1106.8	P		2026.9
	YDR474C	unknown	unknown	5988_at		718	P	504.7	P	404.6	P	383.1	P		928.2	P	1037.4	P	798.4	P		1233.6	P	1636.6	P	1019.9	P	843.1	P		842.5	P	1198.6	P	1034.2	P	1047.5	P		804.9	P	887	P	413.1	P	297	P		1314.3
	YDR475C	unknown	unknown	5989_at		134.1	P	65.5	A	16	A	23.8	A		138.7	P	146.4	P	152.2	P		123.7	P	232.1	P	101.8	A	48.8	A		80	P	61.4	A	97.4	P	134.6	A		138.4	P	149.1	P	11.9	A	5.7	A		90.5
	YDR476C	unknown	unknown	5990_at		912.3	P	309.4	P	823.4	P	707.5	P		2110.4	P	1764.2	P	1704.9	P		4135.6	P	2686.4	P	2176.9	P	2150.7	P		5002.3	P	2193.1	P	1887.2	P	2044.1	P		2462.4	P	2463.5	P	1017.4	P	339.2	P		3296.5
SNF1	YDR477W	glucose derepression	protein kinase	5991_at		561.2	P	411.7	P	402	P	555.4	P		1460.1	P	940.5	P	1293.6	P		1092	P	1129.8	P	821.9	P	880	P		1424.4	P	1501.5	P	1494.8	P	1278.4	P		956.3	P	985.2	P	386.8	P	806.4	P		1651.7
SNM1	YDR478W	rRNA processing	RNase MRP component	5992_at		463.9	P	1658.2	P	1447.2	P	2100.6	P		386.7	P	431.9	P	749	P		479.2	P	1664.1	P	1413.8	P	791.1	P		625.8	P	688.9	P	670.6	P	721	P		555	P	453.1	P	1505.9	P	1580.1	P		762.1
	YDR479C	unknown	unknown	5993_at		719.7	P	117	A	138.6	M	182.4	P		1510.8	P	1175.1	P	1233.2	P		1518.7	P	926.3	P	842.5	P	826.8	P		2014.1	P	1760	P	1587.8	P	1648.9	P		939	P	1038.3	P	253.7	P	236.1	A		1685.6
DIG2	YDR480W	invasive growth	negative regulator	5994_at		412.7	P	212.8	A	483.5	P	626.3	P		735.2	P	444.3	P	553.8	P		3748.3	P	899.6	P	903.1	P	744.4	P		3946.6	P	745.1	P	794.9	P	1027.8	P		719.1	P	744.2	P	282.8	P	19.2	A		742.7
PHO8	YDR481C	phosphate metabolism	vacuolar alkaline phosphatase	5995_at		483.8	P	577.8	P	791.2	P	1036.5	P		1203.3	P	1105.6	P	978.4	P		4568.8	P	1513.9	P	984.9	P	1329.9	P		4724.9	P	2478.3	P	2138.5	P	1829.3	P		852.2	P	1004.5	P	630.9	P	419.8	P		2774.3
	YDR482C	unknown	unknown	5996_at		1199.2	P	2966.7	P	2312.8	P	1679.6	P		1093.3	P	1389.7	P	937.4	P		832.6	P	736.1	P	758.8	P	945.4	P		1100.2	P	1076.8	P	967.9	P	902.6	P		1134.9	P	1053.8	P	2392.7	P	3926.6	P		1951.3
KRE2	YDR483W	protein glycosylation	alpha-1,2-mannosyltransferase	5997_at		3998.1	P	6713.6	P	5165.9	P	4030	P		1335.6	P	3022.2	P	3272.5	P		6714.3	P	5206.1	P	5207.7	P	4732.4	P		8765.1	P	7189.7	P	6606.3	P	7356	P		4534	P	4559.3	P	5224.6	P	7049.6	P		7250.8
SAC2	YDR484W	cytoskeleton	suppressor of actin mutation	5998_at		274.4	P	222.1	P	327	P	231.7	P		87.4	P	150.6	P	176	P		202	P	271.5	P	351.7	P	449.4	P		223.5	P	167.5	P	239.3	P	236.4	P		215.7	P	299.8	P	209.5	P	298.7	P		344.2
	YDR485C	unknown	unknown; similar to human YL-1 protein, GB:D43642	5999_at		873.8	P	834.7	P	879.3	P	546.9	P		884.1	P	816.5	P	794.9	P		2279.3	P	1021.3	P	717.4	P	811.7	P		2237.5	P	1640.4	P	1509.9	P	1536.3	P		1047.2	P	889.8	P	900.7	P	1123	P		1641.1
	YDR486C	unknown	unknown; similar to Snf7p	6000_at		4672.1	P	2303.4	P	2858.6	P	2307.5	P		4201.2	P	4692	P	4100.8	P		5302.8	P	5078.8	P	4701.9	P	3639.9	P		5676.7	P	2645.8	P	3047.2	P	3268.2	P		4697.1	P	4735.7	P	3037.5	P	1124.2	P		4420.9
RIB3	YDR487C	flavin biosynthesis	3,4-dihydroxy-2-butanone 4-phosphate synthase	6001_at		4281.8	P	4031.5	P	4255.9	P	5346.2	P		3165.8	P	3590.4	P	3912.8	P		5375.6	P	4298.6	P	4769.3	P	4121	P		6653.7	P	1752.5	P	1724.9	P	2269.4	P		5446.9	P	4642.4	P	5013.3	P	2838.9	P		1741.9
PAC11	YDR488C	unknown	unknown; required in absence of Cin8p	6002_at		313.7	P	217.9	A	382.8	P	428.8	P		499.2	P	459.7	P	403	P		67.5	A	137.9	P	226.3	P	346.8	P		128.4	P	114.6	P	96.7	P	116.8	A		587.9	P	471.7	P	601	P	206.6	A		66.3
	YDR489W	unknown	unknown	5958_at		386.2	P	1441	P	1061.5	P	741.2	P		258.1	P	153.1	P	228.6	P		176	P	479.7	P	564.4	P	476.5	P		121.3	P	129.1	P	144.7	P	107.6	P		524.5	P	364.1	P	1118.5	P	769.1	P		289.4
PKH1	YDR490C	unknown	protein kinase (ser/thr)	5959_at		709.3	P	133.6	A	184	P	177.5	P		1484.6	P	1027.9	P	921.9	P		1241.3	P	830.2	P	769.3	P	764.1	P		1272.8	P	1115.9	P	867.7	P	770.9	P		1065.5	P	979	P	214.5	P	179.7	P		1641.5
	YDR491C	unknown	unknown; similar to Hrd312p	5960_at		220.2	M	298.4	A	210.4	A	145.7	A		119.1	A	218.1	A	188.2	P		147.2	M	119	A	203.2	P	159.6	P		147	A	189.8	A	196.9	A	211.1	P		193.1	P	180.8	M	243.1	M	129.2	A		145.7
	YDR492W	unknown	unknown	5961_at		8481.1	P	4922.3	P	6756.1	P	6291.6	P		2415.6	P	2488.9	P	2902	P		2577.4	P	3509.2	P	3484.9	P	4508.1	P		2901	P	4895.3	P	4687.9	P	3404.3	P		4116	P	2559.8	P	3612.6	P	2953.9	P		8572.6
	YDR493W	unknown	unknown	5962_at		1128.8	P	891.1	P	1125.3	P	902.4	P		871.4	P	673.2	P	684.2	P		1017.8	P	655.2	P	632.2	P	561.6	P		746.9	P	525.7	P	609.3	P	385.3	P		1200.3	P	945	P	788	P	633.8	P		742.4
	YDR494W	unknown	unknown	5963_at		1748.1	P	864	P	836.3	P	1094.6	P		2332.2	P	1555.3	P	1483	P		2335.2	P	1144	P	718.3	P	826	P		2373.5	P	2287.3	P	2876.5	P	1394.1	P		2566.3	P	1937	P	887	P	1072.5	P		3746.7
VPS3	YDR495C	vacuolar protein targeting	unknown	5964_at		124.6	P	143.4	P	107.1	P	89.5	A		104.1	P	100	P	61.6	P		174.6	P	56.3	M	91	P	106.1	P		227.3	P	278.5	P	242.1	P	119	P		132.4	P	106.1	P	124.8	P	208.8	P		211.4
	YDR496C	unknown	unknown	5965_at		350.5	P	1859.8	P	1612.5	P	974.6	P		40.4	A	211.1	P	275.9	P		15.4	A	774.7	P	612.4	P	522.8	P		47.7	A	210	P	152.6	P	137.9	P		324.9	P	137.1	P	1457.7	P	2277.9	P		105.7
ITR1	YDR497C	transport	inositol permease	5966_at		23104.1	P	23114.9	P	22615.3	P	20774.2	P		18467.6	P	23560.6	P	18447.7	P		19581.1	P	18697.9	P	17437.4	P	11935	P		17628.1	P	12183	P	12343.2	P	7852.6	P		21467.8	P	20441.1	P	18271.1	P	24475.6	P		11291.4
SEC20	YDR498C	secretion	unknown; ER membrane protein	5967_at		1485.1	P	768.9	P	1232.9	P	1207.2	P		2514.2	P	2026	P	1686.6	P		1776	P	1165.4	P	1349.6	P	1392.9	P		1522.8	P	1000.7	P	1020.4	P	946.2	P		3185.1	P	3103.8	P	1685.1	P	768.5	P		1440.7
	YDR499W	unknown	unknown	5968_at		443.5	P	256.7	P	336.5	P	319.4	P		325.2	P	355.1	P	401.3	P		345.1	P	216.8	P	342.1	P	421.9	P		358.1	P	470.9	P	439.9	P	293.8	P		407.8	P	432.8	P	252	P	110.6	A		445.3
RPL37B	YDR500C	protein synthesis	ribosomal protein L37B	5969_at		23624.5	P	42728.1	P	38976	P	31121.2	P		24920.2	P	18744.4	P	22161.9	P		7867.9	P	18007.1	P	24793	P	23521.9	P		8030.4	P	17976.1	P	16976.9	P	12119.3	P		19177	P	24776.5	P	25774	P	35182.3	P		12597
PLM2	YDR501W	plasmid maintenance (putative)	unknown	5970_at		42.2	A	95.4	A	99.2	A	252.8	P		106.1	A	81	A	102.2	A		30.4	A	162	M	130.6	M	137.4	P		31.8	A	44.8	P	42.8	P	78.9	A		162.8	P	100.8	A	105.2	A	97.9	A		67.7
SAM2	YDR502C	methionine biosynthesis	regulator; S-adenosylmethionine synthetase	5971_at		5429.2	P	8565.8	P	5693.6	P	11294.2	P		1297.4	P	1391.6	P	2504.8	P		846.4	P	7869	P	2773.6	P	1415.8	P		229.8	P	686.7	P	853.4	P	1459.5	P		3619.6	P	1624.2	P	4691.3	P	5700.1	P		643.5
LPP1	YDR503C	phospholipid metabolism	lipid phosphate phosphatase	5972_at		481.5	P	636.5	P	688.2	P	574.5	P		279.1	P	251.1	P	400.7	P		323.7	P	682.1	P	633	P	719.8	P		191	P	258.9	P	299	P	400.8	P		349.8	P	247.1	P	259.3	P	269.2	P		215
	YDR504C	unknown	unknown	5973_at		3229.9	P	918.4	P	926	P	1840.5	P		3569.4	P	3778	P	3513.3	P		6293.3	P	901	P	1221.7	P	1201.2	P		4073.7	P	5380.4	P	5418	P	5553.2	P		4120.5	P	3869.3	P	1257	P	1106.6	P		7350.2
PSP1	YDR505C	unknown	unknown; overexpression suppresses mutation in pol3	5974_at		765.6	P	234.3	P	303.2	P	413.2	P		552.7	P	363	P	482.8	P		1643.9	P	364.2	P	313.7	P	310.5	P		1206.7	P	1490.1	P	1347.5	P	1063.1	P		733.8	P	507.8	P	360.3	P	380.2	P		1278
	YDR506C	unknown	unknown; similar to Fet5p	5975_at		683.9	P	211.4	P	317.1	P	416.4	P		1008.1	P	1123.4	P	1003.8	P		258.9	P	193.9	P	317.6	P	278.8	P		219.9	P	323.3	P	245.9	P	332.5	P		898.5	P	980.7	P	679.8	P	211.7	P		222.6
GIN4	YDR507C	cell cycle (growth inhibitor)	protein kinase	5976_at		596.3	P	922.8	P	1454.4	P	1437.9	P		497.8	P	462.7	P	644.6	P		1080.5	P	1126.7	P	780.8	P	852.7	P		1172.3	P	2997.2	P	1923.3	P	1679.9	P		666.3	P	533.9	P	547.6	P	669.6	P		683.6
GNP1	YDR508C	transport	glutamine permease	5977_at		1841.1	P	4170.7	P	4052.9	P	6372.3	P		2085	P	1436.9	P	1833	P		1509.8	P	566.6	P	2150	P	3775.4	P		2155.3	P	5680.4	P	5154.7	P	4642.9	P		2883.1	P	2222.2	P	5604.5	P	8136.2	P		5311.5
	YDR509W	unknown	unknown	5978_at		37.1	A	130.1	A	110.2	A	195.9	P		15.5	A	9.4	A	8.2	A		5.5	A	5.8	A	8.1	A	44	A		62.1	A	115.2	P	83.7	P	131.1	P		68.2	A	10.1	A	145	P	370	P		139.4
SMT3	YDR510W	protein degradation	ubiquitin-like protein	5979_at		1497.3	P	1207.6	P	1763.3	P	2192.6	P		2493.4	P	1711.1	P	1872.4	P		3759.4	P	2298.2	P	2778.3	P	3142.5	P		3371.4	P	2426.9	P	2573.1	P	2360.5	P		2378.1	P	2209.5	P	1512.6	P	1072.9	P		3878.8
	YDR511W	unknown	unknown	5935_at		2355.1	P	756.5	P	1256.3	P	1329.9	P		1932	P	1217.2	P	1469.3	P		2402.8	P	2161.5	P	1497.6	P	1191.3	P		3923.8	P	2460.1	P	2747.5	P	2788.1	P		2901.1	P	2259.1	P	1156.6	P	536.2	P		2157.7
	YDR512C	unknown	unknown	5936_at		2048.8	P	278.5	P	304.1	P	624.9	P		3260.2	P	2536.3	P	3108.4	P		2462.8	P	976.2	P	787.2	P	1100.3	P		4097.9	P	923.9	P	992.3	P	1084.8	P		3681.2	P	4115.4	P	1265.4	P	193.4	A		977.4
TTR1	YDR513W	electron carrier	glutaredoxin	5937_at		14687.3	P	276.6	A	735.9	P	2611.7	P		18576.4	P	18350.3	P	17227.8	P		11615.8	P	4899.1	P	3772.5	P	5245.9	P		13676.3	P	6587.8	P	6833.7	P	7796.8	P		17148.5	P	18809.9	P	7140.3	P	134.7	A		7221.7
	YDR514C	unknown	unknown	5938_at		483.5	P	1634	P	1406.5	P	1358.9	P		602	P	661.5	P	668.1	P		78.3	A	1036.2	P	542.1	M	467.8	P		475	P	628.3	P	632	P	668	P		728.4	P	625.4	P	1464.4	P	2915.3	P		207.9
SLF1	YDR515W	Cu2+ ion homeostasis	CuS biomineralization	5939_at		126	P	84.8	P	72.1	P	133.7	P		63.1	P	58.2	A	114.3	P		286	P	190.7	P	82.6	P	81.5	M		408.8	P	115.9	P	157.8	P	182.7	P		54.6	A	106.6	P	99.6	P	161.2	P		89.1
	YDR516C	unknown	unknown; similar to Glk1p	5940_at		1991.4	P	118.8	P	124.2	A	239.4	P		2052.4	P	2093.2	P	2158.1	P		3285.8	P	841.4	P	1124.8	P	1642.6	P		3780.2	P	2533.3	P	2560.9	P	2355.5	P		3693.4	P	3471.4	P	785.3	P	143.2	A		2530.1
	YDR517W	unknown	unknown	5941_at		561	P	205.8	P	475.2	P	483.8	P		172.1	P	615.5	P	985.9	P		2322.1	P	891.6	P	876.8	P	1050.2	P		3389.3	P	1695.8	P	2134.2	P	1719.8	P		954.9	P	835.3	P	406.9	P	374.2	P		2679.2
EUG1	YDR518W	protein folding	protein disulfide isomerase	5942_at		383.9	P	468.5	P	957	P	736.6	P		498.5	P	361.5	P	455.9	P		535.9	P	568.5	P	873.9	P	1148.8	P		567.8	P	464.9	P	478.7	P	419.2	P		634.5	P	466.3	P	347.9	P	269.4	P		412.7
FKB2	YDR519W	protein folding	peptidyl-prolyl cis-trans isomerase	5943_at		3276	P	2040.3	P	2490.3	P	2756.4	P		2910.5	P	2381.7	P	2733.7	P		4725.7	P	3301.6	P	3422.8	P	2919.7	P		6640.1	P	4228.7	P	4204.7	P	3613.1	P		3480.1	P	3223.6	P	2474.9	P	1328.2	P		1985
	YDR520C	unknown	unknown; similar to glycosyl hydrolase, contains a	5944_at		432	P	562.5	P	509.4	P	540.5	P		427.5	P	407.6	P	406.2	P		601.5	P	588	P	450.5	P	409.9	P		894.1	P	1506.2	P	1470	P	774.8	P		509.9	P	394.3	P	448.5	P	469.1	P		881.8
	YDR521W	unknown	unknown	5945_at		56.2	A	66.7	A	103	A	77.8	A		15.8	A	44	A	25.6	A		72.8	A	125.9	A	102.2	M	90.6	A		104.5	A	144.8	P	200.9	P	199.8	P		20.5	A	35.6	A	38.2	A	137.6	A		109.7
SPS2	YDR522C	meiosis	unknown	5946_at		7.4	A	6.6	A	10.1	A	6.7	A		4.5	A	2.7	A	1.9	A		2.6	A	10	A	14	A	5.7	A		7	A	7.9	A	4.5	A	3	A		4.6	A	2.1	A	3.8	A	13.1	A		2.3
SPS1	YDR523C	meiosis	protein kinase	5947_at		166.4	P	237.8	P	209.3	P	80.2	M		125.8	P	116.6	P	228.6	P		54.9	A	179.6	P	369.2	P	354.5	P		146.2	P	271.6	P	266.1	P	197.5	P		69	P	64	A	90.3	P	161.9	P		140.4
	YDR524C	unknown	unknown	5925_at		29478.3	P	48349.1	P	41850.1	P	38320	P		23910.2	P	30290.7	P	28949.4	P		32400.9	P	34876.5	P	39655.8	P	32113.9	P		51818.7	P	44367.1	P	42463	P	59168.3	P		30324.3	P	28548.4	P	35578.9	P	49501.8	P		35035.7
	YDR524C	unknown	unknown	5948_at		842.9	P	1211.5	P	1162.1	P	860.3	P		485.8	P	484.7	P	585	P		1340.3	P	1190.8	P	1474.2	P	1414.9	P		1350.9	P	1479.3	P	1401.2	P	810.4	P		682.4	P	586	P	652.8	P	1127.3	P		1374.9
	YDR524C	unknown	unknown	5926_g_at		10419.7	P	0	No Call	0	No Call	0	No Call		30876.7	A	39608.5	A	39257.1	A		0	No Call	0	No Call	0	No Call	0	No Call		73146.6	P	62360.1	P	57920.5	P	98302.8	P		0	No Call	39270.5	A	0	No Call	0	No Call		0
	YDR525W	unknown	unknown	5921_at		14829.5	P	7483.6	P	8504.9	P	8795.6	P		17584.6	P	18729.5	P	17726.1	P		24608.1	P	16061.5	P	13762.5	P	11977	P		30196.6	P	26699.6	P	25769	P	29689.7	P		16668.4	P	16216.5	P	14216.8	P	7330.5	P		25226.6
	YDR525W	unknown	unknown	5949_at		58.5	A	11.2	A	82.4	A	53.5	A		30.8	A	35.8	A	11.7	A		58.7	A	104.4	A	152.5	P	76.3	A		11.7	A	38.1	A	33.9	A	53.5	A		48.3	A	5.8	A	2.9	A	19.2	A		9.2
	YDR526C	unknown	unknown	5950_at		129.8	P	407	P	171.5	P	246.4	P		40.4	A	68	A	61.4	A		169	P	90.6	P	108.9	P	85.9	M		216.6	P	160.5	P	138.5	P	68.6	A		107.8	P	105.7	P	325.6	P	424.7	P		185.4
	YDR527W	unknown	unknown	5951_at		240.6	M	1531.4	P	1207.5	P	1001.1	P		163	M	221.7	P	294.9	P		1203.7	P	577.3	P	284	P	446.6	P		1724.3	P	971.9	P	901.7	P	324.2	P		498.8	P	232.1	P	2021.4	P	1527.3	P		950.5
	YDR528W	unknown	unknown	5952_at		397.4	P	854.8	P	1606.2	P	717.1	P		171	P	315.3	P	349.3	P		167.5	P	692.6	P	496	P	983.6	P		234.3	P	184.9	P	234.1	P	190.9	P		491.8	P	281.2	P	600.5	P	544.3	P		220.4
QCR7	YDR529C	respiration	cytochrome-c reductase subunit	5953_at		20239.6	P	4392	P	10504	P	13127.6	P		19059.4	P	16953.3	P	16163.4	P		21428.6	P	5625.8	P	5516.9	P	7304.8	P		22463.3	P	22407.9	P	21604.4	P	14491.6	P		11892.6	P	17398.9	P	12007.5	P	9220.3	P		16985.7
APA2	YDR530C	purine metabolism	ATP adenylyltransferase II	5954_at		2629.9	P	464.8	P	992.3	P	844.3	P		2507.6	P	2287.4	P	2280.4	P		4259.1	P	2343.6	P	2286.2	P	2300.2	P		3642.8	P	2333.5	P	3015.9	P	1653.1	P		2903	P	2737.1	P	1197.3	P	381.1	P		4118.4
	YDR531W	unknown	unknown	5955_at		4088.1	P	1758.3	P	3115.9	P	5523.9	P		6289.7	P	8789.5	P	7481.1	P		559.8	P	707.8	P	1742.1	P	2404	P		777.4	P	1163.2	P	1294.1	P	629.8	P		5454.1	P	4780.1	P	4500	P	2001.5	P		1482.4
	YDR532C	unknown	unknown	5956_at		98.6	P	123.1	M	148.6	P	165.2	P		99.6	P	82	P	104.9	P		207.3	P	133.9	P	107.8	P	137.7	P		201.1	P	154.9	P	231.9	P	105.2	P		81.9	P	78.7	P	72.9	P	54.5	A		228.4
	YDR533C	unknown	unknown	5957_at		13290	P	5098.9	P	2344.3	P	1615.2	P		22224.6	P	22410.9	P	19710.1	P		9358.4	P	8740.8	P	10058.4	P	5810.8	P		10385.5	P	4202.5	P	4789.5	P	3975.2	P		16972	P	27213.8	P	12514.3	P	1967.4	P		3202.8
	YDR534C	unknown	unknown	5913_at		387.2	P	109.9	P	73.5	A	137.3	P		1561.5	P	1114.8	P	747.5	P		261.3	P	169.4	P	225.8	P	276.9	P		156.5	P	267.6	P	268.2	P	318.3	P		656.7	P	1143.4	P	301.5	P	175.8	P		216.5
	YDR535C	unknown	unknown	5914_at		196.1	A	240.3	A	106.1	A	219.6	A		254.1	A	275.8	P	253.3	M		441.8	A	257.9	A	248.7	A	190.6	A		169.6	M	235.9	A	269	A	366.2	M		229	P	264.9	A	252.8	A	151.4	A		316.8
STL1	YDR536W	transport	hexose transporter (putative)	5915_at		6161.2	P	57.4	A	44	A	38.7	A		11361.1	P	8443.7	P	4248.1	P		1170.9	P	306.5	P	148.2	P	195.2	P		628.6	P	1807.5	P	1736.6	P	1963.4	P		9813	P	11319.7	P	1202.8	P	246.6	P		2682.4
	YDR537C	unknown	unknown	5916_at		76.9	A	19.3	A	60.6	A	101.1	A		22.2	A	91.2	M	29.3	A		17.5	A	120.6	A	81.6	A	109.7	A		6.8	A	44.5	P	46.3	A	54.7	A		69.2	A	57.6	A	59	A	120	A		87.4
PAD1	YDR538W	phenylacrylic acid resistance	phenylacrylic acid decarboxylase	5917_at		1702	P	1372.7	P	1933.1	P	2293.7	P		1730.8	P	2076.9	P	1815.1	P		4349.9	P	3908.6	P	4497.4	P	3464.3	P		3090.4	P	2440.4	P	2360.9	P	2749	P		1709.3	P	1608.9	P	1521.6	P	1241.8	P		3313.2
	YDR539W	unknown	unknown	5918_at		1472.6	P	807.5	P	1184.9	P	1469.1	P		1960.7	P	1420.4	P	1668.6	P		1433.2	P	1814.6	P	2370.5	P	3032.4	P		570.5	P	1177.1	P	1078.7	P	977.4	P		1958.1	P	1745.5	P	1595.3	P	757.4	P		1647.4
	YDR540C	unknown	unknown	5919_at		73.7	P	82.4	A	92.3	A	158.9	M		67.1	P	87.8	A	104.2	P		1132.8	P	227.3	P	225.8	P	206	P		906	P	757.6	P	686.6	P	532.5	P		76.8	P	57.5	A	48.8	A	116.7	A		429
	YDR541C	unknown	unknown; similar to dihydroflavonol-4-reductases	5920_at		354.7	P	418.7	P	592.6	P	658.8	P		363.8	P	381.9	P	443.8	P		315.1	P	718.4	P	1286.3	P	1162.4	P		336	P	443.8	P	447.4	P	403.3	P		481.1	P	346.5	P	676.9	P	346.7	P		368.4
	YDR542W	unknown	unknown	3403_f_at		809.5	P	503.7	P	538.9	P	358.1	P		605.6	P	994.9	P	649.7	P		1799.3	P	1694.8	P	1468.5	P	1228.3	P		1212.6	P	747.1	P	1239	P	1023.5	P		807	P	823.7	P	297.6	P	379.3	P		1161.9
	YDR543C	unknown	unknown; similar to other subtelomerically-encoded proteins	3356_f_at		106.1	P	172.5	P	241.6	P	148.6	P		111.8	P	140.1	P	120.2	P		300.6	P	260.1	P	207.4	P	230.3	P		213	P	121.5	P	244.4	P	233.2	P		101.9	P	88.2	P	66	A	225.8	P		179.2
	YDR544C	unknown	unknown	3357_at		59.5	A	71.8	A	104.9	A	63.9	A		45.4	A	7.4	A	30.4	A		66.5	A	85.8	A	75.8	M	73.7	P		9.4	A	38.1	A	21.6	A	98.8	A		7.4	A	31.9	A	13.2	A	48.9	A		27.7
	YEL001C	unknown	unknown	5745_at		5757	P	9223	P	9356.1	P	10129.9	P		4152.3	P	4528.8	P	5196.1	P		1288.7	P	3871.9	P	6218.3	P	6628.1	P		538.4	P	1705.9	P	1417.3	P	2043.6	P		5878.9	P	4877.5	P	6579.5	P	6892.9	P		1338.4
WBP1	YEL002C	protein glycosylation	oligosaccharyltransferase complex subunit	5744_at		10138.3	P	7116.8	P	9387.7	P	8260.3	P		8443.1	P	7326.4	P	6656.6	P		2263.2	P	6609.8	P	8638.1	P	6791.8	P		1618.5	P	3136.9	P	4125.9	P	2413.5	P		10260.9	P	11094.7	P	6918	P	5080.5	P		3167.8
GIM4	YEL003W	protein folding	chaperone; tubulin folding	5743_at		771.1	P	1433.5	P	1361.7	P	1397.3	P		422.2	P	400.3	P	605.9	P		313.6	P	711	P	1025.6	P	770.7	P		325.7	P	512.6	P	675.2	P	259.4	P		565	P	420.2	P	621.3	P	904.2	P		320.3
YEA4	YEL004W	unknown	unknown; similar to GOG5, a gene involved in vanadate	5742_at		623.6	P	127.1	A	173.8	P	272.9	P		466.6	P	438.9	P	375.6	P		348.1	P	486.8	P	592.9	P	618.5	P		297.1	P	550.3	P	582.4	P	291.8	P		653.7	P	743.8	P	423.8	P	90.7	A		367
VAB31	YEL005C	vacuolar protein targeting (putative)	unknown; Vac8p binding protein	5741_at		110.1	P	103.5	A	86	A	97.9	A		244	P	216.1	P	221.9	P		186.3	P	217.4	P	212.8	P	267.9	P		232.7	P	352.8	P	560.9	P	239	P		248.7	P	328.7	P	166.6	P	67.5	A		202.8
	YEL006W	unknown	unknown; similar to Aac1p, Pet9p, Aac3p, Yil006p and other	5740_at		1662.1	P	1440.5	P	2376	P	1464.5	P		1149.3	P	1116.9	P	1293.3	P		4753.7	P	3372.9	P	2351.3	P	1816.1	P		4159.4	P	2218.7	P	2178.4	P	1617	P		1485.6	P	1275.6	P	1666.3	P	964.2	P		2944.3
	YEL007W	unknown	unknown; similar to Yhr177p	5739_at		1547.3	P	2239.6	P	1996.9	P	1648.6	P		1780.8	P	1516.4	P	1468	P		1541.4	P	1580.1	P	2285.2	P	3398.7	P		1654.3	P	2219.5	P	1996.9	P	1267.4	P		1463	P	1191.3	P	1122.9	P	2262.4	P		1939.9
	YEL008W	unknown	unknown	5738_at		96.9	A	7.8	A	82.8	A	6.7	A		156.2	P	204.4	P	211.8	P		127.2	A	57.1	A	60.5	A	53	A		188	A	390.5	P	587.9	P	327.6	P		218.7	P	154.1	P	16	A	30.1	A		314.5
GCN4	YEL009C	amino acid, purine biosynthesis	transcription factor	5737_at		20291.4	P	25016.5	P	16291.7	P	19790.8	P		19682.4	P	22697.4	P	18428.6	P		17114	P	16089.4	P	19104.7	P	19375.9	P		25175.8	P	30637.8	P	30475.7	P	28627.8	P		20618.1	P	20784.4	P	20451.5	P	19711.5	P		21535.4
	YEL010W	unknown	unknown	5736_at		5.6	A	6	A	22.9	A	9.9	A		27.2	A	60.3	A	11.3	A		106.7	A	14.5	A	31.1	A	93.9	A		25.9	A	42.8	A	50.5	A	11.3	A		34.2	A	51.7	A	15.9	A	154.8	A		63.6
GLC3	YEL011W	cell wall biogenesis	glycogen branching enzyme	5735_at		7701.3	P	142.1	A	119.5	A	151.6	P		9112.1	P	7189.7	P	6211.5	P		6794.3	P	747.7	P	669.5	P	1285.5	P		11133.1	P	5682.8	P	5538	P	4140.4	P		7912.1	P	7901.4	P	308.3	P	174.9	P		4880.9
UBC8	YEL012W	protein degradation, ubiquitin-mediated	E2 ub.-conjugating enzyme	5506_s_at		3744.7	P	155.7	P	286.7	A	335.9	P		2892.2	P	2813.7	P	2952.2	P		11195.2	P	1965.8	P	1371.8	P	1121.5	P		11412.3	P	4971.6	P	6757.6	P	5832.2	P		3435.6	P	3097.1	P	759.7	P	249.5	P		9597.5
VAC8	YEL013W	vacuolar protein targeting	vacuolar protein	5734_at		1117.1	P	306	P	647.9	P	789.1	P		1851.5	P	1247.5	P	1621.1	P		371.9	P	849.6	P	1245.1	P	1428.7	P		439.4	P	988.1	P	998.6	P	683.8	P		1664.5	P	1534.9	P	644.5	P	202.5	P		832.2
	YEL014C	unknown	unknown	5733_at		141.9	P	197.1	P	165.4	P	253.7	P		113.4	P	114.8	P	212.8	P		39.1	A	90.3	A	150.2	P	154.5	P		178	P	183	P	282.1	P	164.9	P		138.4	P	122.6	P	104.6	P	213.6	P		199.4
	YEL015W	unknown	unknown	5732_at		3036.7	P	3444.6	P	3868.9	P	2607.6	P		2577.8	P	3040.8	P	2420.9	P		1979.1	P	3055.9	P	3127.2	P	2775	P		1686.2	P	1903.4	P	1893.8	P	2129.3	P		3202.7	P	3029.9	P	3486.9	P	2341.1	P		3012.6
	YEL016C	unknown	unknown; similar to Ycr026p	5731_at		445	P	518.6	P	589.6	P	486.4	P		362.6	P	366.8	P	377.5	P		380.3	P	472.5	P	447.1	P	513	P		410.4	P	315.2	P	330.7	P	219.1	P		392.4	P	440.6	P	525.7	P	352.6	P		233.5
	YEL017W	unknown	unknown	5730_at		1776.8	P	1514.5	P	1866.7	P	2295.6	P		2679.7	P	2125	P	1835.2	P		982.2	P	2544.2	P	2186.8	P	2385	P		1271	P	1174.2	P	1184.2	P	1146	P		2400.8	P	3798.5	P	1210.7	P	535.2	P		1146.5
	YEL018W	unknown	unknown	5727_at		1508.3	P	2336.7	P	2505.1	P	2342.3	P		1149.6	P	1216.6	P	1273.9	P		1304.5	P	1812.5	P	1485.9	P	1541	P		1390.7	P	1142.4	P	1271.9	P	1453	P		1639.7	P	1698.8	P	1874.4	P	2032	P		1705.8
MMS21	YEL019C	DNA repair	unknown	5726_at		54.8	A	119.1	P	76.7	A	74	M		75.2	M	102.8	P	90.2	P		81.2	P	113.4	P	115.1	P	61.6	A		52.5	A	66.4	P	119	P	64.9	M		111.9	P	88.1	P	156.4	P	30.4	A		65.4
	YEL020C	mitochondrial protein targeting	inner membrane protein translocase	5725_at		1749.7	P	1358.2	P	811.1	P	536.4	P		3087.3	P	5114.2	P	3043.5	P		727.7	P	899.7	P	675.1	P	771.9	P		942.3	P	1319.3	P	1461.8	P	1655.3	P		2785	P	2838	P	2334.7	P	1758.1	P		1294.6
URA3	YEL021W	pyrimidine biosynthesis	orotidine-5'-phosphate decarboxylase	5724_at		1679.3	P	7504.2	P	8116.4	P	8374.4	P		1500.6	P	1686.7	P	1700.2	P		5710.7	P	3515.6	P	2048.2	P	2186.2	P		6879.4	P	5061.1	P	4475.3	P	4259.9	P		1937.2	P	1374.2	P	4242.1	P	6248	P		6299.8
GEA2	YEL022W	secretion	GDP/GTP exchange factor for ARF	5768_at		118.9	P	251.8	P	310.9	P	230.3	P		114.3	P	131.4	P	121.2	M		70	A	149.1	P	175.4	P	158.7	P		37.6	A	110.7	P	158.5	P	169.2	P		123.6	M	164.6	P	146.1	P	281.3	P		73.3
	YEL023C	unknown	unknown	5767_at		111.9	P	113.5	A	49.3	A	100.5	P		143.8	P	98.1	M	176.1	P		160.7	P	195.8	P	295.1	P	266	P		196.4	P	220.8	P	238.1	P	284.6	P		128	P	86.5	P	117.8	P	108.7	A		122
RIP1	YEL024W	respiration	ubiquinol cyt.-c reductase iron-sulfur protein	5766_at		21792.8	P	3143.5	P	8851.1	P	10319.4	P		16192.4	P	13474.9	P	11227.2	P		15362.3	P	7311.8	P	3666.7	P	3999.9	P		20687.3	P	20239.8	P	21853.1	P	24068.9	P		11093.6	P	18284.3	P	8007.8	P	8384.6	P		15621.7
	YEL025C	unknown	unknown	5765_at		179.3	P	37.9	A	133.1	P	211.4	P		372.7	P	295.1	P	469	P		87.7	A	50.7	A	162.3	M	179.8	P		128	P	204.4	P	222.7	P	143.9	P		227.2	P	169	P	166	P	97	P		275.7
SNU13	YEL026W	mRNA splicing (putative)	U4/U6.U5 snRNP protein	5764_at		14742.2	P	33633.3	P	27683.7	P	27532.3	P		3080.9	P	4617.2	P	6231.6	P		5489.2	P	18288.9	P	19889.6	P	14049	P		4816.1	P	7577.1	P	6971.8	P	8177.7	P		11299.8	P	8975.8	P	23255.4	P	33151.7	P		5469.5
CUP5	YEL027W	ATP synthesis	vacuolar ATP synthase subunit	5763_at		29713.9	P	39935.7	P	29478.8	P	29473.9	P		22037.8	P	23246.1	P	21543.5	P		6651.4	P	30545.4	P	31280.9	P	23965.9	P		4876.3	P	11445.5	P	11314.9	P	12203.9	P		24159	P	25559	P	25484.1	P	30658.1	P		9969.3
	YEL028W	unknown	unknown	5762_at		217	P	221.7	P	205.8	P	209.6	P		240.1	P	295.8	P	357.4	P		376.7	P	568.6	P	817	P	706.2	P		345.8	P	396.9	P	422.2	P	346.1	P		257.9	P	252.8	P	299.1	P	70.2	A		402.5
	YEL029C	unknown	unknown; similar to putative Salmonella phosphotransferase	5761_at		133.1	P	420.7	P	341.7	P	534.6	P		108.1	P	89.6	P	278.7	P		86.2	M	335	P	426.4	P	320.8	P		129.5	P	174.8	P	203.8	P	172.5	P		186.5	P	139.8	P	311.1	P	434.3	P		120.5
ECM10	YEL030W	cell wall biogenesis	heat shock protein (HSP70)	5760_at		284.7	P	181.1	P	243.5	P	241.3	P		512.9	P	554.4	P	592.6	P		587	P	822.4	P	743	P	735.9	P		403.1	P	856.3	P	620.7	P	599.1	P		419.6	P	520.9	P	262.1	P	130.6	M		821.4
SPF1	YEL031W	transport	(putative) Ca(2+) ATPase	5759_at		779.1	P	1031.3	P	1299.3	P	1838.5	P		852.5	P	842.7	P	1096.7	P		2607.9	P	1528.1	P	1224.9	P	1239.9	P		1490	P	1846.4	P	1734.8	P	1791.8	P		1168.8	P	889.3	P	1136.1	P	893.8	P		1818.2
MCM3	YEL032W	DNA replication	MCM initiator complex	5758_at		421.2	P	634.5	P	641.7	P	616.2	P		335.5	P	381.3	P	495.3	P		290	P	1168.2	P	1145.1	P	1297.3	P		200.3	P	636.5	P	641.1	P	808.6	P		405.7	P	415.8	P	652.5	P	932.4	P		472.2
	YEL033W	unknown	unknown	5757_at		128.1	P	87.6	A	15.3	A	60.6	A		51.7	P	120	A	62.4	M		154.2	M	63.8	A	5.2	A	99.7	M		85.2	P	41.7	A	45.8	P	67.8	P		20.1	A	61.9	P	4.6	A	76.5	A		53.6
HYP2	YEL034W	protein synthesis	translation initiation factor eIF5A	5756_at		32438.9	P	32677	P	25327.4	P	30375.2	P		23410.6	P	24878.1	P	21856	P		21276.3	P	20835.2	P	23063.2	P	17713.2	P		9989.6	P	24809.6	P	25467.6	P	33417.1	P		27021.3	P	20156.1	P	19779.8	P	35824.6	P		22461.4
UTR5	YEL035C	unknown	unknown	5755_at		13.4	A	30.5	A	11.5	A	16.4	A		126.9	P	127.6	A	97.5	A		911.6	P	53.3	A	60.3	A	29.3	A		672.6	P	560.5	P	524.7	P	287.9	P		88.7	M	44	A	43.6	A	19.2	A		484.4
ANP1	YEL036C	protein glycosylation	mannosyltransferase complex subunit	5754_at		2089.4	P	4574.5	P	5379.5	P	4605	P		2340.4	P	3792.1	P	3836.2	P		3257.1	P	5284.4	P	4676.7	P	4845.8	P		2417	P	2441.1	P	2320.3	P	1587	P		2376.3	P	2348.8	P	5306	P	6805.7	P		3043.7
RAD23	YEL037C	DNA repair, nucleotide excision	ubiquitin-like protein	5753_at		1722	P	2862.1	P	2172.2	P	1293.1	P		1423.1	P	1916.6	P	1308.5	P		3598.2	P	2815.1	P	1822.6	P	1872.9	P		2478.4	P	2128	P	1761.4	P	1120.1	P		1724.6	P	1860.8	P	2617.2	P	2597.3	P		1960.1
UTR4	YEL038W	unknown	unknown	5752_at		2240.1	P	1845	P	1487.9	P	1791.3	P		1634.5	P	2027.5	P	2010.5	P		3880.6	P	2361.9	P	2219.4	P	2581.2	P		4843.9	P	3929.9	P	3994.6	P	2982.2	P		2058.2	P	1614.6	P	5264.6	P	3791.4	P		6898.4
CYC7	YEL039C	respiration	cytochrome c (isoform 2)	5751_at		3345.1	P	173.1	P	155.4	P	280.4	P		890.6	P	663.1	P	793.3	P		1745.6	P	765.6	P	490.7	P	746.2	P		1279.9	P	1199.8	P	1268.7	P	822.3	P		1165.4	P	885.8	P	417.7	P	285.2	P		1260.5
UTR2	YEL040W	unknown	unknown	5750_at		3535.5	P	21976.4	P	22809.4	P	16796.6	P		1198.9	P	1593.6	P	1675.2	P		366.4	P	6055	P	7980.6	P	8460.9	P		252.4	P	832.3	P	702.6	P	869.9	P		3255.6	P	2178.9	P	14877.8	P	15727.4	P		996.4
	YEL041W	unknown	unknown; similar to Fre2p	5749_at		1386	P	102.7	A	68	A	41.9	A		1257	P	1043.5	P	1051.6	P		1068.3	P	186.9	P	139.7	P	288.1	P		1084.3	P	1734.1	P	4114.7	P	6178.9	P		1834.6	P	1878.9	P	682.5	P	18	A		868.9
GDA1	YEL042W	Golgi organization	Golgi membrane guanosine diphosphatase	5748_at		1173.1	P	2969.6	P	1272.8	P	1654.7	P		718.1	P	635.3	P	712	P		1115.1	P	1527.5	P	1417.3	P	1694.6	P		1437.5	P	2162.2	P	2249.9	P	1761	P		1008.9	P	803.9	P	1945	P	2778.4	P		1230.2
	YEL043W	unknown	unknown	5747_at		1445.6	P	2060.3	P	1121.6	P	1580.2	P		1749.5	P	1454.2	P	1376.2	P		2507.3	P	2789.7	P	2448.8	P	2505	P		2540.4	P	2136.8	P	2343	P	2518	P		2084.8	P	1870.7	P	2349.4	P	1249	P		1358.6
	YEL044W	unknown	unknown	5791_at		2148.7	P	2727.4	P	3247.6	P	2354.4	P		2467.9	P	2272	P	2178.4	P		7812.6	P	1143.8	P	1626.1	P	1913.4	P		8943.9	P	2680.3	P	2674.4	P	2371.1	P		2138.4	P	2148.4	P	2220.6	P	1986.6	P		3744.5
	YEL045C	unknown	unknown	5790_at		89.9	A	109.5	A	90	A	110.6	A		111.3	M	121.5	A	89.4	P		331.4	P	149.9	M	118.5	P	106.7	P		656.6	P	292.7	P	437.1	P	471.1	P		87	A	69.1	A	65.5	A	33.4	A		324.4
GLY1	YEL046C	glycine, serine, and threonine metabolism	L-threonine aldolase	5789_at		3732.6	P	9947.2	P	9550.1	P	8278.5	P		3174.1	P	3706.5	P	3606	P		11672.8	P	6375.4	P	7716.8	P	9098.4	P		11997.4	P	9928.6	P	8385.9	P	7464.1	P		5407.8	P	4123.5	P	9630.5	P	9151.9	P		11760.4
	YEL047C	unknown	putative fumarate reductase	5788_at		1095.4	P	1375	P	2416.1	P	1800.6	P		1877.2	P	1461.9	P	1798.2	P		352.4	P	875.1	P	1795.7	P	3554.4	P		518.3	P	628.8	P	668.5	P	804.5	P		2674.8	P	2402	P	2239.2	P	1921.3	P		329.5
	YEL048C	unknown	unknown	5787_at		208.6	P	520.7	P	429.2	P	378.9	P		71.1	P	174.9	P	176.6	P		65.9	A	240.6	P	396.7	P	444.6	P		39.2	P	54.5	P	73	P	36.6	A		196.4	P	171.7	P	364.5	P	304.1	P		50.2
PAU2	YEL049W	unknown	unknown; similar to members of the Srp1p/Tip1p family	5786_f_at		934.9	P	423.4	P	524.3	P	338.7	P		1077.1	P	988.8	P	1139.9	P		1684.7	P	1724.9	P	2586.3	P	2286.6	P		2156.7	P	1298.8	P	1452.1	P	1375	P		1224.8	P	1269.9	P	397.2	P	317.7	M		1117.6
RML2	YEL050C	protein synthesis	ribosomal protein, mitochondrial L2	5785_at		1113.8	P	744.5	P	928.3	P	707.9	P		1258.3	P	921	P	1024.1	P		1816.8	P	1244.5	P	990.8	P	946	P		2188.4	P	1649.2	P	1482.8	P	1417.2	P		1371.3	P	996.7	P	776	P	1172.5	P		1406.1
VMA8	YEL051W	vacuolar acidification	vacuolar H+-ATPase V1 domain D subunit	5784_at		1695.6	P	1991.6	P	1633	P	1888.4	P		1110.5	P	1118	P	1343.2	P		872.6	P	1142.2	P	1383.5	P	1705	P		1045.1	P	957.8	P	1256.1	P	1110.4	P		1587.2	P	1765.6	P	1861.6	P	1254.6	P		1075.3
AFG1	YEL052W	unknown	unknown; similar to members of the AAA family	5783_at		2877.7	P	936.2	P	2052.1	P	2786.7	P		3206	P	2778.8	P	1877.5	P		5281.8	P	1413.3	P	958.8	P	1644.5	P		5678.6	P	2883.8	P	3078.6	P	3624.5	P		3381.2	P	3597.6	P	1761.5	P	1069.5	P		4445.5
MAK10	YEL053C	dsRNA virus propagation	unknown	5782_at		226.3	P	288.1	P	239	P	338.7	P		143.2	P	148.6	P	151.4	P		400.5	P	188.3	P	145.5	P	182.3	P		438.8	P	184.4	P	293.7	P	224	P		271.6	P	210.3	P	228.4	P	329.7	P		212
RPL12A	YEL054C	protein synthesis	ribosomal protein L12A	5781_i_at		24996.6	P	43560.6	P	34332.9	P	31803.5	P		16811.8	P	16196.3	P	19149	P		2734.6	P	21116.2	P	29328.5	P	23541.5	P		4215.5	P	15190.9	P	13143.4	P	18570.5	P		26529.9	P	25298.6	P	21949.2	P	31498.2	P		6384.8
POL5	YEL055C	DNA replication	DNA polymerase V	5780_at		483.2	P	1680.9	P	1223.2	P	1326.3	P		128.1	P	152.2	P	281.2	P		85.3	P	932.8	P	656.2	P	671.4	P		131	P	328.9	P	278.1	P	282.2	P		351.5	P	261	P	1030.9	P	1497.9	P		219.5
HAT2	YEL056W	chromatin structure	histone acetyltransferase complex subunit	5779_at		1563.6	P	544.1	P	1654.6	P	2096.1	P		1611.1	P	2078.5	P	1728.4	P		2308	P	1869.2	P	2268.5	P	2322.3	P		2180.1	P	1627.9	P	2068.1	P	2430	P		2038.9	P	1896	P	1913.1	P	527.7	P		1427.6
	YEL057C	unknown	unknown	5778_at		1056.5	P	133.6	P	110	P	104.4	A		5417.4	P	5480.3	P	4904.8	P		345.5	P	242.8	P	257	P	357.4	P		274.7	P	1878.2	P	4127.7	P	5573.8	P		1667.7	P	5456.1	P	1097.1	P	188.9	P		446.5
PCM1	YEL058W	aminosugars metabolism	phosphoacetylglucosamine mutase	5777_at		6369.4	P	4156.2	P	5898.9	P	4997.7	P		4902.8	P	6431.5	P	6152.3	P		10539.4	P	13516.7	P	14502.7	P	12482.6	P		11197	P	6009.1	P	6304.3	P	7540.2	P		5562.4	P	4749.3	P	5241.5	P	5002.3	P		7205.1
	YEL059W	unknown	unknown	5776_at		198.6	M	171.7	A	169.4	A	111.4	A		181	P	333.4	A	250.7	P		408	P	226	P	232.9	M	277.7	P		340.9	P	269.1	P	254.8	M	425.4	M		150.3	P	175.6	A	173.4	A	55	A		284.3
PRB1	YEL060C	protein degradation	vacuolar protease B	5774_at		5121.6	P	653.3	P	707.3	P	941.3	P		15743.9	P	16048	P	13819	P		11478.2	P	12470	P	6583	P	4878.3	P		10156.4	P	13057	P	11259	P	12477.1	P		7667.3	P	8594.3	P	2918.9	P	1211.1	P		13551.2
CIN8	YEL061C	mitosis, spindle maintenance	kinesin related protein	5773_at		84	P	150.9	M	205.5	P	263.7	P		43.1	A	77.9	A	121.4	P		194.3	P	115.4	P	136.9	P	136.4	P		186.9	P	219.3	P	197.8	P	197	P		125.9	P	76.3	P	136.3	P	63.7	A		277.6
NPR2	YEL062W	nitrogen transport	transcription factor	5772_at		200.7	P	195.8	A	246.5	P	295.4	P		236.8	P	200.8	P	200.8	P		202.8	P	230	P	276	P	292.9	P		124.8	P	143.9	P	141.6	P	220	P		325.8	P	307.1	P	272.8	P	136.3	A		293.2
CAN1	YEL063C	transport	basic amino acid permease	5771_at		755.7	P	2285.7	P	1647.3	P	2211.4	P		421.7	P	623.5	P	528.4	P		6654.7	P	5158.4	P	1766.1	P	2076.8	P		3566.6	P	3030.1	P	1960.4	P	1879.2	P		775.7	P	660.8	P	2342.7	P	2162.6	P		4051.5
	YEL064C	unknown	unknown; similar to members of the major facilitator	5770_at		453.1	P	305.5	P	383.5	P	425.5	P		425.1	P	365.3	P	457	P		12031.2	P	2477.7	P	1247	P	1103	P		6252.4	P	7059.6	P	6571	P	6588.9	P		452.3	P	494.4	P	237.7	P	145	P		11054.7
SIT1	YEL065W	transport	Ferrioxamine B permease	5769_at		2439.7	P	1776.3	P	1636.1	P	1673.3	P		979.3	P	694.9	P	942.6	P		6686.8	P	2760.1	P	1842.7	P	2994.4	P		4464.3	P	5149.1	P	4907.5	P	5532	P		2020.6	P	972.2	P	1995.8	P	5337.7	P		10767
HPA3	YEL066W	chromatin structure	histone acetyltransferase complex subunit	5816_at		5314.4	P	916.7	P	1689.6	P	2558.2	P		3877.1	P	4285.6	P	5666.2	P		2320.3	P	1307.7	P	764.4	P	2273.1	P		1521.4	P	2948.4	P	3022	P	5060.2	P		7058.4	P	5747.3	P	4944.4	P	2022.4	P		3072.9
	YEL067C	unknown	unknown	5815_at		5.7	A	6.9	A	10.5	A	6.2	A		6.5	A	27.9	A	15	A		1304.6	P	55.1	A	39	A	59.2	A		1125.8	P	985.3	P	598.6	P	489.3	P		10.5	A	30.3	A	8.1	A	9.4	A		2544.5
	YEL068C	unknown	unknown	5814_at		308.4	P	126.1	P	187.5	P	179.7	P		266.5	P	194.5	P	167.7	P		1064.3	P	172.7	P	232.9	P	324.3	P		656.7	P	462.1	P	412	P	115.2	P		284.5	P	234.5	P	179.4	P	32.6	A		2555.6
	YEL071W	unknown	similar to D-lactate dehydrogenase Dld1p	5813_at		393.3	P	713.4	P	915	P	2541.8	P		174.8	P	269.4	P	268.3	P		991.1	P	716.8	P	491.3	P	1400	P		1065	P	1052.3	P	1569.5	P	604.4	P		321.5	P	231.6	P	895.5	P	657.1	P		1284.9
	YEL072W	unknown	unknown	5812_at		112.9	P	189.9	P	183.3	P	292	P		101.2	P	99.4	P	85.2	P		138.2	A	351.4	P	275.6	P	381.9	P		82.6	P	91.8	P	96.1	P	54.5	P		102.1	P	127.5	P	93.5	P	189	P		187.2
	YEL073C	unknown	unknown	5811_at		504	P	223.4	P	297.6	P	517.6	P		399	P	460	P	506.6	P		682.7	P	1332.9	P	773.1	P	686.5	P		694.7	P	464.1	P	518.6	P	297.6	P		387.1	P	317.5	P	156.9	P	141.1	A		311.1
	YEL074W	unknown	unknown	5810_s_at		538.8	P	540.3	P	565.4	P	589	P		802.5	P	767.1	P	756.8	P		2097	P	1222.1	P	1220	P	1066.8	P		1925.6	P	1169.8	P	1131.9	P	607.1	P		715.6	P	686	P	499.2	P	319.3	M		1218.7
	YEL074W	unknown	unknown	5809_i_at		104.6	A	9.2	A	119.3	A	7.3	A		246.3	A	176.2	A	112.5	A		625.3	A	351.8	A	221.1	A	214.1	A		677	A	452.6	A	414.1	A	290	A		103.2	A	201.4	A	19.7	A	24.7	A		371.4
	YEL076W-C	unknown	unknown	5808_i_at		2.9	A	4.8	A	5.8	A	6.2	A		20.3	A	6.3	A	12.7	A		67.5	M	3.7	A	3.5	A	3.2	A		108.7	P	68.5	P	87.8	P	45.6	A		20.2	A	3	A	2.4	A	7.2	A		65.7
MNN1	YER001W	protein glycosylation	alpha-1,3-mannosyltransferase	5746_at		666.6	P	1730.5	P	1947.5	P	2851	P		362.3	P	368.7	P	577.5	P		351.4	P	1034.6	P	928.3	P	729.2	P		182.7	P	270.3	P	271.5	P	361.2	P		623.6	P	344.9	P	1131.2	P	565.9	P		292.4
	YER002W	unknown	unknown	5701_at		3274.8	P	15416.3	P	11064.3	P	8662.1	P		925	P	1488	P	2105.2	P		2825.7	P	5088.1	P	4631.6	P	3225	P		1494.6	P	2673.3	P	2136	P	2147.9	P		2123.8	P	1381.2	P	7966.6	P	11468.8	P		3423.7
PMI40	YER003C	mannose metabolism	mannose-6-phosphate isomerase	5702_at		2855.6	P	2384.2	P	5070.1	P	6238.5	P		3761	P	2650.1	P	3299.7	P		2482.1	P	4412.6	P	5502	P	5373.7	P		1211.4	P	2363.2	P	2512.9	P	2989.7	P		5925	P	4729.5	P	2791.7	P	1917.2	P		1653.9
	YER004W	unknown	unknown	5703_at		5461.9	P	1278.3	P	2257.9	P	2538.1	P		12565.2	P	16411.9	P	14088.6	P		17099.7	P	10263.7	P	6030.7	P	5256.3	P		11979.8	P	11687	P	10328.4	P	10455.5	P		12411.1	P	11875.5	P	7022.4	P	2045.8	P		15220.2
YND1	YER005W	protein glycosylation (putative)	apyrase (NDPase/NTPase)	5704_at		550.7	P	982.4	P	976.1	P	847.3	P		596.1	P	642.3	P	540.9	P		1299.8	P	1790.6	P	1350.8	P	1268	P		806	P	844.3	P	820	P	705.3	P		599	P	547.1	P	841.2	P	457.6	P		1183.9
	YER006W	unknown	unknown; similar to mouse Mmr1p protein	5705_at		3606.1	P	9389.6	P	7139.8	P	5376.2	P		542.9	P	1062.9	P	1842.9	P		1162.7	P	8787.4	P	6149.7	P	3476.8	P		795.8	P	1512	P	1446.7	P	1729.9	P		1894.2	P	1353.1	P	6035.6	P	9103.5	P		1099.1
PAC2	YER007W	mitosis	unknown; microtubule stability	5706_at		216.4	P	402.9	P	469.1	P	409.2	P		241.8	P	269.2	P	346.9	P		534.2	P	478.8	P	559.9	P	388.2	P		448.1	P	304.6	P	428.9	P	381.8	P		254.4	P	228.4	P	339.3	P	292.2	P		450.3
SEC3	YER008C	secretion	exocyst complex subunit	5708_at		683.8	P	614.1	P	665.9	P	709.3	P		741	P	644.9	P	665.8	P		993.3	P	857.5	P	840.6	P	824.8	P		987.4	P	836.8	P	872.9	P	779.8	P		911.2	P	761.8	P	677.6	P	509.8	P		1004.3
NTF2	YER009W	nuclear protein targeting	nuclear transport factor	5709_at		6359.9	P	13621.7	P	9933.4	P	11260.6	P		4498.4	P	3869.7	P	4964.9	P		3227.7	P	6012	P	7561.1	P	7693.3	P		4298.8	P	4195.5	P	4843.8	P	5046.7	P		6148.9	P	5450.8	P	7444.1	P	9225.7	P		3936
	YER010C	unknown	unknown	5710_at		1751.1	P	838.2	P	1103.7	P	1258.6	P		2825.8	P	2708.8	P	2628.1	P		2220.9	P	2370.5	P	2374.1	P	2036.1	P		2866.8	P	2616.4	P	2561.9	P	2828.8	P		2725.6	P	2673	P	1729.3	P	775.8	P		3063.4
TIR1	YER011W	stress response (putative)	cell wall protein	5711_at		893.1	P	1481.4	P	1502.8	P	1410.9	P		966.5	P	1086.3	P	1057.5	P		593.4	P	904.8	P	1113.9	P	1324.9	P		623.6	P	681.9	P	760.2	P	938.7	P		1326.1	P	1222.7	P	898.4	P	1246.7	P		384.8
PRE1	YER012W	protein degradation	20S proteasome subunit C11(beta4)	5712_at		2839.3	P	856.6	P	1225.1	P	1855.6	P		2700.6	P	2475.8	P	2329.2	P		3644.4	P	2602.8	P	1333.5	P	1713.4	P		5038.1	P	3594.4	P	3075.9	P	2744	P		3606.6	P	3561	P	2221.3	P	603.1	P		2681.8
PRP22	YER013W	mRNA splicing	RNA helicase	5713_at		210.2	P	461.9	P	401	P	390.8	P		247.8	P	279.2	P	323.9	P		417.2	P	285.2	P	212.6	P	288.2	P		420.7	P	488.2	P	444.7	P	412.8	P		305.2	P	258.8	P	340	P	493.9	P		504.6
HEM14	YER014W	heme biosynthesis	protoporphyrinogen oxidase	5714_at		917.7	P	533.8	P	838.6	P	716.5	P		1694.8	P	1810.4	P	1874.1	P		864.1	P	405.2	P	757.6	P	1540	P		868.3	P	1157.6	P	1245.3	P	1290.9	P		1583	P	1430.3	P	1605.7	P	464.4	P		1111.1
FAA2	YER015W	fatty acid metabolism	acyl-CoA synthetase	5715_at		1019.5	P	77.7	P	100.5	P	101	P		3253.2	P	3043.6	P	2545.2	P		1515.2	P	241.3	P	123.5	P	152.5	P		1929.4	P	1950.7	P	2227.4	P	2151.8	P		2391.5	P	2870.8	P	595.8	P	32	A		1945.4
BIM1	YER016W	cytoskeleton	microtubule binding protein	5716_at		822.7	P	814	P	1691.5	P	1478.6	P		934.6	P	656.7	P	892.3	P		683.9	P	1096.4	P	1036	P	1286	P		558.8	P	491	P	481.3	P	494	P		1175	P	831.5	P	602.3	P	347.9	P		816
AFG3	YER017C	protein degradation	mitochondrial metalloprotease	5717_at		2734	P	1872.7	P	2238.9	P	1497.7	P		2965.4	P	2356.6	P	1973	P		5203.7	P	3850.8	P	2692.8	P	2067.3	P		5149.9	P	3803.3	P	3322.5	P	3015.1	P		3087.9	P	2971.5	P	1395	P	810.8	P		4908.3
SPC25	YER018C	cytoskeleton	spindle pole body component	5718_at		1713.8	P	933.1	P	1868.7	P	1726.3	P		2946.6	P	2196.3	P	1936.2	P		1773.7	P	3352.4	P	3418.2	P	2703.6	P		2014.4	P	1901.8	P	2013.6	P	2501.9	P		2687.3	P	2117.6	P	1189.9	P	969.9	P		3804.7
	YER019W	unknown	unknown; similar to mammalian neutral	5719_at		1222.6	P	627.4	P	1497.5	P	1491.4	P		1469.5	P	1191	P	1034	P		765.1	P	2099	P	2134.3	P	2235.7	P		1029.4	P	1187.6	P	1049.6	P	1340.8	P		1731.7	P	1616.2	P	892.5	P	547.4	P		1526.3
GPA2	YER020W	signaling	G protein alpha subunit	5721_at		2930.5	P	1000.1	P	1350.6	P	1118.5	P		4010.7	P	3431.5	P	3082.6	P		6165.7	P	2188	P	1990.6	P	2211.4	P		8207.1	P	5047.2	P	4569.6	P	3499.3	P		4009.8	P	4153.6	P	1113.3	P	449.2	P		3723
RPN3	YER021W	protein degradation	26S proteasome regulatory subunit	5722_at		1344	P	436.9	P	716.8	P	961.7	P		1591.5	P	1536.6	P	1411.8	P		3477	P	958.3	P	860.3	P	1047.4	P		3549.4	P	2044.9	P	2116.1	P	1612	P		1735.5	P	1614.1	P	756.3	P	334.1	P		1869.1
SRB4	YER022W	transcription	RNA polymerase II mediator subunit	5723_at		197.6	P	247.8	P	181	P	241.6	P		185	P	186.2	P	211.2	P		133.8	P	171	P	213.6	P	266.5	P		133.9	P	188.6	P	182	P	253.4	P		198.3	P	187.3	P	145.5	P	167.8	P		99.9
PRO3	YER023W	proline biosynthesis	delta 1-pyrroline-5-carboxylate reductase	5678_at		5366.1	P	2575.6	P	1822.2	P	4833.6	P		8149.4	P	6813.9	P	6114.5	P		1601.3	P	4849.7	P	5267.9	P	6491.2	P		1802.7	P	2359.2	P	2446.4	P	3154.9	P		10897.2	P	9506.8	P	6297.3	P	3431.6	P		2335
	YER024W	unknown	unknown; similar to Yat1p	5679_at		2770.5	P	228	P	437.8	P	873.9	P		5609.2	P	4245.9	P	3699.4	P		8453.2	P	655	P	379.5	P	678.4	P		14456.2	P	14202.2	P	14380.6	P	8999.8	P		3376.8	P	3387.3	P	1743.4	P	817.3	P		5316.7
GCD11	YER025W	protein synthesis	translation initiation factor eIF2 gamma subunit	5680_at		7270	P	14008.4	P	12882.8	P	8860	P		4051.1	P	5151.4	P	4946.2	P		4878.5	P	7540.6	P	7850.2	P	7789	P		6603.8	P	9062.4	P	7263.6	P	6292.5	P		5942.7	P	4913	P	10489.8	P	13534.1	P		7021.7
CHO1	YER026C	phospholipid metabolism	phosphatidylserine synthase	5681_at		9228	P	5290.7	P	7427	P	7519	P		5966.9	P	6028.2	P	6634.3	P		6407.7	P	5635.1	P	3428.6	P	3116.2	P		6689.7	P	3244.7	P	3358.8	P	2486.1	P		7820.2	P	6238.8	P	3600.8	P	4315.1	P		2259.7
GAL83	YER027C	glucose repression	component of Snf1 complex	5682_at		425.4	P	173.3	A	240.1	P	357.9	P		924.6	P	698.8	P	622.2	P		362.5	P	708.6	P	691.4	P	628.7	P		740.7	P	578.6	P	701.9	P	352.8	P		1022.7	P	790.2	P	308.4	P	28.8	A		446.4
	YER028C	unknown	unknown; similar to Mig2p	5683_at		6.1	A	52.9	A	228.5	P	161.8	P		212.3	P	173	P	128.7	P		300.1	P	91.8	A	54.3	A	237.5	P		230.8	P	695.8	P	876.7	P	599.7	P		71.8	A	85.3	A	70.1	A	6.6	A		684.2
SMB1	YER029C	mRNA splicing	U1 snRNP protein	5684_at		1717.2	P	3380.3	P	2955.7	P	1877.4	P		1459.3	P	1356.6	P	1731.3	P		754.8	P	1806.7	P	1331	P	1332.8	P		668.6	P	1605.6	P	1531.4	P	616.5	P		2393.6	P	1945.1	P	2030.5	P	2577.9	P		1677.7
	YER030W	unknown	unknown	5685_at		3188.1	P	1104	P	1782.2	P	2265.3	P		3605	P	3713.6	P	3511.6	P		1934.6	P	1217.8	P	1231.3	P	1383.1	P		1717.7	P	2176	P	2260.1	P	997.2	P		3395.6	P	3796.7	P	2338	P	1274.7	P		2574.2
YPT31	YER031C	secretion	rab GTPase; intra-Golgi	5686_at		3806	P	4010.6	P	4979.9	P	5511.5	P		4644.4	P	3837.3	P	4602.1	P		740.9	P	3707.5	P	4915.5	P	4392.2	P		627.8	P	1365.5	P	1136.5	P	1487.4	P		4896.3	P	4378.1	P	4070.9	P	3986.8	P		1729.1
FIR1	YER032W	mRNA 3'-end processing	unknown	5687_at		265.3	P	172.6	A	267	P	982.5	P		276	P	199.8	M	379.3	P		102.6	M	249.6	P	316.1	P	368.3	P		106.4	M	233.1	P	193.1	P	192.4	P		383	P	383.6	P	226.5	P	150.5	A		138.7
	YER033C	unknown	unknown	5688_at		296	P	230.3	P	173.6	P	245.2	P		252.5	P	365.5	P	331.4	P		2212.5	P	731	P	760.8	P	592.1	P		1368.8	P	1481.9	P	1314	P	1090.2	P		336.2	P	376.3	P	254.3	P	220.4	P		1127.7
	YER034W	unknown	unknown	5689_at		357.5	P	461.4	P	534.2	P	580	P		705.4	P	880.6	P	916.2	P		108.3	M	764.1	P	843.8	P	704.9	P		120.4	P	198.9	P	210.1	P	331.3	P		708.6	P	585.6	P	1198.7	P	309.6	P		396
	YER035W	unknown	unknown	5690_at		5888.5	P	2209.3	P	1404.5	P	992.3	P		10009.5	P	8534.8	P	7371.2	P		7598	P	4081	P	2540.4	P	2061.2	P		4470.1	P	4964.3	P	4266	P	4902.8	P		10043.2	P	11607.6	P	6495.4	P	2274.4	P		8259.4
	YER036C	unknown	unknown; similar to members of the ATP-binding cassette	5691_at		4259.7	P	16316.1	P	11561.5	P	10196.4	P		2467	P	2895.1	P	4153.4	P		4308.2	P	10681.9	P	7842	P	6874.8	P		4393.8	P	6187.1	P	5269	P	5825	P		5323	P	4163	P	16294.1	P	19664.1	P		6244.8
	YER037W	unknown	unknown	5692_at		1114.8	P	1817.6	P	1148.5	P	1667.6	P		1679.2	P	1944.2	P	1900.1	P		1135.9	P	7100.7	P	5244.3	P	4165.6	P		1000.8	P	1605	P	1231.1	P	1076.4	P		1467	P	1355.5	P	1353.4	P	1116.2	P		2081.7
	YER038C	unknown	unknown	5693_at		55.6	A	138.6	P	120.7	P	132.4	P		17.7	A	18.9	A	59.8	A		103.3	M	139.5	P	157.7	P	192	P		115.9	P	103.9	P	108	P	82.5	P		42.4	A	11.2	A	70.2	A	7.9	A		26.7
HVG1	YER039C	unknown	unknown	5694_at		1561.2	P	244.7	A	375.1	P	612	P		3412.5	P	4393.4	P	4068.9	P		1240	P	2580.3	P	2166.5	P	1488.9	P		947.3	P	1417.3	P	1457.9	P	2055.1	P		2067.1	P	1954.6	P	1009.4	P	205.2	A		1083.3
HVG1	YER039C	unknown	unknown	5539_at		426.2	P	16.1	A	107.9	A	195.5	M		965.2	P	1324.9	P	1141.8	P		299.1	P	650.4	P	697.5	P	586.3	P		268.4	P	458.4	P	492.1	P	638.2	P		586.7	P	785.1	P	353.2	P	301.7	A		314.5
GLN3	YER040W	nitrogen catabolite repression	transcription factor	5695_at		121.7	P	143.6	P	136.9	M	221.5	P		178.1	P	158.4	P	222.9	P		666.6	P	181	P	152.7	P	153.6	P		881.6	P	773.9	P	683.8	P	447	P		126	P	145.3	P	161.1	P	96.7	A		562.4
	YER041W	unknown	unknown; similar to DNA repair protein Rad2p	5696_at		325	P	314.7	P	280.6	P	361.1	P		590.2	P	593.8	P	676.3	P		676.8	P	907.6	P	817.9	P	944.2	P		673.6	P	833.6	P	623.5	P	723.4	P		631.1	P	528.8	P	986.6	P	356.6	P		707.1
MXR1	YER042W	oxidative stress response	peptide-methionine sulfoxide reductase	5697_at		1454.6	P	753.6	P	523.3	P	1745.6	P		983.6	P	1016.7	P	1375.5	P		868.7	P	6020.6	P	1910.3	P	601	P		1010.6	P	317.4	P	402.7	P	545.7	P		1280.9	P	1072.5	P	743.2	P	486.4	P		221.3
SAH1	YER043C	methionine biosynthesis	S-adenosyl-L-homocysteine hydrolase	5698_at		6320.5	P	12715	P	10252.8	P	9728.2	P		2400.4	P	2263.7	P	2668.2	P		2028.4	P	4880.5	P	5144.4	P	4557.9	P		2614.2	P	3116.8	P	3157.8	P	3220.7	P		5577.5	P	4256.8	P	7784.8	P	10929	P		2250.9
	YER044C	unknown	unknown	5699_at		5290.1	P	1084.1	P	2575.7	P	3339.2	P		2162.3	P	1977.2	P	2396.7	P		654.4	P	429.2	P	790.1	P	1434.5	P		814.7	P	1430.2	P	1498.8	P	1831.7	P		4322.3	P	3455.1	P	2177.6	P	1119	P		979.2
	YER044C	unknown	unknown	5700_at		39.2	A	66.6	A	9.8	A	74.9	A		22.7	A	9.4	A	2.9	A		63.6	A	103.5	P	116.2	P	121.3	P		34.3	A	49.5	P	61.7	P	71.8	M		16.5	A	4.6	A	43.6	A	11.1	A		41.1
	YER044C	unknown	unknown	5655_n_at		12.1	A	0.6	A	7.3	A	0.9	A		0.5	A	10.3	A	2.1	A		7.9	A	28.3	A	13.6	A	9.6	A		0.4	A	2.2	A	6.1	A	18.5	A		1.2	A	12.8	A	1.3	A	3	A		0.7
	YER045C	unknown	unknown	5656_at		458.5	P	274	P	272.3	P	192.4	P		399.3	P	366.1	P	465.7	P		2153.3	P	1039.9	P	1647.4	P	1564.7	P		2774.4	P	5992.9	P	5761.5	P	5434.9	P		716.7	P	455.8	P	813.3	P	1163.4	P		4628.9
	YER046W	unknown	unknown	5657_at		1437.3	P	517.7	P	842.1	P	761.8	P		1152.5	P	915.5	P	1061.5	P		253.6	P	219.6	P	553.5	P	1125.3	P		358.7	P	794.4	P	1356.1	P	1308.7	P		1676.8	P	1172.2	P	716.9	P	569.5	P		1501.2
	YER046W	unknown	unknown	5499_at		66.6	P	117.2	A	72.9	A	83.8	P		105.1	P	121.2	P	114.2	P		193.1	P	61.3	A	95.8	P	81.3	P		105.7	P	125.4	P	161.4	P	213.7	P		98.3	P	96.5	P	116.7	P	143.6	P		319.7
SAP1	YER047C	mating type switching	AAA family protein	5658_at		676	P	351.8	P	315.5	P	260.6	P		893.3	P	810	P	690.4	P		1681.8	P	581.8	P	621.2	P	458.9	P		1702.4	P	1957.7	P	1980.5	P	1997.4	P		733.1	P	785.8	P	449.6	P	369.2	P		2090.3
CAJ1	YER048C	unknown	unknown	5659_at		4038.9	P	3678.7	P	3892.3	P	3572.1	P		4617	P	3651.1	P	3165.9	P		4141.3	P	3348.1	P	2983.6	P	2885.7	P		4532.4	P	4107.1	P	3708.5	P	3042.9	P		4725.5	P	4794.2	P	2958.7	P	3490.2	P		4200.7
	YER049W	unknown	unknown	5661_at		1133.4	P	7252.6	P	5981.8	P	4013.5	P		400.1	P	542.6	P	793.2	P		480.9	P	3807.6	P	2197.6	P	1843.1	P		391.5	P	778.4	P	726.6	P	605.6	P		783.8	P	571.5	P	3417.9	P	3070.4	P		512.8
	YER050C	unknown	unknown	5662_at		3279.7	P	3000.9	P	3184.7	P	2402.7	P		3257.1	P	2317.6	P	2534.5	P		5321.2	P	2155.9	P	1739.7	P	2019.7	P		7144.4	P	4130.7	P	4068.3	P	2909.5	P		3497.2	P	2703.9	P	2126.8	P	2532.8	P		4419.2
	YER051W	unknown	unknown	5663_at		92.4	P	170.4	P	98.6	P	138.3	P		114.5	P	126.7	P	95.8	P		321.4	P	249.1	P	168.3	P	284.5	P		274.4	P	214.8	P	206.9	P	178.8	P		120.7	P	113.8	P	94.9	P	87.1	A		205.9
HOM3	YER052C	Met. and Thr. biosynthesis	aspartate kinase	5664_at		1061.3	P	2059.2	P	1115.5	P	2685	P		567.4	P	1107.5	P	1369	P		68.7	P	1194.3	P	1549.4	P	1845.1	P		79.3	P	203.6	P	133.7	P	248.8	P		1168	P	874.8	P	3527.2	P	2005	P		156.1
	YER053C	unknown	unknown; similar to C. elegans mitochondrial phosphate	5665_at		3925.7	P	239	P	242.9	P	527.1	P		3854.4	P	2671.9	P	2300.8	P		1173.4	P	1922	P	1984.9	P	2532.8	P		1290.8	P	2737.8	P	1732.8	P	1198	P		3500.4	P	3470.9	P	489.4	P	287.5	P		2328.4
GIP2	YER054C	glucose repression	(putative) Glc7p regulatory subunit	5666_at		772.5	P	33.1	A	92.7	P	56.9	P		1654	P	1504.7	P	1170.7	P		408	P	98.2	P	163	P	228.6	P		503.4	P	1145.1	P	655.3	P	400.4	P		1680.3	P	1154.2	P	104.6	P	149.7	P		441.9
HIS1	YER055C	histidine biosynthesis	ATP phosphoribosyltransferase	5667_at		5751.7	P	21968.7	P	12076	P	17320.7	P		1790.2	P	3838.4	P	4968.7	P		356.7	P	4390.2	P	5655.3	P	6869.9	P		281.8	P	753.5	P	784	P	952.9	P		3254.1	P	2016.6	P	14483.4	P	15683.4	P		887.1
FCY2	YER056C	transport	purine-cytosine permease	5671_s_at		36674.6	P	52151.4	P	49004	P	43626.9	P		27144.3	P	32312.2	P	26869.9	P		10370.1	P	28078.8	P	34012.5	P	28833.3	P		9095.3	P	27184	P	26059.2	P	21393.3	P		31844.3	P	36963.2	P	34984.6	P	59551.7	P		19279
FCY2	YER056C	transport	purine-cytosine permease	5670_i_at		31992.6	P	57261.3	P	44989.4	A	43453.3	P		15234.1	P	15740.3	P	15973.5	P		1366	P	14795.4	P	29882.9	P	24814.1	P		1869	P	13240.2	P	12104	P	9188.9	P		29539.8	P	28042.6	P	33820.1	P	55721.3	A		6300.6
FCY2	YER056C	transport	purine-cytosine permease	5669_g_at		4761.9	P	24351.7	P	20449.7	P	12824.5	P		1568	P	2956.5	P	3168.2	P		2929.6	P	8873.5	P	5965.4	P	7120	P		5683.8	P	9708.7	P	8712.2	P	6987	P		4166.2	P	2600.5	P	19498.8	P	38871.4	P		14762
FCY2	YER056C	transport	purine-cytosine permease	5668_at		2552.5	P	11822.1	P	8308.5	P	9236	P		872.5	P	1632.1	P	2179.5	P		3244.9	P	4311.8	P	3256.6	P	4658.2	P		3074.4	P	5791.7	P	5177.3	P	3437.6	P		2574.6	P	1752.4	P	10994.4	P	17097.7	P		7072
HIG1	YER057C	heat shock response	heat-induced protein	5672_at		5984.6	P	4623.8	P	2725.5	P	2752.5	P		5570.4	P	4988	P	4972.7	P		3021.4	P	3649.2	P	6375.7	P	5596.6	P		2247.9	P	3722.5	P	4250.3	P	1945.1	P		7281.2	P	8395.8	P	7064.7	P	3440.8	P		4202.4
PET117	YER058W	respiration	cytochrome c oxidase assembly factor	5673_at		2304	P	63.7	A	257.9	P	725.3	P		2786.2	P	1654.8	P	2001.3	P		274.6	P	843.1	P	989.9	P	1085.5	P		270.5	P	1052.5	P	1025.3	P	659.6	P		3181	P	2709.4	P	459.5	P	25.7	A		823.7
PCL6	YER059W	cell cycle	cyclin (Pho85p)	5674_at		424.1	P	143.2	P	268.8	P	399.9	P		581.5	P	516.9	P	602	P		360	P	395.2	P	404.8	P	493.9	P		176.4	P	395.3	P	360.1	P	414.2	P		690	P	520.4	P	316.5	P	184.1	P		383.3
FCY21	YER060W	transport	purine-cytosine permease	5675_at		187.4	P	460.5	P	672.7	P	788.3	P		148.2	P	153.9	P	212.3	P		80.4	P	729.7	P	496.4	P	433	P		50.8	P	75.4	P	64	P	96.9	P		227.6	P	144.3	P	301.5	P	596.4	P		127.7
FCY22	YER060W-A	transport	purine-cytosine permease	5676_at		155.3	P	193	P	339.5	P	322.5	P		283.8	P	237.7	P	165.7	P		73.7	A	41.8	A	66.5	A	101.7	P		72.7	A	82.9	P	67.3	P	71.4	A		359.6	P	353.3	P	168.5	P	148.6	A		155.1
CEM1	YER061C	fatty acid metabolism	beta-keto-acyl-ACP synthase, mitochondrial	5677_at		438.9	P	216.9	P	227.8	P	277.9	P		362.6	P	388	P	544.4	P		6407.7	P	3480.8	P	1288.6	P	563.5	P		3860.2	P	4141.3	P	3796.9	P	3893.4	P		405.3	P	354	P	720.7	P	215.7	P		4494.2
HOR2	YER062C	glycerol metabolism	DL-glycerol-3-phosphatase	5633_at		961.9	P	5241.7	P	638.4	P	649.2	P		812.9	P	692.2	P	1022.9	P		300	P	2851.6	P	2309.1	P	2088.7	P		125.4	P	531.3	P	529.7	P	578.5	P		1502.3	P	1608.3	P	9895	P	4616	P		345.6
THO1	YER063W	transcription (putative)	unknown	5634_at		1485.5	P	304.7	A	282.8	P	477.7	P		2708	P	2298.9	P	2626.4	P		3914.7	P	2991.1	P	2075.4	P	2048.1	P		3984.6	P	3371.2	P	2809.2	P	2675.1	P		2711.8	P	2821.3	P	1166.4	P	147.1	A		3032.6
	YER064C	unknown	unknown; similar to members of a putative transporter family	5635_at		913.1	P	1987.3	P	1434.9	P	1709.7	P		456.8	P	528.7	P	808.2	P		12945.3	P	2644.2	P	2859.1	P	2525.1	P		10699.6	P	5647.1	P	5498.7	P	4980.1	P		1082.3	P	601.5	P	2282.8	P	2703.6	P		8565.2
ICL1	YER065C	glyoxylate cycle	isocitrate lyase	5636_at		16240.1	P	376.1	P	483.4	P	652.3	P		15468.3	P	14523	P	13560.4	P		5978.5	P	772.7	P	545.6	P	739.7	P		4791.1	P	2424.7	P	2637.6	P	5083.5	P		11294.7	P	14066.2	P	6959.5	P	8365.8	P		3905.8
	YER066W	unknown	unknown; similar to Cdc4p, has one WD (WD-40) domain	5638_g_at		2706.8	P	3488.7	P	3158.9	P	2792.3	P		3015.4	P	3022.8	P	2915.6	P		4005.5	P	3073.1	P	3081.5	P	3601	P		3823	P	2843.5	P	2876.2	P	3167.7	P		2870.1	P	2353.2	P	2563.6	P	2061.6	P		3979.4
	YER066W	unknown	unknown; similar to Cdc4p, has one WD (WD-40) domain	5637_at		729.6	P	103.5	A	257.9	P	244.7	P		898.3	P	733.6	P	871.3	P		1138.3	P	645.8	P	852.2	P	1099.8	P		1300.6	P	1070.5	P	964.4	P	993.6	P		746.7	P	784.4	P	358.9	P	172.9	P		904.5
	YER067W	unknown	unknown	5640_at		5397.4	P	101.2	A	20.1	A	142.2	P		6109.8	P	2677	P	2521.6	P		14727.7	P	890.9	P	522.7	P	582.6	P		15729	P	7718.4	P	6603.4	P	5412	P		4941.7	P	6446.5	P	128.1	P	170.1	P		3101.5
MOT2	YER068W	mating	transcriptional regulator	5641_at		265.4	P	357.9	P	324.2	P	362.5	P		402.3	P	306.3	P	358.2	P		739	P	584.7	P	345.8	P	389.6	P		786	P	435.3	P	452.2	P	487.8	P		480.7	P	502.4	P	420.3	P	375.1	P		426
ARG5,6	YER069W	arginine biosynthesis	acetylglutamate kinase and acetylglutamyl-phosphate reductase	5642_at		3663.6	P	7395.4	P	5973.6	P	9872.6	P		2131.2	P	3518.8	P	4880.9	P		2569.8	P	7857	P	7981.3	P	8955.6	P		3016	P	3707.1	P	3213.1	P	3975	P		3080.6	P	2792.1	P	6308.6	P	3620	P		3163.7
RNR1	YER070W	DNA replication	ribonucleotide reductase	5643_at		2322.7	P	5503.2	P	8068.5	P	5524.3	P		1721.5	P	1743.4	P	1878.8	P		412.5	P	4262.5	P	2388.6	P	4270.4	P		302.1	P	505	P	644.9	P	1289.5	P		3266.8	P	1895.4	P	2972.9	P	3203.2	P		378.6
	YER071C	unknown	unknown	5644_at		916.7	P	933.1	P	513.9	P	948.3	P		871.9	P	638.4	P	926.5	P		863.8	P	1154	P	925.8	P	758.8	P		1474.5	P	1329.4	P	2219.6	P	2149	P		1043	P	1044.2	P	955.6	P	674.4	P		1519.6
NRF1	YER072W	signaling, polarized growth (putative)	negative regulator of Cdc42p	5645_at		5255.3	P	9001.5	P	8842.8	P	6093.1	P		2236.8	P	1714.1	P	2003.4	P		4516.3	P	7334.5	P	5829.7	P	5524.8	P		5777.1	P	4838.2	P	5151	P	5307.2	P		4521.4	P	4753.1	P	4748.9	P	4718.6	P		5288.3
ALD5	YER073W	fermentation	mitochondrial aldehyde dehydrogenase	5646_at		1812	P	4978.4	P	4865.2	P	5253.8	P		1634.7	P	1663.7	P	2703.3	P		129.1	P	1553.5	P	4176.2	P	3410.3	P		129.8	P	238.1	P	273.8	P	270.3	P		2993.5	P	2242	P	5026.6	P	3818.3	P		175
RPS24A	YER074W	protein synthesis	ribosomal protein S24A	5647_s_at		14927.9	P	27094.8	P	24704.1	P	21935	P		9402.9	P	10328.5	P	11269.6	P		1722.3	P	8516.4	P	17949.3	P	17419.6	P		1889.1	P	7863	P	7436.9	P	6656.1	P		14210	P	12783.4	P	15991.9	P	22519.1	P		3615.2
PTP3	YER075C	signaling, pheromone and high osmolarity pathways	protein tyrosine phosphatase	5648_at		201.6	P	248.9	P	206.2	P	203.7	P		198.8	P	178.3	P	217.1	P		163.5	P	97.3	P	184.3	P	173.9	P		238.2	P	421.7	P	383.5	P	309.5	P		171.3	P	180.8	P	218.5	P	281	P		161.3
	YER076C	unknown	unknown; similar to KHR1 killer toxin	5649_at		986.9	P	395.6	P	631.6	P	581.6	P		959.1	P	833.7	P	782.6	P		1871.8	P	2125.1	P	2228.8	P	1850.5	P		1892.3	P	1659.9	P	1735.2	P	1712.8	P		900.5	P	945.6	P	545.5	P	411.6	P		1935.3
	YER077C	unknown	unknown; similar to class I tRNA synthetases	5650_at		507.9	P	472.4	P	436.1	P	363.5	P		306.7	P	321.7	P	336.2	P		735	P	1220.1	P	1054.9	P	908.8	P		566.4	P	619.7	P	593.1	P	582.8	P		400.8	P	404.9	P	412.9	P	422.7	P		511.6
	YER078C	unknown	unknown; similar to E. coli X-Pro aminopeptidase II	5651_at		196.3	P	147.8	P	182.9	P	256.6	P		183.7	P	82.3	P	173	P		203.5	P	117.6	A	162.8	P	215.9	P		321.1	P	223.5	P	221.6	P	155.1	P		218.5	P	172.6	P	171.8	P	178.8	P		179
	YER079W	unknown	unknown	5652_at		1491.4	P	89	A	27	A	149.3	P		2288.8	P	1719.7	P	1763.6	P		4881.8	P	1229.3	P	571.5	P	714.7	P		4608.2	P	3219.1	P	3015.9	P	2269.9	P		2006.8	P	2181.8	P	670.7	P	88.4	A		3829.3
	YER080W	unknown	unknown	5653_at		2008.7	P	196.2	P	197.8	P	629.1	P		3135.7	P	1968.2	P	2201.5	P		2084.3	P	907.2	P	884.3	P	1352.3	P		2218.3	P	2299.4	P	2176	P	1799	P		2797.1	P	3203.7	P	1165.5	P	223.4	P		2184.4
	YER081W	unknown	putative alpha-ketoisocaproate reductase	5654_at		120.4	P	491.8	P	231.2	P	1519.2	P		196.1	P	195.1	P	156.8	P		819.4	P	218.3	P	387.3	P	649.8	P		826.8	P	845.2	P	890.3	P	448.3	P		138.9	P	158.3	P	74.9	P	197.9	P		1565.5
	YER082C	unknown	unknown	5610_at		519.2	P	1948.4	P	1821.8	P	1112.7	P		216.6	P	243.2	P	483.3	P		284.8	P	759.5	P	622.3	P	746.4	P		290.9	P	743.1	P	739.9	P	433.7	P		473.8	P	234.2	P	1701.3	P	2288.6	P		391.8
	YER083C	unknown	unknown	5611_at		1960	P	1975.5	P	2224.5	P	1932.7	P		3015	P	2478.2	P	2479.8	P		1810.1	P	2366.7	P	2084.8	P	3307.7	P		2065.2	P	3432.9	P	3165.4	P	2869	P		2382.4	P	2379.5	P	2272.7	P	2277.1	P		3292.3
	YER084W	unknown	unknown	5612_at		327	P	131.2	A	83.5	A	88.1	A		718.4	P	718.1	P	527.1	P		2010.9	P	255.1	P	172.8	P	148.9	P		1459.7	P	1564.6	P	1043.8	P	704.9	P		237.4	P	307.6	P	126.9	M	89.4	A		771.8
	YER085C	unknown	unknown	5613_at		53.1	A	118	P	80.8	A	67.4	A		46.6	A	33.8	A	30.5	A		29.2	A	38.5	A	61.5	P	80.1	P		21.6	A	47.3	P	45	A	38.8	A		15.5	A	32.8	A	79.5	P	132	P		48.2
ILV1	YER086W	isoleucine and valine biosynthesis	threonine deaminase	5614_at		2628	P	5650.6	P	3558.5	P	4217.3	P		994.4	P	1385.9	P	1580	P		1394.2	P	2939.9	P	3174.3	P	3254.5	P		1203.4	P	2761.8	P	2841.2	P	1261.7	P		2170.1	P	1648.4	P	5655.4	P	5323.9	P		2509.9
	YER087W	unknown	unknown; similar to E. coli prolyl-tRNA synthetase	5615_at		735.4	P	303.2	P	438.9	P	489.7	P		808.2	P	761.8	P	733.6	P		609.7	P	495.1	P	578.1	P	531	P		502.9	P	415.3	P	590.9	P	330.7	P		780.6	P	616.4	P	439	P	263.9	P		586.4
DOT6	YER088C	silencing (telomere)	nuclear protein with Myb DNA-binding domain	5617_at		1232.8	P	1030.4	P	874.6	P	884.7	P		1238.5	P	1043.1	P	1266.3	P		9098	P	2042.1	P	1905	P	1547.2	P		5087.3	P	4290.4	P	4338.4	P	3220.4	P		1173	P	1065.7	P	1372.5	P	1646.4	P		6460.7
PTC2	YER089C	unknown	protein phosphatase	5618_at		536.6	P	708.1	P	906.4	P	1145.6	P		634.8	P	492.8	P	793.4	P		1313.7	P	1949.1	P	2564.1	P	2019.6	P		704.4	P	1101.1	P	980.1	P	985.5	P		658.4	P	763.2	P	846.5	P	1147.1	P		744.2
TRP2	YER090W	tryptophan biosynthesis	anthranilate synthase component I	5619_at		2644.6	P	2586.3	P	3120.5	P	5171.6	P		1214.7	P	2643.6	P	2457.4	P		937.6	P	2473.3	P	4086.8	P	3245.9	P		1045.8	P	1030.5	P	1190.1	P	1480.9	P		2780.7	P	2374.7	P	4071.5	P	3619.4	P		665.3
MET6	YER091C	unknown	unknown	5620_at		4451.5	P	6875.7	P	3302.3	P	10080.2	P		1481.8	P	2816.6	P	3822.7	P		850	P	6810.5	P	3678.3	P	1250.7	P		451.9	P	1598.9	P	1828.7	P	2279	P		3055.5	P	1792	P	4161.6	P	3615.9	P		1119.8
MET6	YER091C	unknown	unknown	5540_at		12.5	A	22.3	A	19.6	A	10.4	A		67.8	A	66.7	A	77.6	A		13.6	A	17.6	A	12.5	A	40.2	A		47.3	A	5.7	A	6.8	A	15.5	A		74.2	A	78.2	A	73.3	A	133.9	A		8.4
	YER092W	unknown	unknown	5621_at		888.9	P	1346.7	P	1100.3	P	1306.2	P		523.6	P	695.1	P	1313.5	P		1875.5	P	1908	P	1459.3	P	842.1	P		1006.6	P	916	P	1254	P	1025.3	P		917.1	P	674.6	P	1133.4	P	1256.4	P		1921.3
	YER093C	unknown	unknown	5623_at		1209.9	P	249.9	P	503.9	P	504.3	P		1799.4	P	1443	P	1351.3	P		3178.7	P	2032.8	P	1137.4	P	867.2	P		2741.3	P	1816.1	P	1854.5	P	2246.9	P		2372.9	P	2057.9	P	771.4	P	245	P		1756.4
	YER093C	unknown	unknown	5622_at		379.2	P	442.1	P	367.5	P	440.1	P		387.7	P	417.8	P	510.2	P		1027.4	P	435.4	P	395.7	P	371.8	P		821.5	P	1114.8	P	1031.6	P	765.2	P		459.6	P	434.7	P	484.9	P	487.6	P		972.1
	YER093C	unknown	unknown	5624_at		725	P	265.3	P	477.9	P	372.5	P		948.2	P	836.2	P	836.3	P		1793.9	P	1332.4	P	654	P	573.5	P		1566.3	P	896.4	P	961.9	P	1171.5	P		1493.2	P	1068.2	P	418	P	241.5	P		957.6
PUP3	YER094C	protein degradation	20S proteasome subunit (beta3	5625_at		9501.7	P	1746.8	P	5221.2	P	4590.8	P		13537.5	P	15791.1	P	13594.3	P		12306.7	P	9034.4	P	5846.6	P	6970.7	P		15181.1	P	8302.6	P	7343.8	P	7706.3	P		9549.5	P	11729.7	P	6766.2	P	1454.7	P		10478.8
RAD51	YER095W	DNA repair and recombination	recombinase	5626_at		3977.2	P	2986.3	P	5609.9	P	4239.1	P		4835	P	4443.3	P	4760.2	P		3464.3	P	11209.2	P	8019.1	P	5668.4	P		3146.6	P	4399.4	P	5068.9	P	6176.6	P		5709.8	P	4423.6	P	2792.9	P	2274.3	P		3756.1
SHC1	YER096W	sporulation	unknown; may be involved in chitin synthesis	5627_at		2010.2	P	391.5	P	215.8	P	147.4	P		2192	P	3023.6	P	3434.3	P		291.3	P	1465.3	P	746.8	P	510.6	P		290	P	344.1	P	439.4	P	538.8	P		2113.7	P	1952.5	P	1601.5	P	371.3	P		248.8
	YER097W	unknown	unknown	5628_at		8.7	A	6.2	A	5.1	A	3.8	A		78.9	P	56.4	A	11.8	A		100.9	P	56	A	13.4	A	14.7	A		128.3	P	47.7	A	72.4	P	110	M		17.9	A	86.3	A	3.6	A	7.3	A		97.6
UBP9	YER098W	protein degradation, ubiquitin-mediated	ubiquitin C-terminal hydrolase	5629_at		392.7	P	182.6	A	242.9	P	333.2	P		445	P	411	P	470.9	P		1454.4	P	778.6	P	523.1	P	330.6	P		1025.3	P	699.7	P	724	P	648.8	P		521.1	P	367.6	P	330.7	P	335.7	P		634.4
PRS2	YER099C	purine biosynthesis	ribose-phosphate pyrophosphokinase	5630_at		1990.2	P	3123.3	P	2673.6	P	1916	P		2181.7	P	2475	P	2104.1	P		2317.7	P	3014.6	P	1831.1	P	2392.1	P		2797.7	P	3494.7	P	2546.1	P	2767.8	P		2265.5	P	1997.2	P	2381	P	3718.4	P		3765.3
UBC6	YER100W	protein degradation, ubiquitin-mediated	ubiquitin-conjugating enzyme	5631_at		1416.8	P	1541.1	P	1962.4	P	1866.8	P		1294.7	P	1070.8	P	1352.3	P		1275	P	2013.4	P	1243.5	P	1718.3	P		1815.9	P	1643	P	1716.4	P	1581.1	P		1835.6	P	1568	P	1786.8	P	1177.6	P		1914.7
AST2	YER101C	plasma membrane protein targeting	targets plasma membrane ATPase	5632_at		741.4	P	162.2	P	162.1	P	420.4	P		1302.7	P	1387.8	P	1143.2	P		603.6	P	693.3	P	566.7	P	658.1	P		707.9	P	671.5	P	1053	P	1014.8	P		1281	P	1550.8	P	498.2	P	94.2	M		535.1
SSA4	YER103W	ER and mitochondrial translocation	cytosolic HSP70	5588_at		2666.4	P	459.8	P	426.6	P	439	P		12109.6	P	15721.3	P	12052.7	P		2606.9	P	8504.2	P	2621.3	P	1397.4	P		2916.9	P	1670.4	P	1757.8	P	1960.2	P		5811.9	P	8919.6	P	3169.4	P	774	P		1999.8
	YER104W	unknown	unknown	5589_at		202.5	P	54.4	A	403	P	303.9	P		367.9	P	422.4	P	344.9	P		2115	P	1086	P	695.2	P	469.6	P		2240.4	P	851.2	P	1307.7	P	725.8	P		407.1	P	453.1	P	199.8	P	52.9	A		1477.6
NUP157	YER105C	nuclear protein targeting	nuclear pore protein	5590_at		1918	P	2524.2	P	2774.8	P	2270.2	P		2023.5	P	1814.3	P	1863.6	P		2435.6	P	1392.7	P	2137.5	P	1753.2	P		3532.8	P	2874.2	P	3335.9	P	3219.7	P		2020.9	P	2072	P	2297.8	P	3864	P		2970.1
	YER106W	unknown	unknown	5591_at		158	P	138.7	P	128.8	M	121.4	P		137.6	P	199.3	P	157	P		121.9	P	135	P	262.3	P	195.3	P		130.1	P	168.4	P	133.6	P	198.2	P		149.7	P	95.8	P	99	P	93.2	A		90.9
GLE2	YER107C	unknown	unknown	5592_at		1528.2	P	1963.4	P	2071.9	P	1870.7	P		1319	P	1283.2	P	1702.4	P		697.1	P	1243.5	P	1508.3	P	1360.9	P		1018.1	P	1190.5	P	1280.9	P	1234.3	P		1958.8	P	1696.9	P	2186.3	P	2356.6	P		1056.4
FLO8	YER108C	nuclear protein targeting	nuclear pore protein	5593_at		103.2	P	291.9	P	468	P	475.6	P		173	P	171	P	129.5	P		215.4	P	185	P	183.5	P	266.6	P		339.1	P	305.2	P	208.5	P	168.8	P		236.1	P	170.1	P	156.6	P	185.2	P		248
FLO8	YER109C	flocculation (and PHD)	FLO1 activator	5594_at		27.1	A	78.2	A	119.5	P	87.5	P		51.2	A	87.3	P	64.9	P		72.3	P	49.3	A	74.4	P	51.1	M		43.9	A	35.9	A	67.2	P	48.1	A		57.3	P	37.5	A	76.6	P	84.2	A		22.1
KAP123	YER110C	nuclear protein targeting	beta-karyopherin	5595_at		905.7	P	3498	P	3291.9	P	2495.7	P		357.4	P	363.4	P	557.6	P		242	P	1826.8	P	1733.6	P	1094.8	P		232.8	P	657.7	P	612.7	P	584.4	P		722.6	P	488	P	2187.4	P	2744.8	P		346.7
SWI4	YER111C	cell cycle	transcription factor	5596_at		145.1	P	114.5	P	113.3	P	149.6	P		109.1	P	82.4	P	76.4	P		52.7	A	73.9	P	149.5	P	133.6	P		42.8	P	61.6	P	90.3	P	71.6	P		169.2	P	106.5	P	62.7	P	58.2	A		38.2
LSM4	YER112W	mRNA splicing	U6 snRNP protein	5597_at		2169.6	P	1767.3	P	1825.5	P	2324.1	P		1153.4	P	1070.3	P	1116.1	P		653	P	1391.6	P	1034.6	P	1090.2	P		475.3	P	943.7	P	1104.1	P	691.3	P		1798.6	P	1392.2	P	1587.1	P	877	P		895.1
	YER113C	unknown	unknown; similar to Emp70p	5598_at		926.7	P	1456.3	P	1654.8	P	1166	P		744.3	P	464.7	P	793.4	P		151	P	800.1	P	895	P	1184.4	P		253.1	P	887.5	P	900.9	P	640.8	P		965.7	P	739.3	P	869.3	P	1063.6	P		473
BOI2	YER114C	bud emergence	binds Bem1p	5599_at		573.5	P	1116.9	P	683.1	P	573	P		821.5	P	638.4	P	764.1	P		2569.7	P	938.5	P	834.4	P	716.5	P		2417.4	P	2192.4	P	2135.7	P	1639.3	P		519.2	P	449.1	P	933.2	P	1402	P		1565.2
SPR6	YER115C	sporulation	unknown	5600_at		941.2	P	721.8	P	862	P	1457.3	P		2128.8	P	2178.9	P	1926	P		4451	P	2266	P	1935.8	P	2149.2	P		3717.4	P	5558.5	P	3988.1	P	3030.1	P		1671.4	P	1922.5	P	1489.3	P	1155	P		4528.7
	YER116C	unknown	unknown	5601_at		535.7	P	257	P	420.3	P	272.7	P		1001.8	P	804	P	848.3	P		1361.4	P	1428	P	818.3	P	926.6	P		2010.9	P	1751.5	P	1538.5	P	1145.9	P		736.4	P	558.7	P	541.4	P	273.9	M		1810.9
SSU81	YER118C	signaling, high osmolarity pathway	transmembrane osmosensor	5602_at		920.9	P	1376.4	P	1846	P	1521.9	P		471.2	P	428.3	P	597.2	P		112.9	P	1028	P	1078.1	P	979.8	P		123.3	P	281.1	P	317.3	P	298.2	P		912.2	P	596.2	P	649.9	P	753.4	P		212.2
	YER119C	unknown	unknown; similar to members of the major facilitator	5603_at		253.3	P	73.6	A	103.4	A	47.3	A		803.2	P	551.3	P	630.2	P		847.6	P	222.3	P	249.3	P	353.2	P		699.4	P	614	P	671.8	P	244.1	P		441.7	P	516.9	P	114	P	91.4	A		1039.4
	YER119C	unknown	unknown; similar to members of the major facilitator	5604_at		3.1	A	12.5	A	4.9	A	7.8	A		16.5	A	9.5	A	24.3	A		8.3	A	13	A	8.8	A	11	A		5.4	A	5.8	A	2.8	A	3.9	A		35.7	A	35.8	A	10.5	A	15.4	A		29.2
SCS2	YER120W	inositol metabolism	regulator of INO1 expression	5605_at		1634.5	P	1371.5	P	1666.9	P	1630	P		3733.5	P	2650	P	3717.9	P		3818.7	P	4073.4	P	3939.9	P	3546.3	P		1934.1	P	2416.1	P	2860	P	2194	P		4244.2	P	4735	P	2633.5	P	1322.5	P		4260.6
	YER121W	unknown	unknown	5606_at		8039.5	P	245.9	P	310	P	262.5	P		14569.7	P	12478.5	P	11503.8	P		2037.1	P	415.9	P	480.6	P	527.2	P		1261.5	P	1787.9	P	1849.4	P	1902	P		12754.1	P	12790.6	P	2374.8	P	225.7	P		2573.7
GLO3	YER122C	cell proliferation	unknown	5607_at		1968.2	P	3428.6	P	3032.5	P	4016.7	P		1620.9	P	1786.8	P	1882.8	P		1545.6	P	2651.4	P	2843	P	2031.3	P		795.9	P	1915.6	P	1739.5	P	2155.6	P		2059.4	P	1950.2	P	2707	P	3712.2	P		1987.7
YCK3	YER123W	cell proliferation	plasma membrane-bound casein kinase I	5608_at		274.5	P	284.5	P	337.7	P	617.5	P		295.4	P	263.2	P	338.4	P		136.1	P	364.3	P	411.4	P	398.9	P		62	P	307.6	P	335.2	P	327.6	P		341.3	P	368	P	419.3	P	227.5	P		221.5
	YER124C	unknown	unknown	5609_at		175.4	P	248.9	P	219.9	P	295.3	P		203.8	P	216.1	P	194.1	P		500.5	P	226.8	P	114.2	P	185.5	P		209.9	P	215.7	P	218.5	P	217.8	P		358.4	P	289.1	P	404.6	P	333.8	P		287.1
RSP5	YER125W	protein degradation, ubiquitin-mediated	ubiquitin-protein ligase (E3 enzyme)	5565_at		2479.6	P	2284.4	P	2161.5	P	2409.6	P		3053.7	P	3196	P	2807.2	P		2652	P	2431.6	P	2799.2	P	2518	P		1375.1	P	2521.8	P	2120	P	2149.9	P		3418.3	P	3062.3	P	1973.3	P	2458.2	P		3419.8
	YER126C	unknown	unknown	5566_at		7329.9	P	19790.8	P	15869.5	P	12215.6	P		2011.2	P	3144.3	P	4300.9	P		758.5	P	11243.5	P	8768.9	P	5361.6	P		466	P	2824.6	P	2342.2	P	2709.1	P		4434.9	P	3057.8	P	13013.1	P	14079	P		2219.4
LCP5	YER127W	rRNA processing, putative	unknown	5567_at		826.6	P	4967.8	P	4107.4	P	4125.1	P		300.8	P	738.1	P	904.8	P		143.2	P	2108.1	P	1184.8	P	905.5	P		110.5	P	448.4	P	220.8	P	228	P		1031.9	P	676.2	P	5166.8	P	5482.6	P		224
	YER128W	unknown	unknown	5568_at		528.4	P	392.2	P	584.3	P	649.7	P		685.9	P	682.2	P	666.9	P		697.9	P	1246.6	P	1311	P	1082.7	P		509	P	626.5	P	615.8	P	606.4	P		828.1	P	702.1	P	1312.7	P	381	P		688.1
PAK1	YER129W	DNA replication	protein kinase; suppresses pol. alpha mutations	5569_at		81.2	A	204.3	A	171.8	A	113.6	A		136.7	A	148.1	A	114.1	A		123.3	P	191.7	A	173.5	A	146.5	A		146.6	P	186.2	P	148.9	P	144.8	A		74.1	A	122.4	P	123.5	A	148.4	A		146.4
	YER130C	unknown	unknown	5570_at		543.7	P	1194.6	P	1256	P	1195.2	P		483.2	P	700.7	P	792.6	P		1929.7	P	1757.9	P	1304.8	P	962.7	P		1704.2	P	605.3	P	827.9	P	1004.6	P		504.6	P	367.9	P	558.8	P	852.1	P		1458.7
RPS26B	YER131W	protein synthesis	ribosomal protein S26B	5571_at		8013.4	P	19962.6	P	17910	P	13792.1	P		3000.6	P	3054.5	P	4442.7	P		164.4	A	5267	P	8165.1	P	7160.2	P		207.7	A	918.4	P	884.5	P	1076.5	P		7125.3	P	4617.7	P	10732	P	13173.4	P		225.3
PMD1	YER132C	meiosis	gene expression regulator (putative)	5572_at		905.6	P	2407.7	P	1650.5	P	1261.4	P		538.5	P	841.8	P	1005.2	P		739.1	P	2767.9	P	3058.9	P	2673.8	P		791.8	P	1360.4	P	1120.1	P	1133.7	P		805.8	P	618.6	P	1911.3	P	2648.1	P		1259.5
GLC7	YER133W	glycogen metabolism	protein phosphatase	5574_at		5100.7	P	5733.2	P	5767.3	P	6201	P		5079.2	P	4120.2	P	4951.9	P		5586.3	P	4429.3	P	2368.2	P	4336.5	P		9606.1	P	6956.5	P	9905	P	6286.1	P		4424.1	P	4121.6	P	4095.1	P	4261.3	P		5676.7
GLC7	YER133W	glycogen metabolism	protein phosphatase	5573_at		536.3	P	520.8	P	613.3	P	813.9	P		586.8	P	512.9	P	593.6	P		826.3	P	618.7	P	413.2	P	538.3	P		1242.6	P	1150.4	P	1506.1	P	884.3	P		632.4	P	467.8	P	406.8	P	640.5	P		650.2
	YER134C	unknown	unknown	5575_at		902	P	464.2	P	761.9	P	723.1	P		956.5	P	741.4	P	565.8	P		1281.1	P	1696.3	P	1141.8	P	1337.8	P		1457.5	P	1008.1	P	1094.5	P	1064	P		907	P	759.5	P	410.5	P	487.8	P		1831.2
	YER135C	unknown	unknown	5576_at		51.8	A	4.5	A	104.7	A	14.5	A		61.3	A	93.2	P	58.9	P		45.2	A	79	A	62.3	A	7.9	A		50.5	A	39.5	A	36.3	A	33.8	A		48	A	62.3	M	6.4	A	24.1	A		69
GDI1	YER136W	secretion	regulatory; GDP dissociation inhibitor	5577_at		8276	P	2377.2	P	4321.8	P	5340	P		9575.7	P	7771.1	P	8367.2	P		6722.6	P	4825.4	P	4456.9	P	4818.2	P		7695.2	P	4914.1	P	7005.6	P	6815.2	P		10118.4	P	10421.9	P	4448.6	P	1033.3	P		7376.1
	YER137C	transposition	TyA gag protein	5578_at		960.8	P	3428.6	P	2229.8	P	1136.5	P		405.3	P	416.6	P	600.7	P		470.9	P	1002.6	P	953.6	P	580.1	P		397.4	P	444.1	P	368.2	P	428.9	P		748.9	P	688.1	P	2180.6	P	2836.5	P		346.2
	YER139C	unknown	unknown	5579_at		271.3	P	109	P	49	A	180.8	P		343.9	P	231.7	P	339.8	P		321.8	P	355	P	334.8	P	303.8	P		318.5	P	383.2	P	465	P	296.8	P		226.5	P	302.2	P	240.8	P	33.4	A		258.9
	YER140W	unknown	unknown	5580_at		326.4	P	658.4	P	649.4	P	508.7	P		186.6	P	275.5	P	311.1	P		231.3	P	248	P	385.6	P	359.9	P		338.9	P	382	P	296.9	P	301.1	P		374.5	P	293.6	P	397.3	P	589.1	P		360
COX15	YER141W	respiration	cytochrome oxidase assembly factor	5581_at		5898	P	1336.1	P	2715.4	P	3212.6	P		7314.9	P	6103.8	P	4502.3	P		21886.9	P	5697.2	P	3185	P	2982	P		22337.2	P	11737.2	P	11258.5	P	10203.7	P		6813.4	P	7393.7	P	2973.5	P	1338.4	P		13449.6
MAG1	YER142C	DNA repair	3-methyladenine DNA glycosylase	5582_at		409.4	P	10.2	A	10.3	A	53.4	A		308.9	P	199.8	P	314.9	P		2634.2	P	240.9	P	145.8	P	156.4	P		3804.7	P	787.4	P	1204.7	P	467.3	P		345.8	P	236.5	P	95.1	P	7.5	A		762.6
DDI1	YER143W	unknown	unknown; induced by DNA damage	5583_at		1641	P	169.3	P	471.1	P	497.7	P		2146.3	P	1876.6	P	1760.2	P		5885.8	P	1064.5	P	506.6	P	663.1	P		6757	P	2393.2	P	2327.3	P	2438.8	P		2401.1	P	2617.2	P	803.5	P	225.9	P		2259.3
UBP5	YER144C	unknown	ubiquitin pathway	5584_at		1173	P	644.5	P	611.9	P	330.6	P		1341.5	P	1391.3	P	1474.8	P		3585.6	P	1347.7	P	1288.6	P	1965.1	P		3879.9	P	4074.7	P	3471	P	3183	P		980.5	P	1089.9	P	843.3	P	444.6	P		3388.2
FTR1	YER145C	transport	iron permease	5585_at		2840.1	P	3524.2	P	4644.7	P	3236.3	P		1107.3	P	1355.2	P	1461.8	P		2526.5	P	5529.6	P	4219.6	P	6203.9	P		2014.3	P	4480.6	P	3849.9	P	3386.3	P		2392.2	P	1471.7	P	3813.7	P	4739.6	P		8019.5
FTR1	YER145C	transport	iron permease	5502_at		455.7	P	671.2	P	730.3	P	498.3	P		328.5	P	340.8	P	390.5	P		537.8	P	567.7	P	554.7	P	455	P		692.3	P	722.4	P	787.8	P	977.6	P		451.9	P	249.6	P	456.8	P	622.1	P		812.5
LSM5	YER146W	mRNA splicing (putative)	unknown; similar to snRNA-associated protein	5586_at		2270.7	P	4279.2	P	6208.2	P	4631.4	P		1776.8	P	1913.3	P	1942.8	P		998.9	P	1287	P	1844.9	P	2622	P		1060.5	P	888.1	P	842.7	P	910.9	P		1976.8	P	1635.1	P	2462.4	P	3926.5	P		1717.3
	YER147C	unknown	unknown	5587_at		1435.7	P	971.4	P	1256.3	P	892.3	P		1773.1	P	1630.6	P	1890.4	P		1466.3	P	702.4	P	830.7	P	989.9	P		1377.7	P	746.3	P	662.4	P	829.7	P		1759.9	P	1403.5	P	1154.8	P	975.2	P		1102.8
SPT15	YER148W	transcription	TFIID and TFIIIB subunit	5542_at		3338.2	P	8511.6	P	7743.6	P	7328.6	P		2436.2	P	2499.9	P	2888.9	P		11248.7	P	5548.1	P	5200.4	P	4103.3	P		9293.5	P	7064.7	P	6506.4	P	4655	P		3376.6	P	2012.4	P	5746	P	9011.7	P		6574.7
SPT15	YER148W	transcription	TFIID and TFIIIB subunit	5503_at		25.8	A	64.4	A	102.2	A	116.3	A		24.1	A	77.3	A	57.4	A		75.7	A	136.3	P	89.6	A	134.9	P		68.1	A	50.6	A	55.3	A	99.2	A		66.9	P	53.4	A	54.1	A	73.1	A		49.5
PEA2	YER149C	mating	unknown	5543_at		251	P	503.8	M	656.5	P	516.9	P		332.2	P	191	P	360.2	P		250.7	P	676.1	P	539	P	431.3	P		264.9	P	234.5	P	240.3	P	244.5	P		535.7	P	348.3	P	404.8	P	256.1	P		318.5
SPI1	YER150W	unknown	unknown; similar to Sed1p; induced in stationary phase	5544_at		10878.6	P	904.1	P	472	P	377.5	P		18507.9	P	16497.4	P	11232.3	P		13970.8	P	15672.3	P	7614.3	P	4095.9	P		22140.4	P	15355.2	P	15360.1	P	11049.2	P		17216	P	21874.2	P	8761.7	P	921.2	P		12024
UBP3	YER151C	protein degradation, ubiquitin-mediated	ubiquitin-specific protease	5545_at		231.5	P	449.6	P	350.2	P	314.4	P		186.9	P	237.3	P	204.8	P		763.4	P	355.4	P	324.2	P	373.4	P		465.3	P	437.9	P	376.7	P	166.8	P		184.1	P	182.1	P	265.2	P	631.6	P		489.5
	YER152C	unknown	unknown	5546_at		2173.1	P	947.9	P	1605.8	P	1416.7	P		3635.7	P	3223.3	P	2655.8	P		3715.5	P	2352.4	P	2463.3	P	2801.9	P		2883.6	P	2820.9	P	2896.8	P	2279.6	P		3285.9	P	3158.1	P	1686.1	P	790	P		3607.1
PET122	YER153C	protein synthesis	translation activator of COX3	5547_at		181.4	A	57.6	A	40.9	A	47	A		392.8	P	352.2	P	314.5	M		432.5	P	231	A	217.1	A	188.2	A		332	P	207.7	P	250.2	P	214.5	M		155.3	A	224.6	A	150.2	A	132.8	A		378.8
OXA1	YER154W	respiration	cytochrome c oxidase assembly	5548_at		1025.9	P	1651.7	P	1589.2	P	1407.3	P		1512.7	P	1312.2	P	1408.2	P		2692.6	P	2630.1	P	1950.2	P	1634.4	P		1821.5	P	2126.3	P	1779.1	P	2195.9	P		1554.4	P	1217.8	P	1415.9	P	2901	P		1784.7
BEM2	YER155C	bud emergence	GTPase-activating protein for Rho1p	5549_at		1410.4	P	2042.3	P	2037.9	P	2205.4	P		1092.3	P	1290.6	P	1647	P		1832.3	P	1066.2	P	1675.8	P	1649.4	P		1179.2	P	2139.3	P	1912.9	P	1885.2	P		1350	P	1275	P	1473.8	P	2187.6	P		2088
	YER156C	unknown	unknown	5550_at		3084.2	P	8234.7	P	7124.4	P	6150.6	P		1415.5	P	1732	P	2111.8	P		641.6	P	4772.6	P	4090.3	P	3071.6	P		566.2	P	1331.7	P	1353.8	P	1915.4	P		3052.5	P	1923.9	P	6730.6	P	10436.4	P		1205
GRD20	YER157W	secretion	Golgi protein retention	5551_at		151.1	P	210.2	P	193.5	P	361.7	P		113.5	P	171.4	P	158.4	P		67	P	216.9	P	235.1	P	233.9	P		35	M	96.5	P	85.5	P	54.5	P		174.7	P	140.2	P	228.3	P	237.5	P		51.7
	YER158C	unknown	unknown; similar to Afr1p	5552_at		1444.5	P	1672	P	1061.7	P	548.3	P		988.2	P	1004.4	P	1023.9	P		2711.6	P	3662.7	P	3277.6	P	1943.5	P		1844	P	2203	P	2243.4	P	2290.1	P		1255.7	P	976.7	P	1797.9	P	2567	P		2833.4
BUR6	YER159C	transposition	TyA gag protein	5553_at		3707.4	P	4371.7	P	4243.1	P	3012.2	P		2477.7	P	2691.3	P	3087.6	P		5288.2	P	5829.3	P	5633.2	P	5034.4	P		3323.3	P	3691.1	P	2933.5	P	3107.9	P		3235.5	P	2340.6	P	3156.6	P	2946.9	P		5667.1
SPT2	YER161C	chromatin structure	HMG-like non-histone protein	5554_at		536.2	P	733.6	P	759.5	P	709.6	P		687.8	P	619	P	720.9	P		2836.1	P	911.7	P	683.1	P	555.4	P		2306.8	P	1013.8	P	1058.1	P	874.4	P		820.9	P	688.1	P	828.2	P	588.1	P		1402.5
[truncated: 4,471 more rows]
[truncated: 25 more columns]
