# Supplementary material for: Ras and Gpa2 Mediate One Branch of a Redundant Glucose Signaling Pathway in Yeast
Source: PLoS Biol. 2004 May 11;2(5):e128. doi: 10.1371/journal.pbio.0020128 (PMC406390; doi:10.1371/journal.pbio.0020128)
Supplement: Table S2 — Strains were as follows: Y2092 = MATα ade2-1 can1-100 his3-11,15 leu2-3,112 trp1-1 ura3-1; Y3159 = MATα ade2-1 can1-100 his3-11,15 leu2-3,112 trp1-1 ura3-1 gpr1::hphMX; Y2857 = MATα ade2-1 can1-100 his3-11,15 leu2-3,112 trp1-1 ura3-1tpk1::HIS3 tpk2V218G tpk3::TRP1 bcy1::LEU2; Y3077 = MATα ade2-1 can1-100 his3-11,15 leu2-3,112 trp1-1 ura3-1tpk1::HIS3 tpk2V218G tpk3::TRP1 bcy1::LEU2 gpr1::hphMX. Experimental conditions were as follows. Cells were grown in SC medium plus 3% glycerol to A600 = 0.3. Glucose was added to 2%, and samples were removed at 0, 20, 40 and 60 min following the addition. Microarrays were performed as follows. Reference samples (RNA from 0 timepoint in each experiment) were labeled with Cy3, and each test sample (RNA from subsequent timepoints) was labeled with Cy5, mixed with the corresponding reference sample, and hybridized to cDNA microarrays printed in-house. Data presentation is as follows. Values are ratios of RNA levels for each gene at the indicated timepoint relative to the level for that gene at time 0 in that particular experiment. (477 KB TXT). [file pbio.0020128.st002.txt]

ID	Name	2092 glu20/0	2092 glu40/0	2092 glu60/0	3159 glu20/0	3159 glu40/0	3159 glu60/0	2857 glu20/0	2857 glu 40/0	2857 glu 60/0	3077 glu20/0	3077 glu40/0	3077 glu60/0
YAR071W	pho11		2.0785	1.333	1.4635	1.199	1.49	1.344	0.883	1.31	1.316	1.6665	1.867
YBL076C	ils1		2.329	1.183	0.991	0.998	1.598	1.585	1.082	1.258	0.923	1.1695	1.3705
YCL024W	NA		1.043		1.4115	1.222	1.713					2.2555
YDL212W	SHR3		1.3995	1.566	1.097	1.0675		1.9845	1.582	0.926		1.2505	0.9805
YDR316W	NA
YER046W	NA		1.222		0.632	0.831				1.033		0.8745
YGL079W	NA		1.3565		1.3455	1.2235	1.017	1.636	1.196	1.253	1.467	1.811	1.637
YGL159W	NA		1.3025	1.434	0.8965	1.101	0.9755	0.9325	0.8855	1.1475	1.1625	0.9605	0.768
YGR252W	GCN5	0.664	1.2825	1.058	0.814	1.0765	0.7775	0.747	0.808	0.9685	0.8345	0.8135	1.0535
YIL039W	NA	0.892	1.411	1.5105	1.083	1.275	0.9565	1.4245	1.617	1.183	1.2115	1.0605	1.1695
YJL186W	MNN5				1.1585	1.016						1.319
YKL162C	NA		0.8705	0.531	0.378	0.733	0.753	0.844	0.812	0.763	0.563	0.4755	0.625
YLR129W	DIP2	1.088	1.748	2.665	1.7285	0.963	0.9665	2.3635	1.3375	1.9675	2.9865	2.8985	2.677
YLR207W	HRD3	1.0875	1.512	1.6265	1.244	1.0525	0.9085	1.0705	1.233	1.2355	1.021	1.1725	1.3505
YML092C	PRE8	0.701	1.2035	1.241	0.601	0.9285	0.613	0.9695	0.756	0.8825	0.6705	0.7135	0.7825
YMR306C-A	NA	0.528	1.0035	0.986	0.703	0.87	0.7085	0.9945	0.921	0.843	0.811	0.8505	0.9025
YNR003C	rpc34	3.1025	1.505	2.5405	2.111	1.5025	1.283	2.4265	1.8205	2.489	1.997	2.4845	2.487
YOR122C	pfy1	0.698	1.0005	0.9575	0.479	1.1205	0.6935	0.874	0.794	0.7205	0.7685	0.8975	1.1175
YPL087W	NA	0.2565	0.495	0.3305	0.213	0.4985	0.2215	0.7675	0.628	0.3625	0.2195	0.24	0.296
YPL167C	rev3
YAR075W	NA	2.4735	3.7605	2.785	1.834	8.706	3.855	2.9355	4.9315	7.3625	2.1385	10.956	9.337
YBL078C	AUT7		0.604		0.179	0.4835	0.546	0.419	0.265	0.3725	0.487	0.2525	0.342
YCL026C-A	FRM2					0.963						1.683
YDL214C	NA
YDR316W-B	NA	0.804	0.9865	1.435	1.2635	0.6665	0.958	0.259	0.37	0.7255	1.059	0.4975	0.7435
YER048C	CAJ1	0.877	0.7	0.8605	0.692	0.852	0.6885	0.403	0.2535	0.7485	0.4875	0.5715	1.0105
YGL081W	NA
YGL161C	NA	0.349	1.1345	1.706	0.805	1.166	0.7195	1.0615	0.723	0.9845	0.741	1.0135	0.6895
YGR254W	ENO1	1.0785	2.8245	2.432	1.2755	1.3055	1.1105	2.1575	2.6705	1.2195	1.146	0.9005	0.622
YIL041W	NA	0.615	0.8745	1.062	0.7905	1.058	0.747	0.885	0.549	0.696	0.644	0.8175	0.8725
YJL188C	NA	2.29	2.357	2.888	1.9285	2.056	1.6305	2.1205	4.0665	2.951	2.008	3.504	4.5745
YKL163W	PIR3	0.726	1.111	1.2535	0.9525	1.147	0.868	1.8595	1.753	0.837	1.1915	1.1295	0.7695
YLR131C	ACE2	0.779	1.2705	1.137	1.048	1.004	0.997	1.154	1.0265	0.949	0.9445	0.998	1.1845
YLR209C	NA	0.7105	1.0035	0.9585	0.565	0.8125	0.682	0.828	0.784	0.649	0.645	0.804	0.922
YML094W	GIM5	1.635	1.4685	1.676	1.0295	1.389	0.824	1.551	2.1215	1.849	1.009	1.6215	1.4255
YMR307W	GAS1	0.9405	1.6945	1.992	1.673	1.3075	1.3795	2.1265	2.424	1.6525	1.6075	1.7015	1.698
YNR005C	NA	0.706	0.804		0.718	0.7435	0.708	0.524	0.3605	0.6875	0.5485	0.467	0.6425
YOR124C	UBP2	0.345	1.36		0.7975	0.9025	0.8175			0.569		0.9445	1.0725
YPL089C	RLM1	0.7715	1.126	1.2315	0.697	1.038	0.772	0.5415	0.706	0.788	0.8845	0.812	0.9325
YPL169C	MEX67	1.1265	1.946	2.357	1.5655	1.518	1.135	1.4025	1.0865	1.1945	1.3915	1.505	1.4205
YBL002W	HTB2	1.288	1.6215	1.417	0.5365	0.6645	0.8825	0.934	2.1075	2.9575	0.4605	0.9655	2.0825
YBL080C	PET112	1.769	2.0815	2.3015	1.23	1.374	1.444	1.8735	3.2965	3.4105	0.949	1.705	2.6175
YCL028W	NA		1.1755	1.037	0.989	1.1605	1.1825	0.6445	0.5265	0.6735	0.9565	0.7745	0.6955
YDL216C	NA		0.6155		0.4415	0.6985	0.544	0.898	0.728	1.229	0.915	0.6315	0.779
YDR318W	MCM21		0.9645	0.6235	0.739	1.1245		0.8975	0.8625	1.0735		0.908	0.876
YER049W	NA	3.251	3.515	5.226	5.496	2.9585	2.218		4.0855	4.6045		5.405	3.4035
YGL083W	SCY1	0.67	0.9195	1.233	1.235	1.1895	1.254		1.472	2.099		1.188	1.1995
YGL163C	rad54		1.736		1.4565	0.6875						1.115	0.733
YGR256W	GND2	1.1415	2.795	2.7455	1.366	2.413	1.8415	1.9495	2.206	1.2625	1.394	1.063	0.912
YIL043C	CBR1	1.1955	1.56	1.5745	1.2455	1.481	1.2155	1.562	1.7135	1.4585	1.0715	1.742	1.946
YJL190C	RPS22A	2.011	2.9245	3.242	2.293	2.204	2.4225	5.209	10.723	5.809	2.383	4.798	5.522
YKL165C	MCD4		1.51		1.287	1.0115	0.919	1.9045	1.367	1.2875		1.233	0.859
YLR133W	CKI1	0.492	0.9	0.961	0.8185	0.882	0.4345	0.885	0.606	0.633	0.906	0.623	0.69
YLR211C	NA	0.731	0.7135		0.544	0.673	0.5205	0.366	0.619	0.843		0.838	0.8485
YML095C-A	NA	1.601	1.0395	1.223	0.9475	0.7595	0.679	0.8145	1.115	1.294	0.941	1.357	1.34
YMR309C	nip1	1.17	1.9435	2.4635	2.158	1.375	1.4645	1.9885	1.9175	1.7015	2.454	1.6885	1.685
YNR007C	AUT1	0.458	0.5455	0.483	0.5325	0.687	0.4955	0.454	0.338	0.4065	0.45	0.4855	0.52
YOR126C	IAH1	0.543	1.0975		0.615	0.717	0.734	1.1255	0.9825	0.704	0.848	0.88	0.7985
YPL091W	GLR1	0.566	1.347	1.1965	0.754	1.3835	0.8165	1.352	1.3755	1.4495	0.931	1.2325	0.994
YPL171C	OYE3	0.7575	0.926	0.847	0.4755	0.514	0.4405	0.4585	0.561	0.6175	0.4005	0.414	0.346
YBL004W	NA		2.072		0.937	1.038		0.692	0.7935	0.728	0.585	1.0755
YBL082C	RHK1	0.9705	2.0575	2.175	1.5605	1.596	1.2665	3.577	2.884	1.6685	1.428	1.658	1.5395
YCL030C	his4				1.33	1.036					0.619	0.459
YDL218W	NA		1.168		0.4575	1	1.198					1.0635	0.7375
YDR320C	NA		0.8985	1.11	0.835	0.916	0.791	0.7295	0.7885	1.011	0.5105	0.843	0.878
YER051W	NA		1.638	1.3785	1.1735	1.31		0.67	0.863	1.471		1.0705	0.948
YGL085W	NA	0.933	1.235	0.924	0.8685	1.008	1.14	1.6405	1.2035	1.1235		1.0465	1.0645
YGL165C	NA	0.642	1.667		0.761	0.906	0.8535	0.4175	0.3735	0.6675	0.596	0.7195	0.8495
YGR258C	rad2		0.794	0.562	0.5915	0.672	1.407	0.638	0.4815	0.645		0.7105	0.7035
YIL045W	PIG2	0.6205	1.417	1.0945	0.751	0.817	0.688	1.0635	1.2765	1.04	0.9175	1.0705	1.2715
YJL192C	NA	1.485	1.9265	1.5675	1.4025	1.603	1.568	2.5155	4.1095	2.7725	1.358	2.0615	3.527
YKL167C	MRP49	0.447	0.4025	0.419	0.467	0.454	0.4295	0.5	0.607	0.728		0.619	1.024
YLR135W	NA	0.921	1.276	1.4325	0.853	1.2085	0.893	0.8745	1.0645	0.9965	0.9465	1.016	1.241
YLR213C	CRR1	0.68	1.108	0.774	0.6395	0.7735	0.6405	0.7275	0.971	0.748	0.657	0.8345	0.7655
YML097C	VPS9	0.6945	0.8415	0.8725	0.7055	0.815	0.8105	0.749	0.5385	1.405	0.746	1.0465	1.2585
YMR311C	GLC8	0.8255	0.727	0.989	0.4755	0.567	0.3715	0.2625	0.3	0.6075	0.2955	0.411	0.638
YNR009W	NA	0.8595	1.0365	1.802	1.6945	1.454	1.4015	1.4895	1.785	2.477	1.309	2.7205	2.459
YOR128C	ade2	0.5	0.8195	0.7435	1.054	0.8815	0.7465	1.3825	0.427	0.4275	0.745	0.593	0.547
YPL093W	NA	1.5225	1.8725	1.9325	2.237	0.948	0.9685	1.9035	1.3735	1.1115	2.1865	2.1125	1.6835
YPL173W	MRPL40	0.4385	0.313	0.3105	0.277	0.317	0.2765	0.4785	0.409	0.532	0.302	0.3735	0.5575
YBL012C	NA	0.741	1.221	1.311	0.969	0.6715	0.6355	0.317	0.442	0.703	0.819	0.5085	0.6715
YBR259W	NA		1.006		1.3465							1.087	0.437
YCL040W	GLK1		0.1375		0.2455	1.1415	0.3905	0.4195	0.296	0.29	0.3255	0.156	0.126
YDL228C	NA	1.761	3.0795	3.156	2.604	2.4	2.186	3.0515	3.532	2.4485	1.6705	2.437	1.736
YDR329C	PEX3		0.512	0.384	0.519	0.6735	0.672	0.3265	0.2555	0.4125		0.511	0.7085
YER060W	FCY21
YGL095C	VPS45	0.743	0.952	0.909	0.8485	1.206		0.593	0.6255	1.002	0.682	1.0175
YGR188C	BUB1			1.551		0.986	0.696					0.558	0.9605
YGR268C	NA	0.579	1.381		0.594	0.8845	0.732	0.44	0.3515		0.715	0.6185	0.531
YIL055C	NA
YJL202C	NA		1.0735	0.925	1.1825	0.9105	1.299	0.714	1.1885	1.1995	1.0495	1.013	1.4245
YKL177W	NA	0.6925	1.1675	0.988	1.102	1.0115	1.1165	0.576	0.8555	0.8885	0.5745	0.7315	0.699
YLR145W	NA	1.1095	1.1285	1.117	0.7435	0.898	0.7745	1.1195	1.386	0.9915	0.867	0.955	1.185
YML032C	rad52	0.79	1.445	1.3695	0.763	0.7315	0.631	0.785	0.8755	1.0695	0.6985	0.634	0.696
YML105C	SEC65	1.3375	1.0455	1.156	0.8685	0.931	0.711	1.3225	1.117	1.5515	0.93	1.1095	1.5795
YMR319C	FET4	0.725	1.9995	1.328	1.198	1.026	0.769		1.3275	0.985		0.9915	0.863
YNR019W	ARE2		1.788		1.2625	1.0685	0.7515	0.4165	0.5045	0.382	0.727	0.666	0.5335
YOR138C	NA	0.3855	0.665	0.65	0.494	0.7185	0.5135	0.3705	0.352	0.3905	0.3905	0.417	0.3985
YPL103C	NA	0.4695	0.794	0.7175	0.675	0.7545	0.7065	0.685	0.7	0.79	0.8095	0.6705	0.69
YPR176C	BET2	0.6225	1.264	1.2435	0.9555	0.9525	0.8565	1.596	1.4545	0.947	0.7965	1.0745	0.8875
YBL014C	RRN6	1.224	1.852	2.216	1.587	2.1355	1.3065	1.1665	1.315	1.727	1.267	2.281	3.0005
YBR261C	NA		1.69		1.6055						1.184	1.7835	0.635
YCL042W	NA		0.148	0.056	0.249	1.363	0.3645	0.3525	0.2345	0.319	0.304	0.134	0.135
YDL230W	ptp1		1.67		0.979	1.2545	0.941				0.813	1.5165	1.3705
YDR331W	GPI8	1.101	1.9605	2.234	1.2065	1.5515	1.3525	1.7825	2.151	1.8025	1.0735	1.3005	1.0955
YER061C	CEM1		0.912	1.082	1.2735	0.6665		1.1165	0.3725	0.506	0.666	0.816
YGL097W	SRM1	1.1985	1.7405			1.2165	1.019	2.1725	2.1675		1.735	2.206	1.8005
YGR190C	NA	0.876	1.749		1.236	1.0845	0.9445	2.3485	1.6545		1.133	0.804	0.8615
YGR270W	YTA7	0.892	1.296			0.902	0.8035	0.6575	0.6265		0.852		0.5745
YIL057C	NA		0.831		0.173	0.1785	0.162	0.046	0.048	0.051	0.287	0.19	0.243
YJL204C	NA	0.675	0.948	0.876	0.825	1.08	0.7725	1.003	0.812	1.221	0.804	0.8295	0.973
YKL179C	NA	0.773	1.191	0.6905	0.6515	0.9985	0.8625	0.709	0.5345	0.676	0.827	0.5445	0.8655
YLR147C	SMD3	0.78	0.9785	1.056	0.6655	0.6795	0.627	0.544	1.0915	0.649		0.8275	0.9395
YML035C	amd1	0.6305	1.118	0.953	0.76	0.765	0.658	0.947	0.8525	0.794	1.1495	0.7875	0.8925
YML107C	NA	1.1245	1.271	1.0625	0.783	0.989	1.0435	1.128	1.4405	1.072	1.1915	1.022	1.2965
YMR321C	NA	1.572	2.0495	1.558	1.181	1.371	1.467	1.264	2.8065	1.608	1.2705	1.6735	1.7485
YNR021W	NA	0.8665	1.684	1.8045	1.4065	1.36	1.363	2.494	3.508	2.192	1.2995	1.709	1.1645
YOR140W	SFL1	0.7545	1.447	1.3105	1.327	1.2405	1.0105	0.9895	1.489	0.9265	1.0445	1.0985	0.7985
YPL105C	NA	0.797	1.183	1.439	1.102	0.964	0.799	0.5245	0.5855	0.862	1.0095	0.95	1.135
YPR178W	prp4	1.3505	0.5815	0.548	0.5975	0.6805	0.6115	0.523	0.507	0.6525	0.4415	0.636	0.6135
YBL016W	FUS3	0.73	1.042	1.088	0.7655	0.9705	0.7385	2.542	1.1435	1.28	1.0725	0.967	1.128
YBR263W	SHM1	1.0795	1.774	1.92	1.6525	1.6955	1.1595	1.085	1.104	1.025	1.211	1.7435	1.622
YCL044C	NA	0.74	1.5535	1.413	0.8915	0.844	0.8955	1.3625	0.9765	0.825	1.0425	0.623	0.465
YDL232W	OST4
YDR333C	NA		1.842	1.706	1.7155	1.1385	1.26			1.311		1.166
YER063W	THO1	0.4245	0.6595	0.4105	0.719	0.926	0.677	0.623	0.4925	0.8655	0.608	0.722	0.7065
YGL099W	NA	2.3645	1.9215		2.861	1.346	1.399	2.7775	1.5915	2.241	3.8705	3.754	3.2585
YGR192C	TDH3	0.728	1.889	1.6415	1.139	1.2865	0.9795	1.431	1.3525	1.037	0.8145	0.919	0.7835
YGR272C	NA	2.569	1.2595		1.324	1.105	0.889	1.0495	1.048	1.841	1.743	2.114	2.028
YIL059C	NA	1.2295	3.702	4.037	2.0295	1.3255	1.053	0.473	0.7995	0.7855	1.1275	2.7915	1.7085
YJL206C	NA				1.044	1.116	0.948	2.115	1.216		0.413	1.23
YKL181W	PRS1	1.8595	2.673	3.4725	3.195	1.869	1.5675	3.0385	2.9585	1.864	2.479	3.883	3.1535
YLR149C	NA	0.73	0.2995	0.262	0.173	0.479	0.213	0.1365	0.19	0.1895	0.107	0.1465	0.116
YML036W	NA	0.811	1.2455	0.802	0.6	0.637	0.5935	0.909	1.3245	0.7155	0.871	0.73	1.0415
YML109W	ZDS2	0.652	1.2625	0.997	1.817	1.0795	1.367	0.8525	0.933	1.4655	1.227	1.292	1.426
YMR323W	NA	1.1485	3.3555	2.5375	1.2385	1.188	1.2735	2.0625	3.134	1.34	1.0875	0.8725	0.4805
YNR023W	SNF12	0.921	1.0705	1.1195	1.065	0.932	1.0235	0.6815	0.791	1.11	1.0125	1.1795	1.4525
YOR142W	LSC1	0.229	0.528	0.403	0.42	0.6585	0.4795	0.418	0.438	0.3775	0.4435	0.309	0.3155
YPL107W	NA	1.1595	0.93	0.803	0.8565	0.9535	0.704	0.498	0.524	0.647	0.714	0.8435	1.007
YPR180W	AOS1	0.798	1.081	0.888	0.5405	0.842	0.4995	0.522	0.5885	0.907	0.397	0.5895	0.7455
YBL018C	POP8	0.357	1.92		1.088	0.9045	0.899		0.8525	0.88	0.6355	1.088	1.1975
YBR265W	TSC10		1.638	1.502	1.169	1.1175	1.1025	1.524	1.7775	1.269	1.3	1.8115	1.5715
YCL046W	NA	0.7655	1.4475	1.1795	1.8015	1.43	1.459	1.686	1.866	1.652	1.555	1.1135	1.013
YDL234C	gyp7				0.376	0.5175	0.5085	0.1295	0.102	0.1135	0.339	0.186	0.2365
YDR335W	MSN5				0.818
YER065C	ICL1
YGL101W	NA	1.3145	1.5095	1.486	1.265	1.4185	1.136	1.553	1.081	1.0165	1.254	1.4765	1.579
YGR194C	XKS1	1.0995	1.4115	1.5405	1.464	1.218	1.224	1.3425	1.51	1.038	0.8635	1.086	0.9695
YGR274C	TAF145		1.2585	1.298	1.539	0.9895	0.733			0.982	1.235	1.477	1.318
YIL061C	SNP1	1.5295	2.91	4.155	1.9135	1.1235	1.47	1.863	1.833	1.1395	1.1625	2.437	2.211
YJL208C	NUC1	0.682	0.734	0.8615	1.0325	0.904	0.717		0.9435	1.001	1.454	1.279	1.1245
YKL183W	NA		1.821	1.267	1.4505	1.305			1.1095		1.256	1.2115
YLR151C	NA	0.45	0.648	0.5975	0.3485	0.635	0.4185	0.391	0.5745	0.8245	0.4165	0.5475	0.537
YML038C	YMD8	0.748	1.881	1.7205	0.963	0.8865	0.924	1.3775	1.9395	1.1905	0.85	0.713	0.8755
YML111W	BUL2	0.7825	1.339	1.391	1.535	1.3675	1.192	0.82	1.471	1.497	1.478	1.2075	1.1455
YMR325W	NA	1.2135	1.887	1.825	0.8065	1.2185	1.0885	1.0615	2.175	0.9085	0.9275	0.933	0.6865
YNR025C	NA	1.416	1.083	0.9905	1.4645	1.214	1.096	0.888	1.2605	1.2635	1.3055	1.554	1.39
YOR142W-B	NA	0.6535	0.9015	1.037	1.043	0.672	0.6415	0.2955	0.412	0.5825	0.7405	0.4965	0.51
YPL109C	NA	0.33	0.6755	0.534	0.632	0.853	0.648	0.4545	0.535	0.418	0.605	0.5905	0.5165
YPR182W	SMX3	0.776	1.365		0.901	0.683	0.8215		0.75	0.399		0.7285	0.755
YBL028C	NA	1.8995	1.677	1.9055	1.5665	1.0635	1.067	3.815	2.2675	2.3675	1.329	3.0705	3.5245
YBR275C	RIF1		1.347		1.1965	1.174					1.292	1.354
YDL164C	cdc9	0.5675	1.4105	1.297	1.627	1.3775	1.4255	1.396	3.0565	2.8435	2.195	2.6155	2.5025
YDL244W	THI13		0.7685	0.452	0.445	0.787	0.532		0.8245	0.659		0.5955	0.6625
YDR345C	hxt3					1.045						0.948
YER074W	RPS24A		2.181	2.297	2.0965	1.7285	1.735		3.594	2.255	1.366	3.0205	3.513
YGL111W	NA	2.041	1.5755	2.202	1.727	0.9015	0.9705	1.364	0.8675	1.1215	2.134	2.2575	2.442
YGR204W	ade3	0.491	1.7215	1.167	1.392	1.176	0.947	2.394	1.1765	0.941	1.219	0.609	0.4925
YHR214C-C	NA	0.764	1.2015	1.2275	0.9175	0.692	0.705	0.271	0.55	0.645	0.8	0.6175	0.669
YIL071C	NA	0.457	0.9045	0.744	0.7995	0.847	0.693	0.91	0.837	0.901	0.7705	0.634	0.6825
YJL218W	NA	0.481	0.8185		0.738	0.857	0.8035				0.83	0.712	0.806
YKL193C	SDS22	0.2855	0.584	0.3475	0.4505	0.876	0.4965	0.4905	0.509	0.874	0.567	0.6005	0.8635
YLR159W	NA	0.94	1.095	0.905	0.524	0.6555	0.6355	0.586	0.8035	0.5935	0.552	0.5385	0.4555
YML048W	GSF2	0.532	1.6765	1.6385	0.875	1.25	0.7235	0.537	0.734	0.5115	0.5285	0.68	0.4945
YMR261C	TPS3		1.01		0.563	0.9015	0.765		0.495			0.622	0.5565
YNL009W	IDP3	0.308	0.41	0.293	0.2025	0.3265	0.3205	0.243	0.2625	0.159	0.333	0.2195	0.2945
YNR034W	SOL1	0.586	1.267	1.056	0.715	1.034	0.592	0.708	1.0765	0.79	0.5715	0.7875	0.586
YOR152C	NA	0.7285	1.096	0.937	0.8435	0.827	0.717	0.58	0.765	0.627	0.632	0.6695	0.6495
YPL119C	DBP1		1.526	1.322	1.186	1.1145	1.106	0.955	1.2235	0.843		0.9045	0.817
YPR192W	AQY1	0.609	0.855	0.8385	0.7415	0.9415	0.5695	1.249	0.8165	0.512	0.6995	1.135	0.6945
YBL030C	pet9	0.2355	0.781	0.7065	0.717	0.9885	0.7935	0.5115	0.459	0.314	0.339	0.4885	0.404
YBR277C	NA		1.203	0.742	0.797	1.0765	0.934			1.48		1.2765
YDL166C	NA		1.179	1.745	1.514	1.209			0.774		1.309	2.142
YDL246C	NA		1.755	0.424	0.612	1.1905	0.407		1.135	0.921	0.876	1.1845
YDR347W	mrp1
YER076C	NA	1.59	1.686	1.386	1.2345	1.125	1.396	1.344	1.339	1.104	1.372	1.168	1.9085
YGL113W	NA				1.337
YGR206W	NA		1.3115		0.8125	0.8955	1.0025			0.446		0.952	0.7955
YHR214W-A	NA	0.959	1.2675	1.391	1.032	0.831	0.9005	0.652	0.8265	0.6475	0.778	0.6635	0.7105
YIL073C	SPO22		1.1915	0.955	0.911	0.823	1.0685	1.012	0.6565	0.8995		0.9	0.7915
YJL220W	NA		0.5925	0.442	0.5885	0.637	0.572	0.1325	0.2025	0.223	0.642	0.335	0.2835
YKL195W	NA	0.127	0.205	0.17	0.266	0.3905	0.2455	0.2065	0.148	0.393	0.258	0.2645	0.342
YLR161W	NA	0.752	1.15	0.9765	0.726	0.6055	0.7105	0.401	1.004	0.6195	0.537	0.5945	0.4655
YML049C	rse1		1.225		0.8655	1.023	0.8805		0.864	0.117		0.798	0.511
YMR263W	NA	1.078	0.941		0.82	0.8175	0.6905	0.5845	0.7005	0.9715	0.71	0.707	0.9335
YNL011C	NA	0.487	1.067	0.722	0.5845	0.8005	0.75	0.861	1.322	1.052	0.675	0.6295	0.7705
YNR036C	NA	0.4605	0.557	0.4145	0.3235	0.4335	0.3555	0.4195	0.4745	0.373	0.3725	0.4435	0.486
YOR154W	NA	1.3215	1.5395	1.5525	1.4865	1.1465	1.104	0.898	1.0915	0.995	1.672	1.746	1.34
YPL121C	MEI5				1.1605							0.7535
YPR194C	NA	0.454	1.7165	1.176	0.5725	0.5895	0.627	0.725	1.254	0.9625	0.5805	0.518	0.415
YBL032W	NA	0.6	1.2835	1.2425	0.878	0.951	0.8655	0.576	0.651	0.7795	0.6145	0.717	0.694
YBR279W	PAF1	0.8585	0.961	0.958	0.5485	0.702	0.5505	0.253	0.2755	0.6315	0.4175	0.499	0.867
YDL168W	SFA1	0.844	1.8955	1.441	1.387	1.5125	1.071	3.4445	3.4895	2.108	1.801	2.3795	1.802
YDL248W	COS7
YDR349C	YPS7
YER078C	NA
YGL115W	SNF4	0.69	0.803	0.893	0.5745	0.8615	0.618	1.173	1.064	1.035	0.584	0.6915	0.657
YGR208W	ser2	1.452	1.471	1.619	1.895	1.8415	1.7275	4.466	3.0145	2.1315	1.456	1.7725	1.741
YHR216W	pur5	2.736	3.5515	5.574	5.4495	10.5655	4.509	2.85	7.721	8.934	2.66	10.5945	8.269
YIL075C	RPN2	0.91	1.528	1.377	1.0765	1.2395	0.84	0.866	1.103	0.8475	0.8535	0.6835	0.624
YJL222W	VTH2				1.4545					0.492	1.232	1.4965
YKL197C	PEX1		0.884		0.6365	0.8855						0.6625
YLR163C	MAS1	0.395	0.553	0.5215	0.346	0.3665	0.341	0.719	0.801	0.8305	0.332	0.333	0.452
YML051W	gal80	0.9945	1.5035		1.235	0.69	1.009	0.7775	0.962	0.8605	0.963	1.1195	0.962
YMR265C	NA	1.0445	1.389		1.018	1.1065	0.9415	1	1.5905	0.9465	0.9575	1.1875	1.04
YNL013C	NA	2.1335	3.955	3.565	4.047	2.2675	2.0375	1.822	3.2945	1.7515	2.274	2.683	1.9315
YNR038W	DBP6	1.316	1.8115	2.331	2.0865	1.1985	1.196	1.217	1.3425	1.166	1.9715	2.125	1.5725
YOR156C	NFI1	0.698	1.2565	1.174	1.3595	1.06	1.1075	0.9615	1.1645	0.9105	0.9805	0.9085	0.699
YPL123C	RNY1	0.146	0.3765	0.24	0.2905	0.718	0.4445	0.727	0.865	0.8755	0.363	0.356	0.344
YPR196W	NA	0.5025	0.906	0.8145	0.5845	0.581	0.765	0.393	0.682	0.5095	0.5865	0.443	0.365
YBL034C	STU1		1.568	1.1365	1.6085	1.268	1.183	0.3895	0.885	0.427	0.7235	1.4795	0.531
YBR281C	NA		1.199	1.193	1.0325	0.962	1.039	1.465	1.266	1.2885		1.096	0.805
YDL170W	UGA3		1.261	1.128	0.6485	0.8585	0.56	0.698	0.8115	0.788	0.733	0.7485	0.7295
YDR002W	YRB1	2.413	1.134	1.2425	1.1605	1.1365	0.834	1.4435	1.829	1.9885	0.7675	1.2645	1.182
YDR351W	SBE2
YER080W	NA	0.423	0.7845	0.7245	0.977	1.1405	0.7175	0.3665	0.395	0.6695	0.921	0.8155	0.7715
YGL117W	NA	0.241	0.6065	0.44	0.235	0.21	0.2075	0.4775	1.08	1.815	0.0925	0.186	0.182
YGR210C	NA	1.294	1.873	2.2965	1.7125	1.2015	1.146	3.748	3.4865	2.5395	1.761	3.3485	2.3715
YHR218W	NA	0.533	1.498	1.3585	1.3565	0.8525	0.9575	0.986	1.628	1.4535	1.4815	1.546	0.9905
YIL077C	NA	0.441	0.836	0.6815	0.6335	0.6085	0.471	0.5305	0.5425	0.387	0.449	0.572	0.459
YJL225C	NA				1.694	1.299		0.593			0.88	1.6915
YKL199C	YKT9	0.957	1.567	1.349	0.96	0.7575	0.657	0.482	0.8915	0.5785	0.785	0.996	0.707
YLR165C	NA	0.6635	0.9755	0.72	0.5515	0.515	0.513	0.561	0.9045	0.703	0.4605	0.548	0.7015
YML053C	NA	0.8365	1.167	0.939	1.0425	0.7515	0.799	0.3965	0.653	0.8215	0.863	0.715	0.6145
YMR267W	ppa2	0.5625	0.7865	0.819	0.633	0.5155	0.4525	0.705	0.8985	0.729	0.5095	0.5745	0.718
YNL015W	PBI2	0.685	0.4285	0.286	0.5005	0.54	0.361	0.384	0.4885	0.315	0.447	0.457	0.641
YNR040W	NA				1.1385		0.9125					1.128	0.686
YOR158W	pet123	0.3805	0.4165	0.3955	0.404	0.496	0.3615	0.3395	0.564	0.5915	0.3535	0.566	0.858
YPL125W	NA	0.735	1.274	1.1045	1.2125	0.9435	0.76	0.734	1.0795	0.8195	1.053	1.2265	0.911
YPR198W	sge1	0.4775	1.523	1.505	0.963	0.968	0.854	0.523	0.675	0.3845	0.6885	0.726	0.589
YBL044W	NA		1.82			1.41	1.156		0.295		0.772		0.4345
YBR291C	CTP1		0.958		0.975	0.8575	0.788	3.3185	2.7945	0.9		1.4605	1.018
YDL180W	NA											0.7655
YDR284C	DPP1	0.322	1.2495	0.845	0.6025	0.947	0.68	3.228	3.923	2.1345	0.7815	0.8785	0.948
YDR361C	NA				0.901							0.673
YER089C	PTC2				0.419							0.84
YGL127C	SOH1		1.308	1.103	0.8735	1.113	0.802	1.0185	0.883	0.714		0.8235	1.086
YGR220C	MRPL9	0.483	0.5945	0.4735	0.6425	0.6275	0.595	0.857	0.686	0.6775	0.6245	0.617	0.679
YIL009C-A	EST3	0.741	0.9785	0.848	0.7835	0.649	0.7245	0.326	0.5975	0.5935	0.699	0.474	0.618
YJL154C	vps35	0.501	1.228	0.972	1.052	1.1995	1.045	1.209	1.71	1.673	1.7835	0.9915	0.9665
YJR010C-A	SPC1	0.524	1.341	1.074	1.8415	0.9115	1.215	9.786		1.451	4.151	0.537	0.463
YKL210W	UBA1		1.6895	1.082	1.043	1.0215	0.9725	0.7405	1.3225	1.746	0.9705	1.147	1.1255
YLR175W	CBF5	2.172	2.3675	3.019	2.39	1.0705	1.1635	3.3995	3.8555	2.379	2.4095	2.733	2.449
YML061C	pif1	1.689	2.091	1.835	1.769	1.3655	1.4875	1.307	2.635	1.9325		1.8605	1.742
YMR277W	FCP1	0.91	1.4335	1.412	1.275	0.954	0.9445	1.456	1.8825	1.827	1.758	1.5775	1.3835
YNL310C	NA	0.748	0.786	0.549	0.5715	0.4275	0.517	0.8695	1.1075	1.189	0.4435	0.681	0.829
YNR050C	lys9	0.691	1.232	1.2395	1.1965	0.916	0.9055	1.5885	1.32	0.7505	1.013	1.211	0.978
YOR168W	gln4	1.1565	1.851	2.1	2.118	1.1915	1.151	1.831	2.236	1.733	1.89	1.6325	1.4825
YPL135W	ISU1	0.726	1.1145	0.978	1.0895	1.151	0.922	1.0375	1.4095	0.863	0.7875	0.911	0.755
NA	NA	0.656	1.519		1.3425	1.2605	0.979	0.555	0.6605	0.437	0.8295	0.8805	0.5935
YBL046W	NA	1.281	1.8715	1.1775	0.8595	1.0055	1.097	1.236	0.7825	0.961	0.9995	0.898	1.1665
YBR293W	NA		1.154		1.036	1.022			1.1525	0.5475		0.7545	0.654
YDL182W	LYS20			1.725	1.691				1.31	1.13		1.1625
YDR286C	NA					0.499	0.682					0.559
YDR363W	ESC2		1.0205	0.79	0.94	0.885	0.787		1.078	1.7815	1.425	1.034	1.145
YER091C	met6	0.55	1.3995	1.179	3.0985	0.883	1.062	27.19	17.41	3.3855	3.552	1.3055	0.544
YGL129C	NA	0.308	0.4605	0.4355	0.4	0.48	0.3945	0.3475	0.361	0.454	0.392	0.3895	0.4255
YGR222W	pet54	0.468	0.631	0.5545	0.771	0.9995	0.8285	1.6525	2.0585	1.9125	1.1415	1.135	1.6215
YIL010W	DOT5	0.448	0.5365	0.402	0.4405	0.5785	0.612	0.4775	0.4415	0.4535	0.6185	0.58	0.6085
YJL156C	SSY5	0.864	1.556	2.3935	1.5735	1.5265	1.0975	1.2445	2.186	1.5335	1.4275	1.5715	1.0055
YJR011C	NA		0.985	0.84	1.156	1.0765		0.76	0.9905	0.664		0.858
YKL212W	SAC1	0.9045	1.9255	1.7575	2.1475	1.68	1.37	1.757	1.9775	1.6405	1.289	1.367	1.094
YLR177W	NA	0.87	1.208	0.9925	0.746	0.7115	0.597	0.366	0.7625	0.7545	0.6565	0.5595	0.4705
YML063W	RPS1B	1.7865	1.975	2.0495	1.6035	1.4295	1.649	1.845	4.303	3.4255	1.2515	2.0215	2.6245
YMR279C	NA	0.7195	1.475	0.9025	1.059	1.3095	1.2685	1.233	2.235	1.579	1.4255	1.037	0.995
YNL312W	RFA2	0.958	1.68	1.3215	1.499	1.1505	1.421	2.2745	3.8345	2.262	1.152	1.7105	1.603
YNR052C	POP2	0.8705	1.1705	0.965	1.0065	0.8505	0.8475	0.4625	0.6905	0.857	0.857	0.829	0.6565
YOR170W	NA	0.812	1.4875	1.157	1.536	1.091	1.0275	0.7935	1.1015	1.0245	1.299	1.238	0.887
YPL137C	NA	0.9635	1.4965	1.296	1.517	1.0645	0.85	0.551	0.865	0.793	0.9455	0.857	0.6315
NA	NA	0.9635	1.4455	1.329	1.339	1.0675	0.9815	0.87	1.419	1.0995	1.11	1.0745	0.975
YBL048W	NA		1.409		0.7505	1.2575		1.392	0.8065	0.264	1.18	0.861	0.576
YBR295W	PCA1				1.2345	1.368				0.843		1.36
YDL184C	RPL41A	1.858	2.738	2.1645	1.721	1.6255	1.3165	1.242	3.625	1.5075	1.148	2.115	1.561
YDR288W	NA		1.179	1.292	0.706	1.0395	0.83	1.2335	1.2405	1.5	0.8565	0.806	1.2215
YDR364C	cdc40				1.096
YER092W	NA	1.134	1.2185	1.037	1.5625	1.366	1.213	2.0345	1.728	1.118	2.373	1.3835	0.931
YGL131C	NA					0.7425						0.868
YGR224W	NA		1.117	0.924	1.2545	0.939	0.962			1.672	0.785	0.919
YIL012W	NA		1.512	0.621	0.9925							1.0615
YJL158C	CIS3	1.001	1.1665	1.225	1.6785	1.111	1.3855	2.09	2.35	1.796	1.5505	1.2945	1.2245
YJR013W	NA		1.672	0.9105	1.03	1.0585	1.1055	1.344	1.478	0.817	0.832	1.1105	0.881
YKL214C	NA	1.08	1.203	0.838	0.7845	0.8915	0.741	1.004	1.127	1.148	1.15	0.7725	1.0125
YLR179C	NA	1.198	2.046	2.024	0.9555	1.0495	0.679	2.321	4.5615	2.289	0.977	1.204	1.6425
YML065W	ORC1	1.22	2.254	2.186	1.8355	1.4585	1.8115	1.11	2.565		1.425	1.978	2.559
YMR281W	GPI12	0.68	1.0225	0.7515	0.733	0.885	0.7395	0.3965	0.591	0.693	0.526	0.591	0.557
YNL314W	DAL82	0.8665	1.267	0.9555	1.596	0.918	1.0745	0.7615	0.7395	0.9355	1.135	1.321	1.2245
YNR054C	NA	1.918	1.14	1.3255	1.461	1.0685	0.9835	1.182	1.0745	1.7385	1.449	1.8805	1.6385
YOR172W	NA	0.6555	1.4155	1.403	1.0035	0.8325	0.765	0.4965	0.7145	0.6505	0.661	0.6275	0.573
YPL139C	UME1	0.7395	1.359	1.3075	1.1575	1.0395	0.848	1.0625	1.288	0.924	1.1925	1.213	0.895
NA	NA	1.0145	1.447	1.2695	1.1555	1.1545	0.9555	1.045	1.46	1.0865	0.8705	1.1585	1.043
YBL050W	SEC17	0.776	1.0075	0.923	0.5515	0.8085	0.501	0.418	0.3915	0.469	0.4325	0.5175	0.6585
YBR297W	MAL33			0.442	0.1315	0.377			0.354	0.208		0.1595	0.1355
YDL186W	NA	0.871	1.174	0.823	0.837	0.9205	0.885	0.525	0.6465	0.9875	0.909	0.6485	0.6735
YDR290W	NA				0.864	0.9355						1.0555
YDR365W-A	NA				1.095	1.405			1.427			0.8715
YER093C-A	NA				0.3875	0.5335						0.7355
YGL133W	NA		2.089	1.523	1.3855							2.031
YGR226C	NA				0.734	0.871	0.7495					1.1725
YIL014W	NA	0.852	1.389	1.289	1.193	1.003	0.7475	2.0755	1.926	1.3095	1.243	1.1895	0.817
YJL160C	NA		1.1325	1.165	1.002	1.1235	1.232	1.4405	1.9045	0.891		1.0315	0.9265
YJR015W	NA	1.294	3.3355	3.018	2.148	1.8555	1.497	2.5665	3.2395	2.0265	1.757	2.1905	1.297
YKL216W	ura1	1.3815	2.05	2.4205	1.9365	1.952	1.298	4.3045	12.3575	10.717	0.7295	1.826	1.1105
YLR181C	NA	1.234	1.7455	1.534	1.358	0.934	0.816	2.1855	2.573	1.4245	1.0715	0.857	1.335
YML067C	NA	0.8475	1.3085	1.4015	1.1265	1.226	1.1375	0.993	1.418	0.884	0.943	1.232	1.002
YMR283C	rit1	0.863	1.12	1.157	1.0475	0.911	0.8275	0.7785	0.9515	0.741	0.8855	0.705	0.705
YNL316C	pha2	1.0035	1.1605	1.1605	1.0755	1.0595	0.903	1.553	1.912	1.687	1.0605	1.1745	1.328
YNR056C	BIO5	0.8815	1.333	1.364	1.254	0.977	0.9725	1.41	1.6025	1.197	0.985	1.031	0.9695
YOR174W	MED4	1.007	1.129	0.9335	1.1705	0.9075	0.8515	0.646	0.812	0.9515	0.788	0.8985	0.8565
YPL141C	NA	1.0165	1.4225	1.572	2.1035	1.1865	1.0855	0.9675	1.012	1.715	2.5665	1.559	1.648
NA	NA	1.0615	1.5395	1.321	1.2805	1.1175	0.9755	1.021	1.4075	1.13	0.907	1.161	1.0255
YBL060W	NA	0.978	1.7675		1.1345	1.3585	1.0265	1.0855	0.855	1.017	0.952	1.1885	0.991
YCL005W	NA	0.917	1.818	1.845	1.1435	1.3005	1.062	2.385	2.503	1.3365		1.536	1.3485
YDL196W	NA		1.194		0.8835	0.6265	1.062				1.099	0.8635
YDR300C	pro1	1.222	1.9835	1.75	1.521	1.107	1.376	2.2015	2.2445	1.971	2.0935	1.6625	2.009
YER032W	FIR1
YER103W	SSA4				1.5545							1.204
YGL143C	MRF1	0.396	0.549	0.424	0.4355	0.474	0.4725	0.77	1.0545	0.636	0.3645	0.4115	0.488
YGR236C	NA		0.259	0.231	0.1265	0.107	0.066	0.1425	0.1285	0.1125	0.563	0.388	0.2595
YIL023C	NA	0.771	1.58	1.3975	1.148	1.256	1.0915	4.799	3.807	1.651	1.24	0.997	0.8465
YJL170C	ASG7		1.107		1.3445							1.2345
YKL146W	NA	0.426	1.419		1.045	1.019	0.676	0.7235	0.779	0.4585	0.552	0.588	0.443
YKR001C	VPS1	0.5455	1.26	1.153	1.2235	1.264	1.0485	0.58	0.836	0.8765	0.7905	0.739	0.477
YLR191W	PEX13	0.659	0.8435	0.749	0.762	0.7035	0.58	0.8735	0.668	0.771	0.5945	0.73	0.924
YML077W	BET5	1.187	1.2445	1.1685	0.932	1.1355	0.9865	1.379	1.6665	1.4465	0.9255	1.0575	1.2425
YMR292W	GOT1	0.696	1.8865	1.6915	1.26	1.2355	1.21	2.632	3.262	1.215	1.179	1.2395	1.223
YNL326C	NA	0.9645	1.535	1.684	1.614	1.4535	1.229	1.7235	2.491	1.404	1.465	1.979	1.3115
YOR106W	VAM3	1.145	1.131	0.7395	0.5485	0.5635	0.472	0.519	0.872	1.1235	0.456	0.4925	0.9695
YOR184W	ser1	0.48	1.555	1.329	1.7625	1.1595	1.237	2.726	1.5705	0.947	1.591	0.998	0.688
YPL151C	PRP46	0.859	1.268	1.0975	1.1085	0.8525	0.755	1.062	1.0715	1	1	1.1745	0.986
Control	NA				1.211
YBL062W	NA	1.228	1.404	1.4	1.1325	1.013	0.8985	1.3235	1.087	1.695	1.266	1.707	1.736
YCL007C	CWH36		1.792	1.004	0.8695	0.92	1.026	0.994		0.876		1.217	0.987
YDL198C	YHM1	0.369	0.9725	0.792	0.7125	0.6855	0.681	2.8435	2.403	1.674	0.5	0.5945	0.433
YDR302W	NA			1.11	0.924	0.84						1.2875
YER034W	NA		1.1905	0.6465	0.8695	1.302	1.156		1.3795	1.1715		1.0065	0.942
YER105C	NUP157				1.514
YGL145W	TIP20	0.983	1.2075	1.312	1.728	1.471	1.286	1.0985	1.239	1.636	0.76	1.4385	1.2655
YGR238C	KEL2		0.9445	0.7995	1.096	1.0595	0.909	1.107	1.41	1.3345		1.2195	1.214
YIL025C	NA	1.857	1.7915	0.673	1.414	0.9725	1.032					1.2635	1.3545
YJL172W	CPS1	0.388	1.2825		0.914	0.916	1.2955	0.8945	0.7195	0.3785	0.5555	0.595	0.41
YKL148C	SDH1	0.0685	0.343	0.287	0.28	0.608	0.3925	0.325	0.1615	0.1605	0.1865	0.2335	0.1765
YKR003W	NA	0.197	0.8135	0.377	1.396	1.7995	1.449	2.605	2.6305	2.056	2.1725	1.6365	1.14
YLR193C	NA	0.584	0.536	0.5055	0.283	0.2835	0.2085	0.3005	0.37	0.433	0.1985	0.3345	0.5475
YML079W	NA	0.765	0.708	0.555	0.7655	0.831	0.639	0.725	0.8385	0.7485	0.6425	0.8765	0.9445
YMR294W	JNM1	0.841	0.9535	0.8725	0.646	0.588	0.649	0.773	0.913	0.9565	0.5685	0.7045	1.004
YNL328C	MDJ2	0.834	1.5195	0.89	1.6025	1.042	1.223	0.6675	1.0225	1.203	1.171	0.827	0.7415
YOR108W	NA	0.746	1.702	1.8435	0.8005	0.6485	0.714	1.2215	1.0465	0.6885	0.771	0.5575	0.425
YOR186W	NA	0.944	1.0975		0.746	0.642	0.5105	0.6	1.0365	0.842	0.723	0.736	0.612
YPL153C	rad53				1.6505	1.15	1.3255	0.81	1.702	2.374		1.7255	1.637
NA	NA
YBL064C	NA		0.3755	0.254	0.3475	0.8765	0.543	0.5285	0.3505	0.497	0.5645	0.512	0.683
YCL009C	ILV6	0.903	1.1695	1.2605	1.073	0.9445	0.9205	1.3705	1.559	1.2795	0.7525	0.8635	0.7185
YDL200C	mgt1	0.512	0.896	0.8265	0.837	0.724	0.7655	1.2555	0.888	0.7385	0.5595	0.8665	0.635
YDR304C	CYP5				0.609
YER036C	NA	2.3945	2.789	3.627	3.536	1.721	1.93	3.7285	2.7945	2.03	2.44	2.9545	2.0565
YER107C	GLE2	0.86	1.3435	1.466	1.117	1.249	1.084	2.103	1.618	1.564		1.3875	1.2525
YGL147C	RPL9A	2.05	2.961	3.0445	2.46	1.9835	2.413	4.333	7.873	4.4975	1.6055	2.735	3.2485
YGR240C	pfk1	0.685	2.4395	1.9925	1.9945	1.6105	1.5555	2.1375	2.2065	1.527	1.3725	1.0465	0.8085
YIL027C	NA		1.6215	1.473	1.79	1.094	1.3135	1.0345	1.4775	1.202		1.724	0.994
YJL174W	kre9	0.9705	1.4085		1.4495	1.4015	1.1415	1.9055	1.5145	1.1085	0.9635	1.14	0.8895
YKL150W	MCR1	0.2655	0.5625		0.5085	1.344	0.708	0.386	0.2405	0.299	0.4555	0.695	0.6095
YKR005C	NA		1.496		0.997	1.3075	1.1315	0.9945	1.05	0.8355		0.8525	0.8075
YLR195C	nmt1	0.7675	1.1985	1.1555	0.9455	0.7935	0.7485	1.7795	1.47	1.6145	0.8265	0.886	1.072
YML081C-A	ATP18	0.9175	0.9555	0.926	1.1235	0.897	0.7735	0.643	0.765	0.6385	0.82	1.2505	0.86
YMR295C	NA	1.171	1.198	1.295	0.9855	0.815	0.8065	1.292	1.161	0.748	0.5905	0.564	0.5905
YNL330C	rpd3	0.6235	1.4355	1.112	0.958	0.9255	0.6845	0.8605	0.913	0.805	0.7895	0.9585	0.7675
YOR110W	NA	0.738	1.668	1.5645	1.0485	0.885	0.779	1.1565	1.318	0.8445	0.8775	0.955	0.5875
YOR188W	msb1	0.9285	1.2255	1.426	1.642	0.856	1.15	0.8845	0.928	1.2165	1.914	1.17	1.0335
YPL155C	KIP2	0.772	1.1895	0.988	1.2135	0.8795	0.73	0.758	1.1845	0.923	1.193	1.007	0.8505
NA	NA
YBL066C	SEF1		1.7065		0.6205	1.4675	0.631	0.6735	0.6495	0.6365	0.5895	0.874	1.057
YCL011C	GBP2	0.743	1.4815	2	1.306	1.3865	1.157	1.179	1.136	1.052	0.636	1.1965	1.009
YDL202W	MRPL11				1.358	1.017						1.5105
YDR306C	NA
YER038C	NA	1.335	2.0245	1.826	1.718	1.269	1.904	2.546	2.161	1.6045	1.969	1.4345	1.933
YER110C	KAP123	1.91	2.6415	4.087	5.043	1.9195	1.5225		4.828	3.466	1.475	3.149	1.668
YGL149W	NA	0.9505	1.199	0.8275	0.923	0.4255	0.6655	0.525	0.8765	1.4425	0.794	0.6755	0.814
YGR242W	NA	0.8515	1.3465	0.931	1.2085	1.191	1.1645	0.811	1.1765	1.0035	0.988	0.874	0.7385
YIL029C	NA	0.64	0.908	0.75	1.039	0.858	0.7675	1.023	0.979	0.7745	0.8965	0.7645	0.6785
YJL176C	SWI3	0.698	1.0825	0.829	1.352	0.9525	1.0295	0.775	1.0375	1.381	0.912	1.0475	0.908
YKL152C	gpm1	1.478	2.202	1.222	1.0285	1.204	1.266	1.9345	1.786	0.835	1.079	0.8805	0.8645
YKR007W	NA	1.374	0.69		0.6415	0.645	0.692	0.641	0.577	0.875	0.68	0.612	0.655
YLR197W	SIK1	2.553	2.333	3.154	2.282	0.9235	1.274	3.78	4.0545	2.779	2.045	2.2515	2.5755
YML082W	NA	0.9905	1.375	1.4065	1.5195	1.143	0.8025	1.7395	1.5235	1.102		1.6065	1.1595
YMR297W	prc1	0.2425	0.7385	0.526	1.015	1.0445	0.992	1.5305	1.223	0.731	1.0025	0.8695	0.641
YNL332W	THI12	0.4255	0.6345	0.3725	0.4305	0.4275	0.4875	0.646	0.559	0.497	0.4325	0.419	0.428
YOR112W	NA	0.6565	1.339	1.331	1.1385	0.9285	1.034	1.6485	1.8055	1.882	1.2665	0.9	1.0445
YOR190W	spr1	0.997	1.851	1.964	2.5045	2.0325	2.0065	3.761	4.112	2.248	3.139	2.7375	2.499
YPL157W	NA	0.8675	0.9945	1.216	1.0935	0.8665	0.7165	1.267	1.021	0.7585	1.089	1.256	1.1585
NA	NA
YBR070C	NA	1.27	1.826	1.3275	1.118	1.114	1.34	3.345	3.58	2.137		1.7375	1.409
YBR148W	YSW1
YDL039C	NA				0.702			0.086		0.0685		0.443
YDR150W	NUM1	0.916	1.087	1.252	0.9865	0.8715	0.741	1.5365	2.4445	1.126		1.1045	0.6735
YDR502C	sam2	1.209	1.272	1.625	3.411	1.498	0.847	18.7855	5.4145	1.3755	2.6555	0.9945	0.5755
YFL032W	NA	0.66	2.945	1.9655	1.4905	1.2335	1.265	1.3955	1.5705	0.945	0.708	0.7625	0.585
YGR007W	MUQ1	0.926	1.178	1.0525	0.759	0.7075	0.8145	0.781	0.651	0.591	0.7005	0.719	0.8385
YGR083C	gcd2	1.348	1.619	1.836	2.119	1.423	1.2625	1.591	1.2175	1.7795	1.764	2.0505	1.887
YHR089C	GAR1		0.402	0.4025	0.3365	0.256		0.381	0.292	0.331	0.711	0.3345
YJL009W	NA	1.1655	1.545	1.2325	1.537	1.211	1.1345	1.297	0.8995	0.961	1.065	1.0515	0.767
YJR152W	dal5				0.686	0.992	1.549		1.17	0.5015	0.381	0.141	0.1135
YLL021W	spa2	0.751	1.467	1.64	1.358	1.247	1.287	2.2925	2.5315	1.001	1.196	1.305	1.1015
YLR313C	SPH1	0.7235	1.298	0.961	1.565	1.34	1.4445	2.3835	2.185	2.3615	1.742	1.336	1.544
YLR393W	ATP10	0.4605	0.682	0.5365	0.672	0.7295	0.513	0.549	0.641	0.64	0.6465	0.5255	0.4895
YMR140W	NA	0.5745	1.1295	0.9505	1.0085	0.8415	0.565	0.499	0.5445	0.6425	0.472	0.704	0.358
YNL168C	NA	0.489	1.219	0.8995	1.094	0.9405	0.9555	1.2635	1.0305	0.8155	0.8645	0.9975	0.8205
YOL113W	SKM1	0.3925	0.8135	0.647	0.711	0.6165	0.585	0.5255	0.632	0.784	0.6145	0.5705	0.578
YOR308C	SNU66	1.0485	1.3045	1.472	1.383	1.1695	1.04	1.132	0.9695	1.192	1.429	1.6225	1.5605
YPL275W	NA	0.8375	1.179	1.0345	0.422	0.4065	0.284	0.4725	0.1775	0.087	1.165	1.057	0.888
YPR071W	NA	0.953	1.2305	1.324	1.2795	1.0045	0.842	1.1295	1.2355	0.961	1.0175	1.1015	0.9205
YBR072W	HSP26				0.1165	0.386	0.2785
YBR150C	NA
YDL041W	NA	1.529	1.111	1.667	2.3035	1.3365	1.332	2.8895	2.173	2.4565		2.8135	1.838
YDR152W	NA	2.6935	0.924	1.247	0.937	0.8315	0.634	1.0585	0.7435	1.2045	0.927	1.403	1.763
YDR504C	NA		1.1495	0.701	0.5855	1.069	0.922	0.7725	0.608	0.403		0.669	0.4365
YFL034C-A	RPL22B		1.326	1.137	1.896	2.003						2.637
YGR009C	SEC9	0.783	0.962	0.813	0.9185	0.9525	0.674	0.441	0.407	0.7245	0.629	0.799	0.8
YGR085C	RPL11B	2.6715	2.3165	2.52	1.801	1.544	1.8515	3.471	5.461	4.529	1.506	2.4245	3.933
YHR091C	MSR1	0.429	0.631	0.511	0.661	0.6745	0.603	0.704	0.5155	0.574	0.915	0.7165	0.6305
YJL011C	NA	2.1665	1.472	1.474	1.129	1.5395	1.89	3.4135	2.415	1.655		1.3545	1.861
YJR154W	NA		1.976	1.51	1.714	1.4645	0.727	6.011	4.4145	2.694	0.695	2.2025
YLL023C	NA	0.3745	1.1565	0.9625	0.6565	1.1305	0.834	2.543	1.836	0.7245	0.704	0.647	0.5485
YLR315W	NA		1.396	0.984	1.0155	0.9175	1.1565	1.1945	1.275	0.8795	0.579	0.986	0.7155
YLR395C	COX8	0.6215	0.7075	0.737	0.6815	0.9405	0.655	0.824	0.566	0.404	0.6225	0.7765	0.655
YMR142C	RPL13B	2.47	1.823	1.7295	1.58	1.416	1.28	1.568	2.938	1.9365	0.8545	1.7925	1.708
YNL170W	NA	0.5565	0.853	0.662	1.6605	1.28	0.896	3.073	2.1715	1.4165	1.7605	1.83	1.09
YOL115W	TRF4	1.2815	1.669	1.7095	1.251	1.289	1.0815	2.1895	2.182	1.8445	1.7245	1.2015	1.793
YOR310C	NOP58	2.208	2.099	2.7425	2.369	1.379	1.417	2.653	2.4955	2.1745	2.726	3.0875	2.8975
YPL277C	NA	0.7155	1.1135	1.4465	0.7865	0.6615	0.6835	0.6015	0.5465	0.506	1.0945	1.1205	0.785
YPR073C	LTP1	0.8735	0.992	0.87	0.9515	1.097	0.862	0.725	0.9945	1.1975	0.807	1.0675	1.235
YBR074W	NA	0.9295	1.7165	1.6705	1.8075	1.1325	1.025	2.437	2.853	1.7755	1.19	1.454	1.523
YBR152W	SPP381	1.218	1.163	1.08	1.349	1.0555	1.117	0.8895	0.6575	0.98	1.1125	1.0935	1.0845
YDL043C	prp11	1.5865	1.133	1.443	1.671	1.2765	1.1715	1.5035	1.087	1.3755		2.0665	2.335
YDR154C	NA	0.514	0.9725	0.51	1.084	1.522	1.6275	2.2335	2.189	1.682	1.3415	1.9445	1.8985
YDR506C	NA	0.466	0.674	0.688	0.77	0.957	0.855		0.6925	0.885		0.7365	0.57
YFL034W	NA
YGR011W	NA	1.037	1.122	0.378	0.975	1.0225		0.6225	0.636	0.7235	0.658	1.033
YGR087C	PDC6	6.063	9.071	11.4015	3.692	2.636	2.093	3.827	5.2755	4.1865	2.6265	5.7655	3.3445
YHR093W	AHT1				0.4855						1.318
YJL013C	MAD3	0.882	1.452		0.873	1.1525	1.384	0.867	1.246	0.604	0.9	1.07	0.658
YJR156C	THI11		1.606		0.6825	0.8645	1.345		0.9435	0.65	0.6905	0.8285
YLL025W	NA	0.9945	1.4075		0.707	0.795	0.824	0.733	1.0445	0.544	0.7785	0.6415	0.621
YLR317W	NA	1.168	1.6905	2.074	1.0805	0.7935	0.866	1.5185	1.7655	1.4205		1.1465	0.7715
YLR397C	AFG2	1.6805	1.7595	2.591	2.373	1.4205	1.371	2.3305	1.7735	1.396	1.177	2.0375	1.2285
YMR144W	NA	0.8905	1.4095	1.347	1.923	1.5945	1.666	2.036	2.6365	1.6085	1.5535	1.632	1.535
YNL172W	APC1	0.647	1.255	0.768	1.07	1.289	1.389	1.0185	1.0515	1.249		2.135	1.296
YOL117W	NA	0.442	0.7915	0.606	0.5015	0.856	0.718	0.792	0.7985	0.956	0.6005	0.4305	0.3775
YOR312C	RPL20B	2.1515	1.834	2.2175	1.9335	1.3995	1.519	2.637	3.79	2.609	1.858	2.874	2.894
YPL279C	NA	1.0175	3.3585	3.0835	1.6215	1.6325	1.8755	3.771	3.94	1.575	1.5225	1.0695	1.437
YPR075C	OPY2	0.94	1.1385	1.131	1.129	1.0795	0.8925	0.561	0.566	0.7655	0.75	1.001	0.786
YBR076W	ECM8				0.7435	1.021	0.705	1.135	0.9725	0.499		0.842	0.487
YBR154C	rpb5	3.1235	1.0955	1.398	1.179	0.99	0.7325	1.915	1.9065	1.9765	1.204	1.8425	3.2895
YDL045C	FAD1	0.686	0.871		0.644	0.7455	0.6225	0.613	0.391	0.4355	0.5	0.5375	0.6495
YDR156W	RPA14	3.5	1.2405	2.142	1.669	1.2365	0.982	3.285	1.8265	1.407		2.418
YDR508C	GNP1	0.5785	2.472	2.0905	1.9945	1.9765	1.9745	1.0065	2.112	1.289	0.7235	0.9585	0.854
YFL037W	tub2			1.332	1.51	1.8185					1.261	1.6325
YGR013W	SNU71	1.006	1.1605	1.175	0.801	0.906	1.0315	0.777	0.57	0.88	0.8625	0.8735	0.9455
YGR089W	NA										0.63
YHR095W	NA				0.4565	0.8275			1.09	0.7065		0.766
YJL015C	NA	0.703	1.987		1.0065	1.3275	1.05	2.4985	2.191	1.62	1.5685	1.242	0.9935
YJR158W	HXT16	0.9585	1.648	1.3345	1.375	1.3465	1.2415	1.8285	2.01	1.1405	1.011	1.2995	1.484
YLL027W	ISA1	0.6775	0.6175	0.5465	0.59	0.5655	0.6565	0.921	0.576	0.669	0.4175	0.439	0.6035
YLR319C	BUD6		1.429		1.5135	1.169	1.1345	0.974	1.2455		1.022	1.5355	0.799
YLR399C	BDF1	0.79	1.4115	1.572	1.201	1.263	1.077	0.8185	0.8215	1.351	0.9155	1.35	1.163
YMR146C	TIF34	1.565	1.552	1.972	1.7855	1.2095	0.9795	1.756	1.3395	1.191	1.2045	1.3105	1.3245
YNL174W	NA	3.1465	1.5585	1.8725	1.826	0.791	0.8595	2.815	1.5355	2.16	1.679	1.909	2.293
YOL119C	NA	0.7335	2.0445	2.473	0.544	0.4455	0.508	2.16	1.4735	0.8405	0.702	0.4615	0.413
YOR314W	NA	1.241	1.125	0.605	1.317	0.9345	1.1815	0.848	1.159	0.94	0.774	1.0355	0.9925
YPL281C	ERR2	1.1255	3.041	2.5345	1.3795	1.01	1.256	2.902	3.3495	1.3555	1.116	0.7785	0.489
YPR077C	NA	0.989	1.294		0.938	0.9725	1.0505	0.872	0.916	0.8805	1.0255	0.8395	0.714
YBR085W	AAC3	0.3065	0.8095	0.703	0.77	1.073	0.9065	0.587	0.535	0.3925	0.4245	0.56	0.397
YCR084C	tup1	0.823	1.3645	1.251	1.3085	1.1335	1.015	0.878	0.9225	1.1	1.0275	0.9795	0.8695
YDL054C	NA	0.43		0.254	0.8405	0.9895	0.76	0.873	0.817	0.4615	0.585	0.5255	0.449
YDR166C	sec5
YDR518W	EUG1		1.6985	0.713	1.379	1.9635	1.694		3.72	2.627		1.4505	1.031
YFL047W	NA				2.1865	2.178					0.895	1.5295
YGR023W	MTL1				0.8425	0.856		0.5755	0.6325	0.877		0.808
YHR029C	NA	0.56	0.93	0.666	0.518	0.375	0.342	1.6375	2.3065	3.0105	0.323	0.3435	0.699
YHR105W	NA	0.665	1.112		1.0275	1.033	1.276	1.3	1.244	0.6305	0.6385	0.83	0.726
YJL025W	RRN7	0.982	1.797	1.43	1.9135	1.4225	1.7595	1.438	1.817		0.849	1.291	0.634
YKL006C-A	SFT1			1.04	1.1535	0.8195				0.998	2.615	1.1175	0.377
YLL037W	NA	0.8775	1.3465	1.078	1.171	1.078	0.9605	1.0035	0.9415	0.8465	0.9045	0.894	0.563
YLR329W	rec102	0.953	1.4545	1.1165	0.9985	0.994	1.0345	0.801	0.732	0.7375	0.919	0.9585	0.6805
YMR079W	SEC14	1.206	2.3725	2.5135	1.8815	1.319	1.3205	3.82	4.8495	2.1595	2.023	1.6575	1.746
YMR155W	NA	1.094	1.2345	1.711	1.342	1.0215	0.791	1.279	1.377	0.9675	0.986	1.137	0.805
YNL184C	NA	0.728	0.7015	0.73	0.7195	0.6605	0.5315	0.938	0.8955	0.8555	0.6285	0.7605	0.6735
YOL129W	NA	0.2915	1.044	0.733	0.78	1.0665	0.872	1.4145	1.219	0.4975	0.715	0.822	0.553
YOR324C	NA	0.73	1.227	1.3285	1.0605	0.8115	0.6925	0.523	0.5115	0.3645	0.5775	0.7015	0.477
YPR007C	SPO69	0.823	1.0845	1.122	0.866	0.8635	0.687	1.1145	1.08	0.584	1.0095	0.7755	0.546
NA	NA	0.9505	1.3295	1.378	1.175	1.0995	0.9335	1.23	1.32	0.912	0.9375	1.0665	0.9505
YBR087W	RFC5	1.0565	2.0455	1.711	1.2825	1.4375	1.2		2.0855	1.986	1.0115	1.7245	1.4295
YCR086W	NA	1.0585	1.198	0.633	1.1305	1.0105	0.924	1.613	1.503			1.4185	1.582
YDL056W	MBP1				1.291		1.412				1.039	0.866
YDR168W	cdc37	0.7065	1.007	0.736	0.716	1.0345	0.626	0.54	0.397	0.7605	0.594	0.6445	0.6345
YDR520C	NA			1.681	1.584	1.327	1.272		1.3275	0.8825	0.462	1.2945
YFL049W	NA			0.992	1.241	1.376				0.6875		1.1675
YGR025W	NA	0.622	1.461	0.604	1.0345	1.1535	1.431			2.4395	1.044	1.2835	0.8205
YHR031C	RTT104	1.23	1.816	1.969	2.426	1.5895	1.158					3.533
YHR107C	cdc12	0.8695	1.0555	0.909	0.994	0.947	0.9545	0.899	0.7815	1.274	0.8035	0.997	1.337
YJL027C	NA	1.175	1.397	1.054	0.8095	0.9065	1.613	1.251	0.975	0.9435	0.782	0.734	0.848
YKL007W	CAP1	0.428	0.838	0.615	0.7375	0.9915	0.693	1.24	0.8825	0.9535	0.646	0.819	0.877
YLL039C	UBI4	0.4455	0.7825	0.8325	0.6505	1.086	0.64	1.3405	0.7895	0.6215	0.4105	0.5685	0.322
YLR331C	NA	0.879	1.1565	0.9345	0.8695	0.681	0.6195	0.7615	0.9625	0.688	0.5815	0.5715	0.4695
YMR081C	ISF1	0.2425	0.4485	0.352	0.198	0.2905	0.1305	0.09	0.1225	0.1015	0.072	0.1085	0.0875
YMR157C	NA	0.3985	0.6005	0.2985	0.344	0.4255	0.55	1.0615	0.809	0.454	0.629	0.4275	0.5225
YNL186W	UBP10	1.074	1.2455	1.688	1.5965	1.082	0.968	1.2115	0.979	0.946	1.627	1.543	1.291
YOL131W	NA	0.662		0.614	1.004	0.654	1.452		0.695			0.8525	0.5965
YOR326W	MYO2		0.674	1.402
YPR009W	NA	0.991	1.175	1.35	1.1625	0.797	0.823	0.508	0.555	0.7085	0.921	0.5405	0.6995
NA	NA	1.052	1.601	1.3545	1.1845	1.126	0.931	1.1595	1.427	0.939	0.9245	1.034	1.02
YBR089C-A	NHP6B				0.6395						0.833
YCR087W	NA		1.62		1.255	1.069	0.8205	1.4105	1.693	0.958	1.038	0.984	1.053
YDL058W	USO1						1.534
YDR170C	sec7	0.962	0.956		1.212	1.618	1.042					1.9635
YDR522C	SPS2						1.685
YFL051C	NA					0.75	3.156	0.284		0.1505		0.18
YGR027C	RPS25A	2.5065	2.5635	2.552	2.0305	1.901	1.72	3.3875	6.299	3.276	1.551	3.009	3.275
YHR033W	NA
YHR109W	NA			0.627	0.736	0.6915				0.8025	0.763	1.1855
YJL029C	NA	0.7445	1.6505	1.192	1.2985	1.317	1.419		1.493		1.206	1.551	1.299
YKL009W	MRT4	3.2365	1.8565	1.744	1.284	1.179	1.256	3.488	1.9485	1.5385	1.9975	1.9865	4.522
YLL041C	SDH2	0.13	0.303	0.254	0.2795	0.551	0.371	0.383	0.1455	0.151	0.192	0.3805	0.341
YLR333C	RPS25B	2.125	2.524	2.3465	1.377	1.364	1.4625	2.7555	5.3935	2.6285	1.333	2.3565	2.941
YMR083W	adh3	0.511	0.9625	0.824	0.723	0.5675	0.576	0.962	0.8545	0.3505	0.5235	0.5	0.398
YMR158W	NA	0.4495	0.396	0.316	0.313	0.399	0.317	0.599	0.562	0.5745	0.377	0.4485	0.9135
YNL188W	kar1	1.1015	1.0715	1.1215	1.278	1.2305	1.3825	1.149	1.207	2.4355	1.044	1.635	2.1415
YOL133W	HRT1	0.925		0.9055	1.0385	1.1425	1.02	1.044	1.0425	0.87	0.8535	0.9295	0.9625
YOR328W	PDR10	0.979			1.1395	1	0.9075	1.233	1.4755	1.037	0.748	0.994	0.9875
YPR011C	NA	0.738	0.852	0.755	0.6655	0.5375	0.711	0.947	0.812	0.664	0.7665	0.601	0.693
NA	NA	1.014	1.3695	1.4895	1.152	1.058	0.9375	1.165	1.3615	0.882	0.835	1.0475	0.9465
YBR090C	NA	0.931	0.8325	0.6225	0.4135	0.4905	0.4865	0.51	0.4615	0.47	0.3185	0.3475	0.4415
YCR089W	FIG2										1.781
YDL060W	NA		1.884		4.273	1.5415
YDR171W	HSP42				0.1455	0.7	0.7355	0.317	0.284	0.7975	0.674	0.189	0.215
YDR524C	NA	1.3655	1.4855	1.8815	1.771	1.202	1.2195	1.6095	1.7585	1.142	1.245	1.207	1.208
YFL053W	DAK2					0.855	1.422
YGR027W-B	NA	1.26	1.635	1.8675	1.598	0.784	0.794	0.3225	0.5155	0.8775	0.61	0.75	0.953
YHR035W	NA				1.8535	1.102					0.842		0.723
YHR111W	NA			1.0255	1.2235	1.167		1.159	1.06	1.107		1.2355
YJL031C	BET4	0.786	0.9325	0.647	0.666	0.7955	0.6875	0.9385	0.7375	1.2495	0.5045	0.7915	1.107
YKL011C	cce1	1.205	1.025	0.729	0.9405	1.005	0.878	1.119	0.8795	1.0255	1.4945	1.1155	1.3665
YLL043W	FPS1	0.6415	1.3765	1.3745	1.0015	0.9545	0.759	0.8365	0.801	0.7505	0.678	0.8405	0.676
YLR335W	NUP2	1.1755	1.662	1.307	1.208	1.1225	1.331	0.851	0.8775	0.926	1.0725	0.962	0.977
YMR085W	NA	0.706	0.914	0.7625	1.117	1.045	0.7215	0.7465	0.6535	0.454	0.6675	0.7805	0.4415
YMR159C	APG16				1.144	0.65				0.525		1
YNL190W	NA	1.037	2.5125	2.58	2.9445	1.8285	1.9635	3.1425	3.023	1.2325	2.402	2.0745	1.6515
YOL135C	MED7		0.829	0.935	0.957	0.9725	1.3085	1.0265	0.6915	1.085	1.059	0.8605	0.9685
YOR330C	mip1	0.8725	1.194		1.199	0.7815	0.86	0.3985	0.5575	0.8975	0.8955	0.9545	0.752
YPR013C	NA	0.968	1.312	0.908	0.7395	0.8015	0.6515	0.696	0.7205	0.831	0.5785	0.6165	0.589
NA	NA	1.03	1.4545	1.54	1.122	1.028	0.979	1.0285	1.308	0.8805	0.8545	1.1115	0.8255
YBR100W	NA						1.724				0.713	0.601
YCR099C	NA				0.822	1.518	2.198	1.9095	2.0085	1.7885		0.97
YDR102C	NA				1.409							1.543	1.378
YDR180W	SCC2
YDR533C	NA			0.456	0.657	1.454	1.491			0.115		1.941
YFL063W	NA				1.2065				0.912	1.765		1.491
YGR037C	ACB1	0.875	0.8035	0.571	1.246	0.7965	0.767	0.8015	0.5585	0.556	0.876	0.946	1.0095
YHR044C	DOG1				0.656		2.165					0.876
YIR006C	PAN1	0.889	1.2115	0.9755	0.917	0.84	0.6735	0.9785	0.851	0.9495	0.759	0.8295	0.9105
YJL042W	MHP1		1.528	1.067	0.9055	0.8685	0.824	0.8285	1.269	1.0255	0.881	0.9415	0.85
YKL021C	mak11	2.457	1.321	1.887	2.152	1.0755	1.1815	3.697	2.2485	1.5705	2.301	2.192	2.414
YLL053C	NA	1.217	1.627		1.435	1.221	0.9225	2.32	0.9705	0.3285	0.8	1.9225	0.914
YLR345W	NA	0.148	0.3705	0.2415	0.324	0.662	0.3175	0.2545	0.248	0.353	0.279	0.4385	0.4715
YMR094W	CTF13	0.683	1.317	0.8935	1.2535	0.8125	1.094	2.158	2.03	1.2235	1.5455	0.8505	1.2555
YNL120C	NA	1.4425	1.2095	1.321	1.73	1.2125	1.239	1.572	1.1425	1.1585	1.926	1.915	1.868
YNL200C	NA	1.0235	2.3105	2.677	2.5935	1.533	1.795	2.5255	2.4275	1.3335	1.987	1.8715	1.5245
YOL145C	CTR9	0.999	1.174		1.1325	1.0985	1.148		0.719		0.581	1.055	0.742
YOR340C	RPA43	2.6255	1.5	2.2525	1.969	1.072	1.2425	3.942	2.7895	2.6175	2.5675	2.3725	4.184
YPR023C	NA	0.432	0.5595	0.623	0.568	0.5815	0.488	0.591	0.419	0.407	0.423	0.5355	0.547
NA	NA	1.121	1.177	1.216	1.0785	0.9705	0.9185	1.0905	1.1345	0.9115	0.8005	1.06	0.9625
YBR102C	NA		1.544		1.1705	1.172	1.153	0.439	0.707		1.195	0.813	0.772
YCR101C	NA				0.7595	0.765				1.4225		0.549
YDR104C	NA				1.036
YDR182W	CDC1	0.6555	1.0185	0.942	0.8745	0.971	0.7045	0.911	1.0035	0.9725	0.888	0.8855	0.9205
YDR535C	NA				0.691		2.151				0.76
YFL065C	NA	0.6745	1.511	1.349	1.6935	0.959	1.425	1.0945	1.763	1.575	1.307	1.466	1.3185
YGR038C-B	NA			1.0825	0.9535		1.2345		0.4385	0.682		0.851
YHR046C	NA			0.836	0.9745	0.9295	2.493				0.787	1.568
YIR008C	PRI1	1.1895	1.5525	1.55	1.4315	1.312	1.1345	3.3675	2.719	2.457	1.2355	1.8265	1.556
YJL044C	GYP6	0.6775	1.143	1.0915	0.9425	0.942	0.8905	1.639	1.265	0.9635	1.1665	0.9705	1.203
YKL023W	NA	1.669	1.436	1.051	1.109	0.9185	0.8665	1.0375	0.7685	1.0015	1.012	0.983	1.4135
YLL055W	NA	1.063	0.7625	0.863	0.9775	0.7295	0.649	2.4965	1.294	0.988	0.526	0.421	0.2765
YLR347C	KAP95	1.0775	2.3355	1.163	1.48	1.0855	1.1735	1.8615	2.691	1.573	1.3015	1.3585	1.368
YMR096W	SNZ1	0.411	0.6005	0.481	0.8225	0.7545	0.714	2.07	0.9845	0.369	0.8515	0.5105	0.4045
YNL122C	NA	0.5535	0.5395	0.365	0.577	0.5485	0.433	0.788	0.713	0.5465	0.5205	0.7455	0.9735
YNL202W	SPS19	0.6705	0.932	0.804	0.482	0.4775	0.5025	0.49	0.2875	0.2095	0.542	0.5495	0.3445
YOL147C	PEX11	0.405	0.785	0.702	0.6215	0.643	0.605	0.564	0.411	0.219	0.3745	0.4815	0.4195
YOR342C	NA	1.1795	1.1855	1.5885	1.4725	1.249	1.0315	1.466	1.731	1.729	1.377	1.9925	2.165
YPR025C	CCL1	1.029	1.158	1.233	0.761	0.738	0.729	0.5865	0.623	0.8425	0.537	0.6355	1.0575
NA	NA	1.1325	1.375	1.4115	1.1975	1.0835	0.9135	1.106	1.3095	0.9315	0.8685	1.132	1.175
YBR104W	YMC2		2.626	2.209	1.131	1.2885	0.898	2.372	1.944	2.021	0.822	1.319	1.905
YCR102W-A	NA
YDR106W	ARP10		1.264		0.662	0.888					0.582	0.694	0.769
YDR184C	ATC1	2.001	1.186	1.8385	1.659	1.4675	1.226	2.4065	2.408	1.9835		4.232
YDR537C	NA
YFL067W	NA	0.591	1.1285	1.0545	1.315	0.9755	0.8955	1.2085	1.3335	1.395	1.481	1.3935	1.459
YGR039W	NA				1.1745	1.205				2.207	0.82	1.281
YHR048W	NA		0.612		0.8825	0.9295			1.063	0.96	0.579	0.945
YIR010W	NA	1.026	1.1775	1.225	1.032	0.8875	0.946	0.8425	0.628	1.24	1.0245	1.115	1.587
YJL046W	NA	0.5395	0.7815	0.6415	0.78	0.6345	0.722	0.673	0.6455	0.8225	0.6975	0.919	1.0975
YKL025C	PAN3				1.181		1.029
YLL057C	NA	1.168			1.316	1.216	1.552		1.31	0.753		1.144	0.985
YLR349W	NA	0.6375	1.445	0.837	0.525	0.5425	0.5655	0.5585	0.524	0.4195	0.7085	0.841	0.906
YMR098C	NA	0.3545	0.5375	0.5665	0.6715	0.666	0.6025	0.7885	0.527	0.745	0.5535	0.668	0.7255
YNL124W	NA	1.441	1.975	2.036	1.6195	1.3165	1.2875	2.076	2.505	1.679	1.5625	1.5875	1.3985
YNL204C	SPS18	1.0635	1.3595	1.2625	0.604	0.756	0.9085	0.831	0.89	0.8235	1.0475	0.6865	0.8615
YOL149W	DCP1	1.093	1.186	1.1335	0.8035	0.929	0.8355	1.027	1.0655	1.704	0.635	1.0735	1.9975
YOR343C-A	NA	0.8185	0.9985	1.337	0.9155	0.531	0.6415	0.284	0.536	0.72	0.78	0.3155	0.7155
YPR027C	NA	0.5395	1.1235	0.886	0.801	0.7415	0.6355	0.538	0.8205	0.5535	0.4645	0.5655	0.448
NA	NA	1.131	1.458	1.513	1.119	0.9115	0.934	1.1845	1.4285	1.056	0.9375	1.215	1.208
YBR106W	PHO88	2.1545	1.8075	2.0835	2.163	1.58	1.427	3.075	3.1015	2.3475	1.5315	2.318	2.6285
YCR104W	PAU3
YDR108W	GSG1	0.835	0.98	1.245	1.012	1.3805	1.147			1.784		1.1445	1.098
YDR186C	NA						2.843
YDR539W	NA	0.6265	1.3025	1.1475	1.0685	0.9835	0.8695	1.8815	1.5555	1.3685	0.9555	0.917	0.7965
YFR001W	NA	2.711	0.9315	1.253	0.8715	0.5875	0.602	0.78	0.742	1.2855	0.989	1.7665	3.086
YGR041W	BUD9	0.823	1.564	2.016	1.153	1.1165	1.7535	1.1645	1.7245	1.5065	0.881	1.244	1.103
YHR049W	NA		2.361	3.008	1.832	1.672		1.8125	3.035	3.142	1.05	3.179
YIR012W	SQT1	2.151	1.9405	2.485	1.566	1.2495	1.1785	5.3135	3.6965	2.025	2.485	2.335	3.495
YJL048C	NA	0.7155	0.941	1.1535	1.3295	1.3845	0.7405	0.9315	0.5585	0.375	0.7175	0.886	0.7485
YKL027W	NA	1.2845	1.1535	1.2585	2.449	1.952	1.2715	2.834	1.934	2.082	2.515	2.677	2.377
YLL059C	NA	0.921	0.775		1.5985	1.072	1.131		1.359	0.909	0.9705	1.473	1.077
YLR351C	NIT3	0.8745	0.9765	1.007	0.744	0.6205	0.567	0.8675	0.6185	0.8655	0.51	0.617	1.1355
YMR100W	MUB1	0.571	1.169	1.087	0.679	1.025	0.7255	0.39	0.3225	0.4135	0.686	0.5495	0.6875
YNL126W	SPC98	0.997	1.409	1.54	1.301	1.3075	1.2955	1.3535	2.0665	1.843	1.5985	1.419	1.7445
YNL206C	NA	1.206	1.589	1.458	1.171	1.074	1.0925	1.534	1.455	1.3525	1.086	1.2215	1.6605
YOL151W	GRE2	1.023	3.194	1.222	1.7715	2.998	1.924	8.652	11.715	11.9425		6.576	7.303
YOR344C	TYE7	0.861	0.9865	1.225	0.604	0.5825	0.5145	1.012	0.656	0.857	0.4985	0.3565	0.597
YPR029C	APL4	0.647	1.138	1.103	1.3725	1.3375	1.0095	0.9235	1.1145	1.2435	0.9115	0.926	0.9115
NA	NA			0.101
YBR116C	NA				0.2025	1.0005	0.595
YDL007W	RPT2	0.7245	0.8905	1.0405	0.7605	0.942	0.583	0.6435	0.442	0.8685	0.593	0.7585	0.8025
YDR118W	APC4	0.988	1.152	1.325	1.4505	1.233	1.07	1.5405	1.7425	1.5905	0.822	1.4005	1.359
YDR470C	NA	0.436	0.596		0.628	0.9575	1.0715				0.934	0.9185	0.935
YEL004W	YEA4				0.819
YFR011C	NA	0.4965	0.51	0.279	0.569	0.735	0.755	0.3375	0.3085	0.5425	0.689	0.626
YGR051C	NA						2.159				1.047
YHR059W	NA	0.762	0.488	0.5425	0.623	0.5945	0.7575	1.023	0.7805	0.928	0.916	1.006
YIR021W	mrs1			0.8745	1.0965	0.999			1.321	1.529		1.2055
YJR121W	ATP2	0.4215	1.0985	0.548	0.9685	1.172	1.0145	0.447	0.449	0.3475	0.646	0.572	0.4505
YKL036C	NA	0.5545	1.5225	0.798	1.238	2.4645	1.4775	0.741	1.0935	1.4465	0.6745	0.9325	0.748
YLR002C	NA	2.049	1.6055	2.104	2.728	1.3235	1.455	2.58	1.4125	2.094		3.34
YLR361C	NA	0.8485	1.3955	1.3095	1.258	1.157	1.1055	1.044	0.993	0.8905	1.14	1.1125	1.132
YMR110C	NA	0.1655	0.603	0.501	0.5795	1.0085	0.5255	0.639	0.4855	0.439	0.5835	0.572	0.413
YNL136W	NA	0.796	1.011	0.974	0.958	0.8935	0.843	0.7985	0.852	0.9245	0.654	1.114	1.1745
YOL083W	NA	0.5725	0.8785	0.787	0.653	0.676	0.4585	0.792	0.761	0.5425	0.708	0.807	0.674
YOL161C	NA	1.0465	1.1195	1.296	1.139	0.924	0.855	0.8895	1.0955	0.7505	0.8445	0.597	0.813
YOR354C	NA	0.3065	0.453	0.517	0.638	0.607	0.51	0.4205	0.411	0.505	0.582	0.599	0.662
YPR039W	NA	0.8825	1.009	0.6185	0.715	0.7405	0.626	0.647	0.573	0.742	0.71	0.81	0.8005
NA	NA			1.337	1.0575	1.0505	0.8535	0.8565	0.856	0.764	0.4915	0.8805	0.8855
YBR118W	TEF2	1.242	1.863	2.082	2.0475	1.8475	1.7975	1.39	1.7325	1.5265	1.018	1.5245	1.1945
YDL009C	NA				0.7605	0.585		0.2845	0.471	0.678		0.611
YDR120C	TRM1	2.1545	1.657	2.331	1.891	0.8815	1.0515	2.26	1.499	1.442	1.9685	2.0095	2.989
YDR472W	TRS31		1.019	1.191	1.7045	1.7375			2.266	2.206	0.498	1.7635
YEL006W	NA						4.01
YFR013W	NA	0.869	0.986	1.271	1.028	1.0755	1.1975		1.3235	1.751	0.742	1.068	0.7115
YGR053C	NA				0.3625	0.4875					1.56	0.873
YHR061C	GIC1	0.7915	1.1755	1.299	1.1	0.953	0.959	1.592	1.743	1.4575	1.2105	1.127	1.5945
YIR023W	dal81	0.9585	1.0625	0.9875	1.112	0.988	1.441	0.492	0.605	0.961	0.822	0.8555	0.8885
YJR123W	RPS5	2.2135	2.525	2.8535	1.9085	2.204	2.461	2.963	5.361	4.4565	1.255	2.283	2.9755
YKL038W	RGT1				1.221	1.9435						0.919
YLR004C	NA				0.9805	0.696	2.698				0.845	1.603
YLR363C	NMD4	1.2085	1.247	1.587	0.8555	0.9405	0.741	2.0595	2.332	1.3045	1.198	1.9375	1.5085
YMR112C	MED11	1.225	0.671		0.614	0.555	0.49	0.781	0.696	0.982	0.6295	0.688	1.0845
YNL138W	srv2	0.3925	0.9245	0.799	0.9095	1.0545	0.974	1.3895	1.2905	1.2555	0.946	0.8645	0.8175
YOL085C	NA	0.833			1.088	0.606	0.5595	0.839	0.9745	0.7385	0.546	1.1355	0.641
YOL163W	NA		1.117	1.78	1.621	0.7985		1.168	0.971	1.001	0.7045	1.726	0.589
YOR356W	NA	0.5725	0.9125	0.8145	0.889	0.657	0.672	0.4615	0.735	0.729	0.9835	0.729	0.792
YPR041W	TIF5	1.3665	1.426	1.766	1.381	1.246	1.1645	2.4405	1.8355	1.4895	1.8145	1.48	2.0565
NA	NA	1.028	1.3885	1.4765	1.2525	1.048	0.9245	1.115	1.4605	1.03	0.882	1.0855	1.148
YBR120C	CBP6	0.777	0.57	0.6365	0.6815	0.58	0.435	0.8535	1.2535	0.741	0.5845	1.0355	1.377
YDL011C	NA	1.179	0.741		0.587	0.6405	0.769	0.302	0.3175	0.709	0.509	0.472	0.8805
YDR122W	KIN1	0.505	0.7335	0.526	0.616	0.633	0.512	0.464	0.5435	0.8375	0.638	0.4575	0.509
YDR474C	NA	0.338	0.795	0.624	0.492	0.902	0.7925	0.911	0.833	0.837	0.6265	0.593	0.703
YEL008W	NA				0.985	1.242	1.75		0.615	0.6755		0.777
YFR015C	GSY1				0.091	0.421	1.0525	0.1405	0.1385	0.1665	0.359	0.093	0.127
YGR055W	MUP1	0.688	2.5195	2.6165	1.1565	1.5525	2.403	49.8335	5.762	3.6615	0.5345	0.648	0.8565
YHR063C	NA	1.3375	1.0115	1.45	1.442	1.2255		2.041	1.8755	2.275	1.469	1.877
YIR025W	NA			0.71	0.7205	0.965	2.388			1.05	1.083	1.082
YJR125C	ENT3	0.5585	1.0045	0.566	0.6565	0.906	0.7425	0.7795	0.7465	0.954	0.806	0.7045	0.87
YKL040C	NFU1	1.16	1.023	1.1165	0.913	1.0505	0.7225	0.798	0.643	0.82	0.6095	1.03	0.9625
YLR006C	SSK1	0.615	1.08	0.9675	0.7345	0.8375	0.8395	0.4485	0.586	0.6745	0.9165	0.7155	0.7515
YLR365W	NA	0.914	1.373		1.297	0.8135			2.2315	1.207		1.2585	1.429
YMR114C	NA	0.5215	0.8475	0.584	0.4445	0.5665	0.3355	0.4315	0.4295	0.473	0.3715	0.5405	0.57
YNL140C	NA	0.989	1.276	1.237	1.049	0.824	0.887	0.7565	0.815	1.1245	1.1395	1.1055	1.3455
YOL087C	NA	0.4405	0.6765	0.677	0.5625	0.6075	0.498	0.42	0.4695	0.618	0.562	0.664	0.584
YOL165C	aad15	0.603	1.381	0.833	1.0165	0.8065	0.691	1.269	0.8315	0.6665	0.727	0.9275	0.8745
YOR358W	HAP5	0.5935	0.7745	0.52	0.6175	0.6835	0.5445	0.61	0.563	0.598	0.632	0.5945	0.7795
YPR043W	RPL43A	1.886	2.4285	2.5465	1.8625	1.591	1.5075	3.417	5.194	2.2045	1.7365	2.2585	2.7775
NA	NA	1.0755	1.3355	1.3755	1.2015	0.997	0.9095	1.1205	1.4265	1.0245	0.869	1.047	1.15
YBR122C	MRPL36	0.7415	0.295	0.478	0.519	0.478	0.449	0.5565	0.467	0.7315	0.455	0.655	1.021
YDL013W	hex3	0.9835	0.9305	1.232	0.985	0.876	0.755	0.638	0.5395	0.813	0.861	1.06	1.3805
YDR124W	NA				0.917		2.007					0.79
YDR476C	NA	0.829	1.151	1.136	1.035	1.162	2.71	1.3485	1.0795	0.5995	0.961	0.9175	0.865
YEL010W	NA					1.06	2.2				0.996	0.643	0.638
YFR017C	NA			0.968	0.1725	0.392		0.218		0.2205
YGR057C	LST7	1.0585	1.2405	1.065	1.292	1.0595	1.458	0.9835	0.5265	0.485	0.9365	1.198	1.33
YHR065C	RRP3
YIR027C	dal1	0.952	1.141	0.762	1.1715	0.9605	0.916	1.497	1.1005	1.275	0.933	1.159	1.09
YJR127C	ZMS1	1.0835	1.651	1.391	1.4805	1.377	1.209	1.5795	1.3155	0.8	0.9075	1.2075	0.994
YKL042W	SPC42				1.515	1.222	1.179				1.32
YLR008C	NA	0.9025	0.664	0.6515	0.9055	0.714	0.733	1.4555	1.1695	1.0615	1.418	1.107	1.69
YLR367W	RPS22B	2.4015	2.703	3.0875	1.7175	1.4105	1.6745	4.915	9.7465	4.344	1.9825	2.978	5.627
YMR116C	ASC1	1.829	4.095	3.708	3.056	2.3875	2.733	6.3885	8.667	3.7105	1.6795	2.445	2.3925
YNL142W	MEP2	0.3485	3.2185	1.745	0.561	0.446	0.4095	7.9305	2.7515	1.417	0.1045	0.109	0.064
YOL089C	HAL9	0.6265	0.9815	1.2125	1.177	0.7315	0.8865	0.5285	0.608	0.6975	0.6045	0.7825	0.6905
YOR001W	RRP6	1.799	1.5015	2.61	2.6405	1.1725	1.0735	1.944	1.421	1.3655	2.31	1.9795	1.945
YOR360C	pde2	1.0025	1.113	1.3375	0.922	1.095	0.7785	0.762	0.848	0.601	0.818	0.8795	0.815
YPR045C	NA	0.861	1.6005	1.5	0.7035	1.214	0.994	0.986	0.937	0.749	0.571	0.698	0.888
NA	NA	1.1225	1.1185	1.249	1.104	0.9595	0.9555	1.112	1.311	0.979	0.791	1.008	1.168
YBR132C	AGP2	0.206	0.517	0.288	0.271	0.5595	1.43	0.209	0.212	0.1555	0.224	0.103	0.1395
YDL023C	NA	0.2115	2.4165	0.906	0.583	1.635	0.865	1.761	4.248	4.764	0.768	2.9455	2.452
YDR134C	NA	0.87	0.9315	1.185	1.2335	0.8735	0.5745	1.9585	3.217	1.3335	0.7325	1.2705	0.732
YDR486C	NA			0.793	0.674	0.914				0.7985	1.413	0.907
YFL017C	GNA1	1.21	0.841	0.927	0.6595	1.0135	0.89	2.2175	2.2695		0.705	1.623	3.596
YFR026C	NA						3.666				0.567	1.033
YGR067C	NA	0.04	0.0595	0.051	0.0885	0.088	0.086	0.092	0.0885	0.0585	0.1	0.0615	0.041
YHR074W	NA	0.4745	1.3785	1.299	1.189	1.0575	0.9295	1.1145	1.049	0.8545	1.001	1.0695	0.8365
YIR037W	HYR1	0.5605	0.3655	0.2685	0.76	0.83	0.7725	1.0795	0.9835	0.744	0.707	0.859	1.0505
YJR136C	NA	1.39	1.3865	1.556	1.5765	1.163	1.125	1.161	1.3355	1.1695	1.158	1.184	1.309
YLL006W	MMM1	0.5895	0.977	1.0105	0.9835	0.9225	0.8215	0.725	0.6955	0.5735	0.595	0.848	0.661
YLR018C	NA	1.5325	1.2285	1.2645	1.198	1.003	1.067	1.627	0.952	1.3475	1.1695	1.2965	2.3
YLR377C	FBP1	0.035	0.0645	0.0435	0.061	0.053	0.0495	0.294	0.093	0.054	0.119	0.0525	0.0305
YMR125W	sto1	0.761	1.5095	1.496	1.538	1.648	0.988	1.148	1.179	0.7425	0.767	1.534	0.987
YNL152W	NA	0.643	1.117	0.799	1.4765	1.6905	1.4085	6.3015	4.4465	2.7665	1.955	2.022	1.729
YOL099C	NA	1.0765	1.1165	1.2075	1.0295	0.861	0.789	0.817	0.9285	0.813	0.968	1.3055	1.425
YOR294W	RRS1	2.7225	1.1755	1.6515	1.0885	0.713	0.927	2.2895	1.33	1.388	1.391	1.578	2.232
YOR370C	MRS6	0.93	1.139	1.3875	1.1055	1.122	0.8365	1.122	1.0235	1.003	0.8365	1.0015	1.0395
YPR055W	SEC8	1.0835	1.28	1.2385	1.0385	0.9365	0.829	0.959	1.1425	0.8635	0.841	1.0225	1.0675
Control	NA
YBR134W	NA				1.1825	1.433	0.882	1.231	1.149	0.866	0.7905	1.0225	0.9505
YDL025C	NA	0.2365	0.4655	0.345	0.3605	0.4955	0.3805	0.376	0.3305	0.582	0.229	0.324	0.375
YDR136C	NA
YDR488C	PAC11	0.786	1.104	0.78	1.058	1.364	1.365				0.427	2.314
YFL018C	LPD1	0.233	0.4335	0.359	0.505	0.8195	0.5655	0.372	0.241	0.528	0.466	0.4975	0.594
YFR028C	cdc14	0.957	1.348	2.074	2.1975	1.9285	2.352			3.7725	1.183	2.59
YGR069W	NA				0.605	0.644						0.672
YHR076W	NA	0.696	0.8395	0.9395	1.146	0.9335	0.761	0.9195	0.8855	1.0155	0.91	0.973	1.0075
YIR039C	YPS6				0.6375	1.3675	0.715	1.09	0.82	0.779	0.9495	0.5285	0.5645
YJR138W	NA			1.452	1.747	1.547					1.273	1.719
YLL008W	DRS1	1.2855	1.262	1.3845	1.052	1.0905	1.129	1.1425	1.42	1.0595	0.965	1.124	1.1875
YLR020C	NA	1.056	1.2225	1.5065	1.347	1.2695	1.2555	2.166	2.3725	1.334	1.7175	1.349	1.555
YLR379W	NA	0.613	1.3805	1.311	1.289	0.951	1.245	1.2005	1.5555	0.9525	0.95	1.016	0.8565
YMR127C	SAS2	0.55	0.796	1.0335	0.98	0.693	0.6335	0.6365	0.4955	0.573	0.493	0.8175	0.543
YNL154C	yck2	0.822	1.3815	1.673	1.438	1.3405	1.087	1.387	1.6485	1.6195	1.0575	1.071	1.111
YOL101C	NA	0.5475	0.516	0.81	0.9255	0.399	0.3555	2.907	0.6895	0.5395	0.581	0.47	0.0995
YOR296W	NA	1.13	1.168	1.1815	1.415	1.0645	1.2295				0.853	1.3215	0.996
YOR372C	NDD1	1.15	1.2235	1.2335	1.057	0.458	1.0135	0.8995	1.0785	0.8675	1.079	0.9535	0.975
YPR057W	BRR1	1.0045	0.915	0.8725	0.825	0.878	0.871	1.0825	0.852	1.206	0.777	0.966	1.3375
NA	NA
YBR136W	esr1
YDL027C	NA	0.1975	0.4985	0.251	0.63	0.9655	0.6005	0.545	0.4975	0.477	0.669	0.6505	0.545
YDR138W	hpr1	0.966	1.309	1.208	1.5205	1.294	1.22			1.795	1.246	1.35
YDR490C	PKH1				0.802	1.285	2.173			0.745	0.64	1.114
YFL020C	PAU5				0.9925	1.177		0.902	0.994	0.679	0.87	0.8295
YFR030W	met10				1.704	2.255	2.66					0.963
YGR071C	NA				1.197		1.2985				0.892
YHR078W	NA	0.935	1.357	1.2405	1.527	1.2315	1.2505	1.0095	1.109	0.9625	1.124	1.189	0.9905
YIR041W	NA	0.981	1.319	1.11	0.916	0.8945	0.785	0.693	1.3335	0.804	0.868	1.048	0.8445
YJR140C	HIR3			0.152		0.909	2.299				1.011	0.976
YLL010C	NA	0.75	1.2135	1.1665	0.8185	0.787	0.709	0.643	0.6685	0.7475	0.771	0.743	0.6815
YLR022C	NA	2.943	1.3495	1.886	1.222	1.0885	1.1515	3.503	2.5435	3.435	1.609	1.699	4.1175
YLR381W	NA	0.9055		1.744	1.5495	1.2435	1.33	0.8485	1.496	1.393	1.246	1.3	1.006
YMR129W	POM152	0.8915	0.94	1.1565	0.871	1.2055	0.825	0.543	0.564	0.6805	0.6425	0.7985	0.656
YNL156C	NA	0.6175	1.1255	1.082	0.9535	1.0565	0.7665	1.143	0.742	0.531	0.7135	0.752	0.6295
YOL103W	ITR2	0.848	1.2155	1.6165	2.5375	1.5345	1.2175	2.3925	1.9345	0.9115	1.7525	1.503	1.2535
YOR298C-A	MBF1	0.835	2.1305	1.5875	0.991	0.996	0.7495	1.211	1.342	0.9885	0.6495	1.226	0.737
YOR374W	ALD4	1.038	1.2525	1.3575	1.1055	0.9625	0.873	0.9845	1.3435	0.8555	0.8015	0.9875	1.105
YPR059C	NA	1.247	1.092	1.2015	1.0605	0.863	0.8055	1.4875	1.347	1.129	0.8035	0.7725	0.7615
NA	NA
YBR138C	HDR1				1.419	1.6605	1.0275				1.397	1.217	1.351
YDL029W	ARP2	0.3055	0.81	0.7285	0.803	1.0455	0.874	0.811	0.6955	0.703	0.6375	0.7005	0.638
YDR140W	NA	1.618	1.1155	1.209	1.4335	1.1735	1.1865	1.3805	1.087	1.0965	0.986	1.074	0.908
YDR492W	NA										0.713
YFL022C	FRS2										1.009
YFR031C-A	RPL2A	2.616	2.8985	3.627	2.5195	2.312	2.342	4.0225	6.546	4.686	1.4335	3.0115	3.119
YGR073C	NA
YHR079C-A	SAE3				0.483	0.78	0.99				0.97	1.2475
YIR043C	NA	0.488	0.9185	0.819	0.896	1.0995	0.9085	1.3595	1.4795	0.8125	0.661	0.681	0.604
YJR142W	NA	0.8595	0.952	0.837	1.347	1.203	1.2515	1.489	1.6225	1.3335	1.1575	1.6125	1.3815
YLL012W	NA	0.962					1.7775				1.052		0.6905
YLR024C	NA	2.454	1.2705	1.348	1.1145	1.0835	1.272	2.6315	1.927	1.901	1.233	1.3045	2.301
YLR383W	RHC18	1.329	1.57	2.4015	2.493	1.3615	1.069	1.176	1.882	1.9815		2.8455
YMR131C	NA	1.0085	1.006	1.033	1.0815	1.0575	0.872	0.9105	0.875	0.9535	0.9375	1.107	1.202
YNL158W	NA	1.1645	1.375	1.296	1.2045	1.223	1.332	1.31	1.095	1.231	1.1075	1.36	1.5375
YOL103W-B	NA	0.9395	1.018	1.43	1.2885	0.7985	0.759	0.3575	0.566	0.772	0.9685	0.594	0.8345
YOR299W	BUD7	0.803	1.299	1.525	1.6795	1.3245	1.2	1.2765	0.956	0.88	1.258	1.039	1.146
YOR376W	NA	1.247	1.1645	1.3935	0.7885	0.775	0.739	1.0775	1.2965	0.8065	0.7405	0.975	1.2145
YPR061C	NA	0.5235	0.693	0.7935	0.702	0.8425	0.439	0.3405	0.3115	0.324	0.2915	0.6625	0.5125
NA	NA
YAR073W	NA	3.0565	3.219	5.046	4.898	10.881	4.932	2.2085	5.6985	9.4625	1.925	11.377	9.4945
YBL077W	NA	1.369	1.7755	1.822	2.131	1.365	1.395	1.999	3.0325	2.598	1.361	1.3735	1.4245
YCL025C	AGP1	0.216	0.715	0.8265	0.193	0.335	0.265	0.4	0.556	0.414	0.0675	0.1065	0.122
YDL213C	NA						2.098
YDR316W-A	NA	0.991	0.9635	1.2635	1.12	0.678	0.804	0.3125	0.638	0.6885	0.8505	0.544	0.732
YER047C	SAP1
YGL080W	NA	0.5855	0.508	0.518	0.333	0.42	0.292	0.204	0.251	0.238	0.2095	0.505	0.498
YGL160W	NA	0.5115	1.0625	1.265	1.2205	1.2965	0.9465	0.7945	1.094	0.941	0.8565	1.0185	0.9575
YGR253C	PUP2	0.891	0.872	0.6465	0.461	0.679	0.818	0.7795	0.5275	0.594	0.831	0.544	0.896
YIL040W	NA	1.222	1.451	1.9655	1.6545	1.5005	1.31	4.5395	4.6305	1.956	1.4215	1.781	2.172
YJL187C	SWE1	0.868	1.134	1.1625	1.866	1.175	1.5235	1.334	2.281	2.77	1.261	1.914	2.597
YKL162C-A	NA	0.869	0.9255	1.178	1.0865	1.2345	1.1045	2.0855	1.7455	0.8295	1.105	1.1905	0.8485
YLR130C	ZRT2	1.4975	3.2605	3.944	1.29	1.0895	1.113	7.3195	5.449	3.0805	1.975	1.169	1.6
YLR208W	SEC13	1.0365	1.274	1.663	1.216	1.064	0.813	1.4475	1.4295	1.0655	0.8565	1.2765	1.289
YML093W	NA	1.895	1.201	2.051	1.7205	0.855	1.086	1.131	0.701	1.386	2.417	2.0335	2.7965
YMR306W	FKS3	1.2225	1.248	1.4935	2.154	1.232	1.095	4.397	1.8015	1.1175	1.7725	1.3675	1.3145
YNR004W	NA	1.161		1.141	0.8435	0.7225	0.7235	0.873	0.8305	0.581	0.6845	0.655	0.505
YOR123C	LEO1	1.1345	0.7475	0.8645	0.8495	0.7885	0.7035	0.6565	0.8205	1.057	0.629	0.876	0.945
YPL088W	NA	0.793	0.634	0.671	0.727	0.649	0.6195	2.241	1.0785	0.868	0.7015	0.815	0.6615
YPL168W	NA	0.8555	0.9275	0.9545	0.996	0.9015	0.8885	0.9765	1.017	0.968	0.899	1.056	1.057
YBL001C	ECM15	0.922	1.1495	0.8475	1.078	1.127	1.089	1.0935	1.493	1.264	0.7745	1.512	1.7435
YBL079W	NUP170	1.425	1.505		1.263	1.582	1.288	0.869	1.039	0.8285	0.94	1.421	0.9415
YCL027W	FUS1
YDL215C	GDH2				0.152	0.467	0.5755	0.23		0.108	0.643
YDR317W	NA	1.063	1.156	1.281	1.346	0.911	0.8115	0.391	0.587	0.7395	0.9325	0.5105	0.6135
YER048W-A	NA	1.191	0.843	0.8635	1.0475	0.967	1.027	0.717	0.776	0.6825	0.74	1.072	1.3385
YGL082W	NA	0.4875	0.9935	0.858	0.643	1.003	0.6875	1.247	1.158	1.2275	0.498	0.9	0.816
YGL162W	SUT1	1.4655	1.066	0.9405	0.7665	1.2435	1.0175	0.75	0.8285	0.9615	0.789	1.3225	1.233
YGR255C	COQ6	0.3205	0.542	0.4225	0.444	0.796	0.579	0.609	0.6815	0.7645	0.505	0.712	0.5905
YIL042C	NA	0.367	0.532	0.513	0.693	0.8165	0.601	1.15	0.6385	0.6175	0.7105	0.831	0.7565
YJL189W	RPL39	2.066	1.859	2.262	2.0275	1.828	1.674	3.3525	3.7795	2.447	1.807	2.3815	4.8415
YKL164C	PIR1	1.203	1.422	2.4	1.4295	1.4625	1.0915	2.7205	2.195	0.992	1.475	1.566	1.362
YLR132C	NA	0.657	0.6285	0.858	1.146	0.91	0.629	1.049	0.837	0.8855	1.1935	0.856	1.304
YLR210W	CLB4	1.187	1.059	1.102	1.3525	1.3005	1.2295	1.324	1.191	1.0695	1.1255	1.341	1.2225
YML095C	rad10	1.064	0.9825	1.5045	1.242	0.92	0.908	1.252	1.027	0.9505	1.2425	1.2605	1.204
YMR308C	PSE1	1.052		0.948	1.5805	1.1165	1.232	1.2385	1.345	1.2375	0.992	1.0405	0.896
YNR006W	VPS27	0.817	0.872	0.8445	0.8325	0.755	0.7265	0.546	0.397	0.6175	0.608	0.6695	0.4735
YOR125C	CAT5	0.6785	0.6995	0.6155	0.5635	0.52	0.2925	0.795	0.876	0.932	0.4735	0.867	0.8905
YPL090C	RPS6A	2.2495	1.8605	2.3895	1.737	1.5415	1.5575	2.9665	5.3695	4.2345	0.9435	1.8945	2.72
YPL170W	NA	1.016	0.976	0.644	1.2565	0.9845	0.931	2.142	1.2155	1.3	1.362	1.15	0.7985
YBL003C	HTA2	1.5075	1.1145	1.2275	0.537	0.8185	0.7155	0.944	1.5645	2.9435	0.4285	0.9535	2.0075
YBL081W	NA	1.1115	1.105	1.1285	1.008	0.77	0.8	0.681	0.755	0.931	0.8065	0.787	0.9235
YCL029C	BIK1
YDL217C	TIM22	0.889	0.8315	0.9005	0.6855	0.7685	0.6245	1.2255	0.8095	0.86	0.8855	0.994	1.0795
YDR319C	NA	0.796			1.144	1.298					0.6915	0.706	0.726
YER050C	NA	1.078					1.1895				0.799	0.805	0.668
YGL084C	NA	0.3215	0.901	0.902	0.8405	1.066	0.931	1.119	1.272	0.9015	0.708	0.765	0.7235
YGL164C	NA				1.3255	1.2715	3.497		1.103		0.977	1.365
YGR257C	NA	0.5405	0.5415	0.4065	0.3325	0.5695	1.0015	0.5565	0.489	0.398	0.783	0.47	0.73
YIL044C	NA	1.12	1.1225	1.3135	0.8545	1.051	0.884	0.854	0.902	1.204	0.585	0.8545	1.369
YJL191W	RPS14B	2.394	1.7535	2.6475	2.0325	1.719	1.982	3.5275	4.975	2.584	1.537	2.1375	3.9195
YKL166C	TPK3	1.5225					1.334		1.171		0.9825	1.203	1.15
YLR134W	PDC5	11.004	13.273	12.3435	2.9825	2.523	2.1535	4.0395	2.815	4.726	3.7985	4.7385	4.804
YLR212C	TUB4	0.9115	1.6015	2.073	1.5865	1.409	1.4855	2.4335	3.832	2.5165	1.8405	1.541	2.2725
YML096W	NA	1.0595	1.2135	1.5735	1.462	1.05	1.2225	1.954	1.6325	1.2055	1.6195	1.249	1.907
YMR310C	NA	2.3425	1.5995	2.752	1.629	1.0655	1.203	2.7125	1.5285	1.2155	1.8695	1.185	2.129
YNR008W	LRO1	0.629	0.955	1.0085	0.9005	0.937	0.7795	1.356	1.308	1.3825	1.1685	0.887	1.324
YOR127W	RGA1	0.832			1.229	0.955	0.549	1.095	0.925	0.943	0.8935	1.182	0.7385
YPL092W	SSU1	0.4775	0.808	0.716	0.486	0.4905	0.582	1.755	2.4355	1.3945	0.505	1.0525	0.9055
YPL172C	COX10	0.2895	0.498	0.4605	0.535	0.4915	0.48	1.1715	0.998	0.922	0.5375	0.773	0.6875
YBL005W	pdr3	0.91	1.8005	1.186	1.105	1.767	1.476	0.923	1.116	0.927	1.0205	1.035	0.9465
YBL083C	NA	1.247	1.587	1.623	1.9455	1.507	1.0775	1.8185	2.3715	1.3655	0.906	1.52	1.0475
YCL031C	RRP7	2.013	1.028	1.2195	1.086	1.1175	1.3205		1.084	1.4385	1.365	1.3975
YDL219W	NA	1.527		1.095	1.407	1.2315	1.625					1.041
YDR321W	asp1	0.894		1.869	1.4355	1.071		0.432	0.6615	0.7295	0.722	0.6105	0.6365
YER052C	hom3	0.7255	1.296	1.502	0.8245	0.9025	1.077	9.0125	7.137	4.879	0.941	1.19	1.069
YGL086W	MAD1	1.069	1.081	1.4375	1.661	1.1655	1.0195	1.126	1.283	1.002	1.0155	1.52	0.9695
YGL166W	cup2	1.474	1.362	1.16	0.925	1.004	0.95	0.563	0.4165	0.5965	0.5505	0.747	0.9405
YGR259C	NA	0.6075	1.2845	1.0505	0.692	0.8705	0.751	1.04	1.496	1.0115	0.9245	0.9875	1.0705
YIL046W	MET30	1.045	1.2115	1.476	1.1745	0.991	1.255	2.0935	0.779	0.7065	1.0775	1.246	1.3335
YJL193W	NA	1.4135	1.859	1.587	1.7415	1.7525	1.6285				1.863	1.9095	2.591
YKL168C	KKQ8	0.808			0.72	0.74	1.0385		0.9115	0.676	0.982	0.982
YLR136C	TIS11	1.774	2.143	1.488	1.1785	1.0675	1.1545	1.539	1.8475	1.051	1.169	1.3235	1.4675
YLR214W	FRE1	0.9665	1.2425	1.799	1.4695	0.9955	0.9075	1.421	1.4385	0.979	1.0715	1.0795	0.833
YML098W	TAF19	1.3635	0.7615	0.8405	0.891	0.7705	0.74	0.902	0.8815	0.903	0.8235	0.739	1.0875
YMR312W	NA	1.656	1.3575	1.9305	1.4655	1.0965	0.979	1.5935	1.3055	1.024	1.193	1.2005	1.463
YNR010W	CSE2	0.9235	0.714	0.7195	1.0255	1.039	0.8895	0.7925	0.618	0.6735	0.673	0.747	1.0325
YOR129C	NA	0.53	0.612	0.548	1.1025	0.992	0.9335	0.7975	0.7055	0.7295	0.7025	0.5895	0.601
YPL094C	SEC62	0.8465	0.847	0.976	0.859	0.796	0.7995	1.5655	1.219	1.071	0.8025	0.912	1.296
YPL174C	NIP100	0.711	1.012	0.721	1.167	0.7325	0.708	0.9885	0.9785	0.993	0.8325	0.833	0.815
YBL013W	NA	1.737	1.366	0.728	1.2995	1.6575	0.8305	0.757	0.7445	0.5145	1.0445	0.8805	1.0605
YBR260C	RGD1	0.929			1.5325	1.5555	1.4095	1.026	0.718		1.136	1.0165
YCL041C	NA		0.618	0.439	0.7665	0.7715	2.017	0.8125	0.872	0.8695		0.92
YDL229W	ssb1
YDR330W	NA	0.585	0.718	0.485	0.664	0.78	0.826	0.563	0.4165	0.716	0.636	0.682	0.613
YER060W-A	FCY22					0.574					1.02
YGL096W	NA	0.896	0.5825	0.7505	0.5015	0.6585	0.393	0.5135	0.5205	0.701	0.3135	0.5875	0.464
YGR189C	CRH1	0.9815	1.175		1.0215	1.029	1.098	1.261	1.238	0.8025		1.25	0.975
YGR269W	NA	1.167	1.0565	1.874	1.5235	1.0825	0.9725	0.9585	1.3185	0.9385	0.9485	1.3415	0.89
YIL056W	NA			0.481	1.0545	0.9175	2.4955				1.837	0.9145
YJL203W	PRP21	1.2525	0.845	1.295	1.6295	1.0145	0.81	0.917	1.0215	1.504	0.843	1.4825	1.289
YKL178C	STE3	0.7705	1.0325	1.3455	1.2625	1.0875	1.1625	0.7335	1.255	0.903	0.626	0.7775	0.808
YLR146C	SPE4	1.436	0.8695	1.324	0.9055	0.8605	0.624	2.157	1.719	0.957	1.0255	1.0075	1.2495
YML034W	SRC1	1.0425	0.8765	1.122	0.886	1.0405	0.731	0.5405	0.5535	0.829	1.136	0.832	1.0315
YML106W	URA5	1.5725	1.632	2.1265	1.859	1.509	1.3265	2.779	3.5945	1.7345	1.3985	1.642	1.7815
YMR320W	NA	1.1385	0.936		1.064	0.9495	0.975	0.963	1.0345	0.866	0.998	1.3035	1.025
YNR020C	NA	0.7885	0.7135	0.7185	0.7115	0.663	0.722	1.129	0.917	0.8365	0.942	1.181	1.094
YOR139C	NA	0.8225	1.004		1.14	0.88	0.897	0.657	0.9595	0.785	0.8095	0.8375	0.8495
YPL104W	MSD1	0.289	0.391	0.3775	0.5765	0.5515	0.4785	0.704	0.732	0.7115	0.5285	0.643	0.5555
YPR177C	NA	0.877	0.8555	0.626	0.6635	0.736	0.5235	0.66	0.5705	0.666	0.5965	0.7305	0.7795
YBL015W	ACH1	0.025	0.061	0.04	0.077	0.283	0.1335	0.072	0.0435	0.049	0.052	0.0715	0.056
YBR262C	NA	0.9895			0.7305	0.8705	1.178	0.479	0.643	0.388		0.718	0.648
YCL043C	PDI1	0.749	1.006	1.07	1.6715	1.107	1.265	1.8955	1.519	1.1005	1.1145	0.77	0.578
YDL231C	NA
YDR332W	NA	1.052	0.861	1.06	1.299	0.9565	1.134	0.555	0.719	0.905	1.313	0.82
YER062C	HOR2	4.327	2.937	2.037	5.1345	7.3685	6.4925	4.98	5.0205	6.6895	6.2515	6.1775	12.714
YGL098W	NA	0.9325	0.9755	0.9325	1.065	0.9375	0.8815	0.8545	0.966	0.9705	0.672	1.2515	0.831
YGR191W	hip1	1.0455	1.7495	2.3565	1.373	1.022	0.9335	2.952	1.922	1.0775	1.055	1.0645	1.0095
YGR271W	NA	1.046	0.8015	1.1145	1.28	1.0255	1.32	1.3555	1.259	0.864	1.1125	1.2905	0.9945
YIL058W	NA	1.0115	0.994	1.086	0.8355	0.916	0.8605	0.855	0.875	0.889	0.7975	0.689	1.059
YJL205C-A	NCE101			3.0405	1.927	1.451	1.916		3.469	1.8885	0.8605	1.935
YKL180W	RPL17A	2.7575	1.645	2.116	1.944	1.8	1.719	2.285	3.623	3.3415	1.359	2.4475	3.678
YLR148W	pep3	0.766	0.766	1.037	0.819	0.759	0.51	0.695	0.8035	0.8045	0.6805	0.735	0.752
YML035C-A	NA	1.042	0.8725	1.1575	1.2965	0.964	0.9815	0.463	0.5395	0.809	1.207	0.614	0.9125
YML108W	NA	1.5095	1.1225	1.756	1.3645	0.9605	1.0315	1.0705	1.0985	1.0175	1.1275	1.4865	1.3515
YMR322C	NA	0.66	0.6115	0.608	0.5905	0.6365	0.459	0.7145	0.5695	0.4575	0.6815	0.649	0.7545
YNR022C	NA	0.82	0.6345	0.688	1.055	0.7305	0.8735	0.9865	0.799	0.973	0.794	0.971	1.086
YOR141C	ARP8	1.0775	1.043	0.714	0.9545	0.87	0.8715	0.5095	0.5425	0.687	0.7195	0.7125	0.72
YPL106C	SSE1	2.0895	1.757	2.664	2.4575	1.7005	1.1885	1.1545	1.4675	1.221	1.162	1.3035	1.122
YPR179C	NA	0.9325	0.8355	1.0565	0.833	0.752	0.608	0.6025	0.764	1.0485	0.7395	0.7685	1.149
YBL017C	pep1	1.0805	1.3045	1.2435	0.8135	1.3055	0.956	0.814	1.3545	1.9245	0.766	1.0815	1.0935
YBR264C	YPT10	1.171	0.855	0.951	1.0675	0.8595	1.0545	0.8595	1.1505	1.097	1.232	1.11	1.249
YCL045C	NA	1.0445	1.43	1.609	1.9975	1.747	1.386	1.6625	2.212	1.5925	1.5725	1.5945	1.365
YDL233W	NA	0.6425	0.692	0.674	0.897	0.927	1.004	0.326	0.3565	0.335	0.593	0.648	0.5095
YDR334W	SWR1	0.841			0.621				0.972	0.591	0.605	0.672
YER064C	NA	1.1715	0.8855	0.8615	2.3265	1.773	1.466	0.9715	1.0595	1.0475	0.89	1.446
YGL100W	SEH1	1.13	1.131	1.394	1.13	1.218	0.9565	1.399	1.206	0.92	1.1575	0.6385	1.5715
YGR193C	PDX1	0.59	0.649	0.8015	0.71	0.8015	0.573	0.6855	0.515	0.95	0.647	0.851	1.2355
YGR273C	NA			1.305	1.44	1.003				0.8705	1.349	1.1885
YIL060W	NA	1.197	0.827	1.136	1.0895	0.556	0.764	0.355	0.5245	0.793	0.909	0.5865	0.987
YJL207C	NA			0.829	0.826	1.09	2.693		1.116	1.052	1.055	1.0105
YKL182W	fas1						2.011
YLR150W	STM1	1.939	1.47	1.913	1.105	1.201	1.0085	1.606	2.281	3.027	0.8215	1.3645	2.2355
YML037C	NA	1.002			1.307	1.0675	1.0145	0.714	0.839	0.622	0.906	0.6085	0.788
YML110C	COQ5	0.2115	0.4015	0.3595	0.561	0.8995	0.6685	1.351	1.05	0.825	0.6545	0.622	0.5705
YMR324C	NA	0.8965	0.642	1.011	1.0965	0.856	0.818	1.0295	0.964	0.867	0.833	0.771	0.7095
YNR024W	NA	2.1075	0.7565	1.1175	1.31	1.0005	0.913	1.1125	0.993	1.26	1.08	1.0355	1.8065
YOR142W-A	NA	0.8645	0.9655	1.3005	0.9825	0.504	0.532	0.414	0.7725	0.617	0.6015	0.449	0.6795
YPL108W	NA	1.669	1.155	1.1965	1.1635	0.9855	0.9895	0.998	1.088	0.933	1.0545	0.8115	1.1085
YPR181C	SEC23	0.7355	1.7935	1.909	1.51	1.2905	1.1555	1.565	1.6685	1.1485	1.079	0.8715	0.942
YBL019W	APN2	1.05	1.2085	0.9235	0.982	1.41	1.108	1.256	1.4985	1.205	0.886	1.161	1.402
YBR266C	NA	2.9375	1.297	1.9945	2.712	1.187	1.3445	2.146	1.2045	1.4825	2.1995	3.259	3.563
YCL047C	NA	0.921	0.666	1.189	0.994	1.02	1.419	1.643	1.539	2.06	0.913	1.719	1.618
YDL235C	YPD1	1.897	0.9835	1.253	1.6335	1.5165	1.324	2.3235	1.808	2.0245	1.403	1.8015	2.7725
YDR336W	NA
YER066C-A	NA	0.5145			0.111	0.1315	0.1655	0.1415	0.225	0.1745	0.269	0.129	0.228
YGL102C	NA	3.36	1.765	2.213	2.115	1.902	1.95	2.769	4.635	3.579	1.6055	2.492	4.5105
YGR195W	SKI6	1.805	1.1635	1.315	1.231	1.126	1.0415	1.466	1.3685	1.259	1.1485	1.3055	1.6025
YGR275W	RTT102	1.6535	0.744	1.242	1.486	0.909	0.6825	0.9285	0.9555	0.838	1.007	1.2835	1.3435
YIL062C	ARC15	0.5455	0.506	0.485	0.49	0.5245	0.561	0.7195	0.5555	0.6535	0.65	0.5075	0.7725
YJL209W	CBP1	0.8695	1.163		1.351	1.4265	1.489				1.096	1.43
YKL184W	spe1	0.961	1.568	2.169	2.193	1.6825	1.2955	1.891	2.02	1.701	1.117	1.988	1.0975
YLR152C	NA	0.5235	0.846	0.94	0.672	0.696	0.5735	0.594	0.7475	0.4445	0.448	0.9465	0.64
YML039W	NA	1.049	0.8385	1.3815	1.3095	0.7975	0.763	0.3285	0.52	0.7695	0.941	0.569	0.8235
YML112W	CTK3	0.9555	0.8195	0.879	0.9255	0.8985	0.919	1.228	0.9905	1.0845	0.895	1.016	1.886
YMR326C	NA	0.999	1.228	1.4785	1.25	0.9995	0.869	1.3225	1.399	0.943	1.202	1.0325	1.0945
YNR026C	SEC12	1.009	1.111	1.5565	1.3945	1.437	1.2755	1.84	1.6375	1.8505	1.5135	0.908	1.479
YOR143C	THI80	1.056	0.9245	1.391	0.932	0.7645	0.7595	0.402	0.5785	0.773	0.863	0.4905	0.816
YPL110C	NA	1.0695	1.016	0.9085	0.948	0.782	0.886	0.8305	0.9195	0.874	0.7685	0.69	0.7705
YPR183W	DPM1	1.011	1.063	1.51	1.0775	1.0275	0.8385	1.7705	2.506	1.611	0.762	1.047	1.0375
YBL029W	NA	1.042	1.827	0.7	1.005	1.429	1.9555	0.7495	1.27	0.5715	0.9275	0.6095	0.5945
YBR276C	PPS1	2.552		1.09	1.189	1.368	2.232			1.471	1.198	1.8
YDL165W	cdc36	1.3565	0.8505	1.311	0.878	0.626	0.858	1.322	1.0865	0.991	0.5515	1.001	1.619
YDL245C	HXT15	0.7135	1.0115		1.237	1.243	0.949		0.9965	0.418	0.877	0.909	0.569
YDR346C	NA										0.849
YER075C	PTP3				0.389	0.943	1.407				1.01		0.824
YGL112C	TAF60	1.1635	1.1305	1.478	1.182	1.164	1.247	0.9475	0.811	0.7715	1.2945	0.5385	1.596
YGR205W	NA	0.7255	0.7575	1.034	1.0475	1.313	0.8685	0.6285	0.466	0.392	0.6565	0.9705	0.516
YHR214W	NA	0.977	0.895	1.1675	0.921	0.724	0.635	0.6145	0.8255	0.674	0.6835	0.555	0.7045
YIL072W	hop1	0.947	0.9685	0.994	0.8755	0.8855	0.7335	0.987	0.774	0.969	0.7975	0.714	0.9255
YJL219W	HXT9	0.6485	0.951	1.231	1.545	1.4445	0.7935	0.449	0.5875	0.38	0.814	1.1595	0.626
YKL194C	MST1						1.452				1.017
YLR160C	ASP3-4	0.7975	0.8685	1.023	0.6875	0.68	0.6495	1.4475	1.12	0.5385	0.574	0.562	0.5005
YML048W-A	NA	1	1.097	1.085	1.0685	1.085	0.8235	0.502	0.654	0.694	0.816	0.698	0.7355
YMR262W	NA	0.3595	0.756	0.552	0.4555	0.54	0.485	0.9525	1.2305	1.124	0.3905	0.4615	0.828
YNL010W	NA	1.431	0.913	1.4835	1.1425	1.2955	1.14	2.765	3.046	2.0725	1.106	1.14	1.6215
YNR035C	ARC35	0.6155	0.735	0.9235	0.852	0.978	0.6985	1.073	0.965	0.9695	0.6015	0.961	0.9035
YOR153W	pdr5	0.7335	0.955	1.022	0.678	0.9055	0.491	0.7545	0.69	0.7615	0.435	0.52	0.429
YPL120W	VPS30	0.7945	0.8245	0.934	1.181	1.178	0.9945	0.7075	0.8185	1.2815	0.9345	0.884	1.25
YPR193C	HPA2	0.447	0.5795	0.508	0.8025	0.806	0.5165	0.9725	0.6325	0.5655	0.7345	0.9455	0.8135
YBL031W	SHE1	0.7735	1.092	0.5425	1.074	1.175	0.833		1.629	1.624	0.877	1.069	1.594
YBR278W	DPB3	1.2925	0.633	0.867	0.9065	0.8965	0.8475	1.2215	1.2885	2.026	0.49	1.056
YDL167C	NRP1	2.1135	1.322	1.962	2.1285	1.3855	2.555		2.382	2.315	1.075	2.725
YDL247W	NA	0.855	0.9565	1.211	1.2045	1.2225	1.1155	1.4255	1.343	1.0475	1.2145	0.74	1.0925
YDR348C	NA										1.422
YER077C	NA	0.8985	0.655	1.2515	1.1835	0.899	0.9415	1.1385	1.029	1.348	1.143	1.1245	1.07
YGL114W	NA	0.9155	0.908	1.2835	1.202	1.0045	1.0675	1.71	1.287	0.9625	0.9155	0.842	0.8075
YGR207C	NA	0.624	0.366	0.4475	0.657	0.626	0.5015	0.661	0.421	0.717	0.462	0.7805	1.1825
YHR215W	pho12	2.181		2.5925	3.331	2.089				4.991		4.666
YIL074C	SER33	0.9245	1.304	1.3685	1.2075	1.005	1.0185	5.4325	1.895	1.358	1.5705	0.835	1.0565
YJL221C	FSP2	0.4815	0.6315	1.454	0.9865	0.7415	0.6695	0.2	0.263	0.4075	0.528	0.639	0.47
YKL196C	YKT6	1.38	1.021	0.583	1.2795	1.22	1.0665	1.166	0.98	1.018	0.9895	1.225	1.4995
YLR162W	NA	3.245	0.136	0.284	0.4135	0.2835	0.2725	0.183	0.5865	0.469	0.372	0.375	0.2025
YML050W	NA	0.505	0.507	0.452	0.636	0.594	0.4695	0.7245	0.6115	0.6275	0.5695	0.703	0.65
YMR264W	CUE1	1.1975	0.784	0.83	0.7335	0.7745	0.7265	1.253	1.1075	0.8755	0.5755	0.7895	0.995
YNL012W	spo1	0.878	0.957	1.096	0.774	0.868	0.8215	0.9075	0.848	0.523	0.7015	0.8335	0.837
YNR037C	NA	0.9135	0.816	0.722	0.9575	0.9145	0.7995	0.753	0.91	0.8535	0.918	1.04	0.879
YOR155C	NA	0.8235	0.801	0.7575	0.965	0.953	0.7575	1.215	0.969	0.9965	0.938	0.8995	0.821
YPL122C	TFB2	1.2915	1.2365	1.2555	1.745	1.408	1.238	1.51	1.551	1.887	1.549	1.072	2.036
YPR195C	NA	0.916	0.972	1.0965	1.0725	0.93	0.906	1.018	1.2165	0.871	0.9525	1.099	0.927
YBL033C	rib1		1.136		0.7685	1.2765	0.937	0.6495	0.7935	0.543	0.57	0.9585	0.216
YBR280C	NA	0.299	0.416		0.321	0.472	0.316	0.302	0.294	0.301	0.273	0.362	0.2955
YDL169C	UGX2	0.306	0.507		0.257	0.404	0.268	0.1375	0.138	0.189	0.179	0.169	0.166
YDR001C	NTH1	0.2985	0.309	0.29	0.6305	1.232	0.6825	1.3495	0.962	1.0925	0.81	0.556	0.51
YDR350C	TCM10						2.332				1.723
YER079W	NA	0.311	0.301	0.445	0.3625	0.3895	0.228	0.246	0.2445	0.4085	0.2575	0.488	0.51
YGL116W	cdc20	1.272	0.9915	1.4455	2.008	1.5895	1.218	1.546	1.2845	1.669	1.8005	1.274	2.0685
YGR209C	trx2	0.752	0.5075	0.5995	0.962	0.9315	0.6485	1.0415	0.771	0.64	0.8335	0.795	0.8745
YHR217C	NA	0.9065	1.252	1.447	1.154	0.937	0.9375	1.4905	1.6275	1.1205	1.279	1.227	1.3535
YIL076W	SEC28	0.8885	0.8915	1.097	0.932	1.025	0.928	1.468	1.3355	1.81	1.0325	1.13	2.319
YJL223C	PAU1	0.9945	0.8545	1.317	1.1885	0.9225	0.917	0.945	1.0925	0.675	1.0105	0.7275	0.756
YKL198C	PTK1	0.977	0.384		1.169	0.871	1.518	1.025	1.1955	0.785	0.8015	1.084	0.995
YLR164W	NA	0.9735	0.839	0.7145	0.591	0.5345	0.473	1.1015	0.9415	0.7505	0.6725	0.8755	0.778
YML052W	SUR7	1.224	1.6225	2.304	1.4795	1.401	1.1785	2.7735	3.1665	1.7125	1.762	0.8115	1.834
YMR266W	NA	1.328	0.873	1.023	1.3	1.125	0.9995	0.7795	0.884	0.9065	1.0235	0.9235	0.947
YNL014W	NA	2.6265	2.817	4.528	4.1865	2.1325	1.988	2.506	3.0995	1.8345	2.258	2.379	2.2795
YNR039C	NA	1.166		1.223	1.4725	1.134	1.0435	1.1905	0.9365	1.032	1.063	1.114	0.9285
YOR157C	pup1	0.826	1.0885	1.2525	1.0725	1.032	0.7745	1.3875	0.962	1.135	0.9115	0.8405	1.0725
YPL124W	NIP29	1.0925	0.705	0.762	0.815	0.853	0.684	1.246	1.1615	1.781	0.826	1.164	1.3275
YPR197C	NA	0.6365	1.0225	1.246	1.2765	0.9805	1.0115	0.5775	0.7	0.55	0.782	0.9835	0.745
YBL035C	POL12	2.1125	1.1885	1.88	1.6295	1.53	1.5275	1.943	2.1265	2.825	1.168	1.973	2.8945
YBR282W	MRPL27	0.777	0.418	0.462	0.4065	0.4815	0.575	0.7425	0.637	0.6765	0.577	0.577	0.708
YDL171C	GLT1						1.944
YDR003W	NA	0.702	0.745	0.642	0.4955	0.885	0.8165	0.7975	0.6835	0.611	0.732	0.595	0.5965
YDR352W	NA										1.218
YER081W	SER3	1.3575	1.8425	2.133	2.035	1.3715	0.9515	4.448	3.3775	2.37	1.875	1.622	1.364
YGL118C	NA	1.208			0.8725	0.85	0.758				1.012	0.9435
YGR211W	ZPR1				2.3095	1.2315			1.222	1.035		2.4275
YHR219W	NA	0.6345	1.047	1.3145	0.9815	0.8915	0.7685	1.371	1.5155	1.197	1.3565	1.151	1.481
YIL078W	THS1	1.4235	1.602	2.28	2.317	1.535	1.1645	1.88	2.206	1.838	1.1515	1.619	1.343
YJR001W	NA	0.7955	1.6475	2.1175	1.27	1.283	1.4295	3.534	4.2735	2.5845	1.335	1.868	1.384
YKL201C	mnn4	1.783	0.9415	1.2395	1.193	1.0155	0.8785	1.036	1.4525	1.7875	0.946	1.448	1.764
YLR166C	SEC10	0.9565	1.006	1.3875	1.221	1.185	0.997	1.243	1.583	1.117	1.006	1.0205	1.0075
YML054C	cyb2	0.1175	0.179	0.2065	0.4775	1.108	0.2645	0.113	0.077	0.0855	0.2445	0.564	0.4075
YMR268C	PRP24	1.9825	0.917	1.2405	0.955	1.0895	1.2765	1.239	1.393	0.976	1.023	0.974	1.0705
YNL016W	PUB1	1.007	0.844	0.9275	1.268	0.9405	0.907	0.5725	0.68	0.964	0.866	0.943	0.7705
YNR041C	COQ2	0.6055	0.812	1.174	1.281	1.0615	0.8595	2.4395	1.777	0.883	1.2165	1.2315	1.1095
YOR159C	SME1	1.029	0.7305	1.044	1.073	0.76	0.6785	0.7705	0.8045	0.8315	0.82	0.6085	0.955
YPL126W	NAN1	2.0185	1.66	3.208	2.4125	0.9405	1.1045	2.5445	1.706	1.5425	2.722	1.9165	2.7955
YPR199C	ARR1	0.867	0.805	0.934	0.727	0.7725	0.919	0.7055	0.9575	0.625	0.79	0.6905	0.756
YBL045C	COR1	0.2945	0.4245	0.5455	0.6	1.0135	0.69	0.339	0.242	0.326	0.397	0.582	0.503
YBR292C	NA
YDL181W	INH1	0.556	0.54	0.5995	0.7015	0.879	0.669	0.6705	0.36	0.2345	0.44	0.742	0.9085
YDR285W	ZIP1	0.883			0.8885	0.7015	0.68	0.72	0.7415	1.74	0.65	0.9475	1.04
YDR362C	TFC6
YER090W	trp2	1.0695	1.376	1.5005	1.82	1.4855	1.23	2.5155	3.157	2.628	1.167	1.5075	1.022
YGL128C	NA						3.016				0.488
YGR221C	NA	0.7045	0.878	0.698	1.375	1.0795	1.374	1.1705	1.3715	1.3805	1.3745	1.2535	1.334
YIL009W	FAA3	0.8805	1.0495	1.5625	1.286	0.992	0.8885	0.653	0.741	0.7675	0.988	0.617	0.8545
YJL155C	FBP26	0.3395	0.4565	0.3775	0.4595	0.6255	0.361	0.566	0.4245	0.4305	0.419	0.624	0.3675
YJR010W	met3	0.763			1.993	2.104	1.654	2.0445	1.831	0.629			1.4105
YKL211C	trp3	1.119	1.316	1.8815	1.4775	1.408	1.1075	2.603	3.171	3.288	0.7835	1.0275	0.936
YLR176C	RFX1	1.062	0.9375	1.2375	1.102	1.0795	0.8165	0.918	1.036	0.97	0.788	0.9595	0.9375
YML062C	MFT1	1.0305	0.716	0.8455	0.749	0.795	0.603	0.584	0.612	0.987	0.408	1.098	0.8955
YMR278W	NA	0.6425	0.792	0.9775	0.868	0.9605	0.637	1.841	1.493	1.414	1.1795	0.929	1.0555
YNL311C	NA	1.0495	1.098	1.529	1.353	1.2465	1.2565	0.759	0.7865	1.0495	0.89	0.9395	1.106
YNR051C	NA	1.0945	1.109	1.59	1.352	1.151	0.958	1.126	1.0505	1.1135	1.089	1.086	1.218
YOR169C	NA	1.4915	1.332	1.674	1.955	1.1605	1.1535	1.9745	1.9955	1.7465	1.726	1.563	1.6565
YPL136W	NA	0.8535		0.753	0.8805	0.817	1.3285	0.498	1.063	1.044	0.6585	0.636	0.6925
NA	NA	1.1735	0.94	1.238	1.1105	0.8855	0.923	1.063	1.025	0.823	0.838	0.9705	0.9915
YBL047C	NA	0.533	2.109		0.627	1.7185	1.6855				1.0155	0.597	0.443
YBR294W	SUL1				1.234	1.294	1.7775	0.704	0.6385	0.465	1.095	0.942
YDL183C	NA				0.3695	0.5455	0.854		0.7185	0.5355	0.883	0.373
YDR287W	NA	0.534	0.472	0.5555	0.5895	0.8	0.538	0.4935	0.4645	0.5205	0.4055	0.623	0.562
YDR363W-A	SEM1	0.826	0.7735	1.004	1.0225	0.924	0.809	0.628	0.711	0.958	0.929	0.811	0.813
YER091C-A	NA						1.877				0.7865
YGL130W	CEG1	1.0925	0.951	1.2115	1.2355	1.013	0.7895	1.0335	0.765	0.993	0.7885	1.1145	1.2255
YGR223C	NA	0.9125	0.927	0.9315	0.9425	1.022	0.7165	0.663	0.555	0.729	0.6695	1.004	0.8495
YIL011W	NA	1.251	1.178		1.1095	1.248	1.1435	1.342	2.414	0.9595	1.0475	1.303	1.154
YJL157C	FAR1		0.46		2.555	1.957	1.957					1.324
YJR012C	NA	0.9225	0.676	0.4705	1.055	1.0575	0.81	1.0795	0.945	0.953	0.7775		1.168
YKL213C	DOA1				1.918	1.287	1.459			0.357		0.687
YLR178C	tfs1	0.5725	0.276	0.2895	0.299	0.671	0.4355	0.8215	0.67	0.6565	0.3335	0.5885	0.3465
YML064C	TEM1	0.9965	0.7065	1.1345	1.35	1.2705	1.0685	2.032	1.4025	1.868	1.442	1.2325	2.523
YMR280C	CAT8	0.865			1.1085	0.902	0.9405	0.759	1.0945	0.7895	0.898	1.3	0.937
YNL313C	NA	1.096	1.2445	2.422	2.2055	0.9615	0.938	1.376	1.1955	1.683	1.113	1.91	0.779
YNR053C	NA	1.4775	1.3195	1.9575	1.722	1.1915	1.126	2.7	1.591	1.2545	2.6005	1.492	2.749
YOR171C	LCB4	1.133	1.2045	1.641	1.6575	1.2295	0.9615	1.0275	1.016	1.014	1.2315	1.157	1.1065
YPL138C	NA	0.927	0.6815	0.9235	0.825	0.756	0.641	0.9395	0.629	0.8165	0.71	0.993	1.288
NA	NA	0.8535	0.9705	1.358	1.3655	0.978	1.0575	0.9685	1.534	1.258	1.273	1.0975	1.187
YBL049W	NA	0.4955	0.6285	0.323	0.642	1.11	0.901	1.4315	0.8655	0.369	0.8545	0.5405	0.2825
YBR296C	PHO89				1.19	1.297	1.335	0.3205	0.148	0.0895		0.652
YDL185W	TFP1	0.754	1.1555	1.1415	1.535	1.1875	1.229	1.4235	2.1515	2.274	1.0565	1.0005	0.951
YDR289C	rtt103	1.0545	0.552	0.681	0.7195	0.7765	0.637	0.5245	0.569	0.9135	0.6515	0.8455	1.5325
YDR365C	NA				1.395							0.826
YER093C	NA						1.738				0.664
YGL132W	NA	0.6745	0.9705	0.772	1.1365	1.2595	1.172	0.9235	0.946	0.751	1.167	1.251	1.197
YGR225W	SPO70						1.885				0.655
YIL013C	PDR11	1.365	0.907	1.1835	1.251	1.1315	1.3435	1.6655	1.5	1.707	1.024	1.2045
YJL159W	HSP150	1.137	1.3235	1.751	1.3855	1.4055	1.1115	1.4095	1.284	0.6335	1.144	1.262	0.862
YJR014W	NA	2.4665	0.674	1.0775	0.9645	0.8255	0.619	1.168	1.099	1.581	0.801	1.094	1.871
YKL215C	NA										0.521
YLR180W	sam1	2.2755	1.441	2.4845	3.4675	1.1655	0.882	16.7875	8.374	1.971	2.917	1.1565	0.863
YML066C	NA	1.178	1.2975		1.233	1.2195	1.107	0.588	0.843	1.0065	0.9045	0.832	0.999
YMR282C	AEP2	0.463	0.5045	0.6685	0.9105	1.0115	0.7545	0.855	0.9405	0.911	0.8365	1.085	0.869
YNL315C	ATP11	0.3575	0.26	0.3465	0.4135	0.357	0.3245	0.3675	0.299	0.333	0.289	0.512	0.439
YNR055C	hol1	1.058	1.1965	2.1325	1.415	1.033	0.879	3.2335	2.7415	1.2305	1.508	1.5995	1.2885
YOR173W	NA	0.3055	0.438	0.4595	0.3055	0.705	0.35	0.6855	0.675	0.555	0.319	0.601	0.346
YPL140C	MKK2	1.0345	1.002	1.2575	1.388	1.2615	0.9925	1.182	1.4595	1.1635	1.003	1.1945	1.175
NA	NA	1.223	0.905	1.3285	1.1155	0.97	0.9425	0.9935	1.1995	0.893	0.9075	1.03	1.0755
YBL051C	NA	0.8735	1.131	1.273	1.1285	1.3365	1.047	0.475	0.604	0.893	0.7545	0.8735	0.867
YBR298C	MAL31				0.472	0.937	1.251			0.166	0.847
YDL187C	NA
YDR291W	NA										0.772
YDR365W-B	NA				0.507	1.016	2.855				1.056
YER094C	PUP3	0.8035	0.9095		0.68	0.884	0.694	1.0945	0.73	0.928	0.749	0.8865	1.0155
YGL134W	PCL10	0.778	0.55		0.956	0.941	1.013	0.6885	0.8085	0.498	0.8695	1.202	1.383
YGR227W	DIE2			1.492	1.5265	1.13			1.146	1.465		2.4735
YIL015C-A	NA	1.1365	0.873	1.3015	1.157	0.8605	0.8965	0.765	0.864	0.9195	1.004	1.4175	1.032
YJL161W	NA	0.747	0.653	0.56	0.6705	1.0615	0.641	1.371	1.339	0.737	0.9475	0.8645	0.6775
YJR016C	ilv3	2.442	2.0935	3.445	1.9825	1.2905	1.366	3.4565	4.517	2.568	1.5145	2.9	1.4255
YKL217W	JEN1	0.112		0.6995	0.2355	0.1405	0.133	0.113	0.0785	0.0965	0.0825	0.129	0.041
YLR182W	SWI6	0.775	0.865	1.174	0.887	0.8515	0.6875	0.651	0.7705	1.005	0.887	0.7805	1.0615
YML068W	NA	1.037	0.892	1	1.2225	1.1065	1.0185	0.8905	0.959	0.99	0.819	1.0305	1.134
YMR284W	YKU70	0.6005	0.6085	0.7145	0.8835	0.9435	0.612	0.582	0.688	0.736	0.6265	0.895	0.797
YNL317W	PFS2	0.8805	0.8645	0.966	0.8035	0.731	0.778	0.655	0.522	0.628	0.636	0.702	0.6765
YNR057C	BIO4	0.999	0.8	1.064	1.032	0.9355	0.843	1.9465	1.488	0.953	0.864	1.0395	0.942
YOR175C	NA	0.4425	1.1195	1.204	1.557	1.2395	0.925	1.804	1.6635	1.1705	1.3225	1.3115	0.838
YPL142C	NA	0.9755	0.964	1.0505	0.996	0.86	0.829	0.9775	1.078	1.029	0.814	0.8445	0.944
NA	NA	1.2575	1.019	1.247	1.1795	0.9175	0.984	0.9415	1.2225	0.927	0.986	1.043	1.015
YBL061C	SKT5					1.899	0.981				0.806
YCL006C	NA
YDL197C	asf2	0.894	0.402		0.741	0.6835	0.9915	0.7515	0.7	1.536	0.9855	1.041
YDR301W	CFT1	1.203	0.9265	1.057	1.073	1.122	1.192	1.1815	1.9525	1.744	0.648	1.118	1.148
YER033C	NA										1.516
YER104W	NA	1.195	1.217		1.5105	1.492	1.4055	0.9495	1.308	1.0255	1.138	1.243	1.31
YGL144C	NA				1.0515	1.234	1.841	1.266	1.791		1.474	1.228
YGR237C	NA	0.5085	0.639	0.8055	0.861	0.9865	0.5865	0.605	0.6765	0.989	0.586	0.795	0.793
YIL024C	NA	0.7765	0.477	0.663	0.721	0.7025	0.766	0.9145	1.343	0.878	0.773	0.752	0.6605
YJL171C	NA		0.869		0.965		2.346				0.647	0.6735
YKL147C	NA	0.543	0.9145	0.935	0.805	0.771	0.659	0.6865	0.741	0.442	0.5585	0.654	0.4505
YKR002W	PAP1	0.5285	0.6715	0.833	0.867	1.0415	0.681	0.5115	0.478	0.6105	0.569	0.6995	0.5415
YLR192C	HCR1	1.5145	1.0755	1.553	1.4435	1.193	1.081	1.7105	1.52	1.7485	1.094	1.3685	1.6225
YML078W	CPR3	0.737	0.523	0.672	0.921	0.923	0.7515	0.993	0.687	0.48	0.6295	1.062	0.821
YMR293C	NA	0.571	0.558	0.64	0.7005	0.739	0.5775	1.0175	0.9765	0.809	0.718	0.821	0.93
YNL327W	EGT2	0.976	1.252	2.208	1.552	1.1545	1.211	0.676	1.456	1.0185	1.187	1.356	1.135
YOR107W	NA	0.9155	0.674	0.8235	0.578	0.498	0.4135	0.5465	0.54	0.498	0.5095	0.878	0.848
YOR185C	gsp2	1.858	1.2175	1.85	1.4165	1.2145	1.06	1.923	1.986	1.544	1.0595	1.406	1.805
YPL152W	RRD2	0.9365	1.0125	1.01	1.174	0.891	0.8735	1.0985	1.123	1.159	0.65	0.9305	1.031
Control	NA
YBL063W	KIP1	0.7255	0.435		0.9315	0.971	1.1825			0.99	0.901	0.71	0.388
YCL008C	stp22	0.854			0.6295	1.229	1.104	1.096	0.86	0.764	0.6635	0.647	0.789
YDL199C	NA			0.821	0.761	0.81			0.7425	0.8585		0.732
YDR303C	NA				1.904	0.435						0.942
YER035W	NA	1.248	0.7725	0.7345	0.981	1.1025	0.9335	1.249	0.9405	0.662	0.833	1.107	0.689
YER106W	NA				0.78	0.966	0.935
YGL146C	NA				1.26		1.5745		1.064		0.802	1.0305
YGR239C	PEX21	0.7765	0.461	0.6185	1.169	0.825	0.831	0.664	0.757	0.735	0.8855	1.0105	0.9385
YIL026C	IRR1	1.407	1.229	1.694	1.684	1.2215	1.3645	1.3935	2.814	1.893	0.791	1.69
YJL173C	RFA3	1.4185	1.114	1.188	1.5145	1.4315	1.2925	1.7455	2.637	1.7895	1.26	1.27	2.234
YKL149C	DBR1	0.7685	0.573	0.6335	0.6515	0.8675	0.7255	0.372	0.414	0.426	0.712	0.9075	0.9
YKR004C	ECM9	0.7605	0.6765	0.805	1.6265	1.768	1.3645	1.7085	1.5275	1.1155	1.505	1.487	1.1815
YLR194C	NA	1.5635	0.607	1.147	0.8135	0.789	0.474	0.7395	0.452	0.4375	0.659	0.876	1.0165
YML080W	NA	2.0395	0.992	1.725	1.86	1.3135	1.238	3.25	1.805	1.952	2.5995	1.49	2.924
YMR294W-A	NA	1.069	0.777	1.0575	0.9305	0.8575	0.7575	1.141	1.0215	0.6355	0.625	0.662	0.663
YNL329C	PEX6	0.7005	0.9435	1.237	1.1565	0.889	0.8265	0.6455	0.7135	0.5515	0.743	0.8245	0.8485
YOR109W	INP53	0.7955	1.11	1.346	1.5125	1.308	1.019	1.1325	1.356	1.235	1.219	1.601	1.1975
YOR187W	TUF1	0.3335	0.379	0.459	0.41	0.528	0.4535	0.9915	0.8035	0.597	0.281	0.5745	0.4465
YPL154C	pep4	0.373	0.3495	0.326	1.1605	1.387	1.014	1.634	1.5925	0.8505	0.9355	0.9385	0.781
NA	NA
YBL065W	NA	0.758	0.994		0.6185	1.4545	1.567	0.866	0.683	0.5005	0.9495	0.7305	0.4895
YCL010C	NA	0.8105	0.906	1.027	1.0765	1.116	1.1535	0.7805	0.814	1.0935		1.361
YDL201W	NA	3.069	1.0905	2	1.7385	1.085	0.914	3.4715	2.338	2.016	1.7045	2.3395	3.5605
YDR305C	HNT2	1.1395	0.514	0.745	0.977	1.0835	0.509	0.9645	0.9285	1.1825	0.34	0.861
YER037W	NA						2.576
YER109C	FLO8	1.017	0.77	0.7955	1.0205	0.9615	0.835	0.589	0.597	0.815	0.8415	0.838	0.8025
YGL148W	aro2	1.4485	1.5235	2.142	1.115	0.9855	1.055	2.215	2.5275	2.3005	0.8785	1.0105	1.083
YGR241C	YAP1802	0.7025	0.621	0.936	0.948	1.011	0.8825	0.638	0.582	0.7755	0.9015	0.878	0.8455
YIL028W	NA	1.0175			0.781	0.893	1.1225	1.107	1.062	0.8425	1.072	0.936	0.917
YJL175W	NA	0.7235	0.8235	0.93	1.1855	0.8495	0.8285	0.6165	0.7895	1.409	0.902	1.066	1.0155
YKL151C	NA				0.3755	1.088	1.62		0.847	0.878	1	0.664	0.652
YKR006C	MRPL13	0.4385	0.2345	0.355	0.328	0.381	0.313	0.415	0.3075	0.487	0.2365	0.423	0.485
YLR196W	PWP1	3.322	1.6	3.5735	2.7305	1.1745	1.189	2.9085	1.9065	1.54	3.517	2.305	3.4745
YML081W	NA	1.212	1.163	1.5295	1.3435	1.107	1.095	0.812	1.041	1.02	0.8695	1.0865	1.156
YMR296C	LCB1	0.8725	1.3115	2.052	1.653	1.2585	1.259	3.582	2.848	1.495	1.65	1.1575	1.218
YNL331C	aad14	1.045	0.7815	1.238	0.8185	0.8605	0.7305	1.1365	1.067	0.679	0.901	0.818	0.676
YOR111W	NA	0.8025	0.774	0.57	0.8125	0.6055	1.0875	0.351	0.65	0.611	0.9325	0.8375	0.548
YOR189W	NA	0.611	0.566	0.579	0.815	0.6825	0.649	0.6985	0.7245	0.922	0.5225	0.774	0.718
YPL156C	NA	0.2735	0.1635	0.22	0.3355	0.272	0.202	0.222	0.208	0.169	0.1365	0.381	0.215
NA	NA
YBL067C	UBP13	0.7645	0.6255	0.893	0.7295	0.5635	0.5535	0.256	0.2205	0.2835	0.532	0.3565	0.3355
YCL012W	NA	1.102		0.762	1.7995	1.5265	1.614	0.9685	1.022	1.649	1.105	1.861	1.865
YDL203C	NA		0.6	0.866	1.045	1.126	1.3435					1.019
YDR307W	NA	0.387			1.06
YER039C	HVG1	1.114	1.296	1.028	1.491	1.51	1.277		1.624	1.382	1.004	1.052	1.197
YER111C	SWI4	0.948	0.6575	1.2735	1.215	1.0345	0.823	0.5645	0.703	1.0075	0.8375	0.9935	0.755
YGL150C	INO80	1.922		2.339	1.596	1.551	2.0425		1.973		1.0825	1.822
YGR243W	NA	0.546	0.301	0.309	0.332	0.4685	0.349	0.1285	0.132	0.1165	0.358	0.474	0.201
YIL030C	SSM4	0.809	0.9345	0.95	0.9255	0.8225	0.958	0.767	0.883	0.9565	0.7645	0.903	0.683
YJL177W	RPL17b	2.8435	1.506	1.957	1.7465	1.7025	1.6585	1.946	3.436	2.82	1.3565	2.2985	3.5185
YKL153W	NA	1.5875	1.6245	1.729	1.4835	1.3215	1.1165	1.6775	1.5785	1.1125	1.2295	1.054	0.978
YKR008W	RSC4	1.128	0.9295	1.042	0.9895	1.114	1.0205	0.5505	0.504	0.883	0.7705	0.943	1.1075
YLR198C	NA	3.6635	1.182	2.043	2.2475	1.103	1.1265	1.967	1.9735	2.667	2.0845	3.0125	2.881
YML083C	NA	0.9085		0.895	1.258	1.0985	1.1555		0.97	1.109	1.036	1.18	1.0095
YMR298W	NA	1.1505	0.852	0.9885	0.8455	0.875	0.864	1.1175	1.1145	1.1125	0.8575	1.036	1.41
YNL333W	SNZ2	0.341	0.285	0.3155	0.415	0.4165	0.336	0.8125	0.4135	0.26	0.3275	0.3965	0.2675
YOR113W	AZF1	1.0685	0.853	1.0455	0.9895	1.015	0.8265	0.892	0.9395	0.832	0.8265	0.983	1.073
YOR191W	RIS1	1.724	1.581	2.3165	1.9265	1.4965	1.653	2.204	4.489	1.9235	1.153	2.2965	2.139
YPL158C	NA	1.3335	0.9425	1.5885	1.696	1.4605	1.0395	0.9575	1.307	1.269	1.3015	1.5035	1.565
NA	NA
YBR071W	NA	0.733	0.859	1.222	1.1565	1.131	0.94	1.977	1.948	1.3105	1.1865	1.535	1.1485
YBR149W	ARA1	0.17	0.257	0.214	0.586	1.2955	0.883	0.582	0.3465	0.526	0.688	0.637	0.6725
YDL040C	nat1
YDR151C	CTH1	1.263	1.1075	1.652	0.846	1.112	0.7555	1.05	1.122	1.156	0.732	0.947	0.8065
YDR503C	LPP1	0.6595	0.999		1.424	1.5795	1.5455	2.5465	2.739	2.4115	0.584	1.426
YFL033C	RIM15						2.003				0.788
YGR008C	STF2	0.3115	0.22		0.209	0.355	0.257	0.2155	0.1925	0.2795	0.25	0.263	0.243
YGR084C	MRP13	0.4745	0.2575	0.3435	0.378	0.445	0.397	0.5865	0.497	0.8535	0.444	0.636	1.1305
YHR090C	NBN1	1.1735	0.684	0.92	0.89	0.8575	0.8735	0.372	0.3165	0.545	0.7535	0.963
YJL010C	NA	1.6715	1.266		1.5385	1.504	1.5265	0.902	1.109		1.064	1.0145	0.765
YJR153W	PGU1	1.145			1.329	1.4865	2.0645	1.528	1.289	1.135	1.198
YLL022C	HIF1	1.326	1.0885	1.3425	1.2795	0.9705	1.314	1.576	1.1395	1.5735	1.446	1.928	1.549
YLR314C	cdc3	1.08	0.8435	1.256	1.1185	1.2045	1.0575	0.8	0.769	1.976	0.8605	1.0525	1.753
YLR394W	NA	0.675	0.666	1.012	1.059	0.978	0.7745	1.1645	1.198	0.768	0.818	1.103	0.846
YMR141C	NA	0.75	0.716	0.618	0.673	0.824	0.556	0.541	0.546	0.4915	0.636	0.782	0.5475
YNL169C	PSD1	0.9385		0.724	1.3355	1.3385	0.9465		1.289	1.1075	1.0835	1.433	1.099
YOL114C	NA	1.3175		0.986	1.007	0.753	0.872	0.5865	0.539	0.798	0.7465	0.7535	0.9115
YOR309C	NA	3.165	1.2095	1.809	1.859	1.037	0.955	2.171	1.597	2.2	2.0125	1.902	2.3685
YPL276W	NA	0.6555	1.6095	0.5335	0.547	0.338	0.2875	0.407	0.131	0.108	0.6225	0.412	0.6915
YPR072W	NOT5	1.005	0.8485	1.3135	1.1225	1.0885	0.8215	0.6695	0.5925	1.096	0.784	0.973	1.135
YBR073W	RDH54				0.858							0.623
YBR151W	NA	0.5695	0.5345	0.681	0.631	1.058	0.706	0.557	0.5745	0.7525	0.507	0.722	0.665
YDL042C	sir2		0.767		1.8365	0.894	1.854
YDR153C	NA	0.974		0.706	0.716	0.8165	1.037		0.434	0.993	0.769	0.7715
YDR505C	PSP1				0.455	0.871	1.978
YFL034C-B	MOB2						3.315
YGR010W	NA	0.7275	0.726	1.015	1.0495	1.095	1.249	0.4165	0.428	0.5895	1.024	1.127	0.8265
YGR086C	NA	0.478	0.6425	0.636	0.8025	1.312	0.937	0.6425	0.6515	0.9425	0.8845	1.429	1.243
YHR092C	hxt4	0.9845	0.825	0.819	1.6535	1.5355	1.2655	0.3965	0.375	0.4365	1.217	1.102	0.843
YJL012C	NA	1.251	1.5955	1.674	2.1665	1.2435	1.164	1.9175	1.2155	1.071	1.2835	1.018	0.819
YJR155W	aad10	0.764	0.773	0.662	0.757	0.813	0.7605	5.0085	1.7635	1.21	0.8715	0.9745	0.7815
YLL024C	SSA2	1.2665			1.5855	2.055	2.5845					1.453
YLR316C	NA	1.3065	0.9405	1.06	0.9375	0.9225	0.9885	1.512	1.23	1.1645	1.0335	0.9435	1.04
YLR396C	vps33	1.07	1.224	1.777	1.571	1.323	1.181	1.6075	1.6845	1.293	1.2005	1.3975	1.2355
YMR143W	RPS16A	2.205	1.703	2.5415	1.749	1.587	1.5875	2.937	4.9245	2.8845	1.37	2.3075	3.2765
YNL171C	NA	0.9145	0.8545	0.636	1.142	1.01	0.9095	1.461	1.213	1.381	1.813	1.1675	1.586
YOL116W	MSN1	0.836	0.7435	0.8365	0.8325	0.909	0.689	0.5925	0.502	0.693	0.538	0.751	0.796
YOR311C	NA	1.5685	1.5475	2.0215	1.6005	1.33	1.1605	2.2	1.8655	1.388	1.374	1.539	1.4655
YPL278C	NA	0.8335	0.8445	1.071	0.943	0.7445	0.5945	0.613	0.5085	0.447	0.9775	0.7365	0.972
YPR074C	TKL1	1.3885	1.812	2.538	2.9035	2.22	1.9695	3.414	3.716	2.854	1.731	1.712	1.883
YBR075W	NA	1.0005	1.373	2.107	1.8865	1.246	1.1485	1.8565	1.8795	1.4135	1.7185	1.498	1.433
YBR153W	rib7	1.7355	0.7275	1.0875	1.3015	0.98	1.0935	1.28	0.8045	1.202	1.0555	1.58	1.608
YDL044C	mtf2				0.748
YDR155C	CPH1						2.077				0.528
YDR507C	GIN4			0.077			2.237				1.28
YFL036W	RPO41	1.446	0.663	0.649	0.467	0.6395	1.8475	0.399	0.568	0.634	0.85	0.5145
YGR012W	NA	1.2285	0.9555	1.27	1.0105	1.055	0.883	1.323	1.052	1.6695	0.9815	1.274	1.662
YGR088W	CTT1	0.493	0.7935	0.499	0.401	3.5165	1.6165	1.2595	1.44	2.312	1.22	2.043	2.43
YHR094C	hxt1	2.9085	7.597	10.186	3.9875	3.053	2.3795	0.525	2.3055	1.402	2.2445	2.9895	4.02
YJL014W	CCT3	1.5505	1.43	1.8545	1.4325	1.0565	0.9985	1.6465	1.207	1.131	1.096	1.255	1.1725
YJR157W	NA	0.8775	0.767		1.0165	1.0505	1.669	2.822	1.3175	1.237	1.2225
YLL026W	hsp104	0.13	0.448	0.2335	0.23	0.8145	0.3385	0.796	0.674	1.1455	0.311	0.3215	0.219
YLR318W	EST2	1.443	1.2265	1.6265	1.309	1.2375	1.0665	1.076	1.6055	1.0005	1.1765	1.4185	1.3035
YLR398C	SKI2	1.155	1.432	1.641	1.5925	1.5855	1.132	2.3705	2.4675	1.03	1.0905	1.367	1.008
YMR145C	NA	0.832	0.987	1.537	1.893	1.505	1.0715	0.924	0.6585	0.4795	0.995	1.1545	0.841
YNL173C	MDG1	0.3955	0.3835	0.525	0.628	0.729	0.508	0.5515	0.439	0.433	0.313	0.768	0.515
YOL118C	NA	0.802	0.679	0.8125	0.5325	0.553	0.5895	0.6405	0.551	0.5255	0.4615	0.4205	0.42
YOR313C	SPS4	1.0335	0.775	0.916	1.129	0.9195	0.868	1.0115	1.0715	1.0665	1.359	1.1455	1.0975
YPL280W	NA	0.5715	0.6025	0.558	0.4455	0.746	0.4985	0.673	0.3755	0.47	0.8125	0.922	0.827
YPR076W	NA	0.919	0.9035	0.99	1.134	1.1415	1.0175	0.567	0.4955	0.67	0.815	0.9035	0.9825
YBR077C	NA	1.043	1.2225	1.119	0.7235	1.232	0.899	0.923	1.1105	0.5155	1.072	0.941	0.778
YBR155W	CNS1	2.526	0.6565	1.1825	1.414	1.1035	1.019	2.207	0.491	1.6445	0.956
YDL045W-A	MRP10	0.723			0.4835	0.6255	0.5325	0.5115		0.5715	0.688	0.49	1.004
YDR157W	NA			0.698	1.2185	0.9535			1.0805	1.0725		1.381
YDR509W	NA	0.793	1.45	1.5105	1.8225	1.721	1.957	0.638	1.3555	1.3555	0.596	0.8815	0.8105
YFL038C	YPT1				0.642	0.47	1.6485	0.477	0.618	0.664	1.21	0.746
YGR014W	msb2	1.237	1.089		1.13	1.465	1.6265				0.719	1.387
YGR090W	NA				0.609		2.007				2.468
YHR096C	HXT5	0.8485	1.2205	2.2075	0.8835	0.9665	0.458	0.869	1.153	0.64	0.712	1.751	0.8285
YJL016W	NA	1.2485	0.981	1.096	1.162	1.3105	1.0285	1.867	1.3445	1.3555	1.243	1.238	1.397
YJR159W	SOR1	0.925					1.8355	1.177			1.163
YLL028W	TPO1	0.709	1.21	1.759	1.0765	1.325	0.851	2.6475	2.6885	1.3185	1.713	1.36	1.2535
YLR320W	NA
YLR400W	NA	1.5085		1.243	2.37	1.1585	1.451	2.0995	1.2115	1.4505	1.032	1.773
YMR147W	NA	1.0595	0.752	1.0615	1.5555	1.3265	1.072	0.833	0.737	0.605	1.25	1.2175	0.867
YNL175C	NA	3.4445	1.101	2.092	2.004	0.872	0.913	2.6755	1.192	2.0115	1.5645	1.7815	2.8925
YOL120C	RPL18A	2.366	1.794	2.521	1.934	1.666	1.619	2.875	5.162	3.229	1.386	2.4565	3.024
YOR315W	NA	0.885	0.9335	1.0945	1.288	1.0695	0.912	0.9225	0.904	1.055	0.9515	1.062	0.8925
YPL282C	NA	1.2125	0.8995	1.2425	1.1535	0.9635	0.782	1.0945	0.816	0.841	0.8735	1.021	0.882
YPR078C	NA	1.1535			1.3665	1.1485	0.992	1.3825	1.3465	0.8135	0.9905	1.0855	0.999
YBR086C	NA	0.823	0.993	1.203	0.862	0.8575	0.9475	1.047	1.1825	1.0465	0.73	0.7085	0.773
YCR085W	NA						1.6435				0.477
YDL055C	PSA1	1.21	1.448	1.778	1.9545	1.358	1.697	3.4345	2.496	2.1085	1.772	1.9595	1.827
YDR167W	TAF25	1.7275	0.5855	0.9655	0.86	0.854	0.951	0.708	0.5135	0.9075	0.651	1.101
YDR519W	fkb2	1.212	0.802	0.927	1.238	1.301	1.344	1.572	1.544	0.957	1.017	1.307	1.193
YFL048C	EMP47	0.8955	0.734	1.069	1.1065	1.021	0.9255	1.0385	0.809	0.848	0.9665	1.2615	1.2415
YGR024C	NA	1.529	0.902	1.391	1.239	1.271	1.0205	1.2265	1.2965	1.127	1.099	1.665
YHR030C	SLT2	1.087	0.612	0.786	1.213	1.0525	0.956	1.4065	0.725	1.0065	1.1335	0.897	0.9295
YHR106W	TRR2	0.8845	0.776	0.748	0.8125	0.6435	1.1705	0.7165	0.6635	0.667	0.972	0.7935	0.538
YJL026W	rnr2	1.409	1.3345	1.9645	1.7995	1.9125	1.471	1.235	1.4015	1.3045	0.7855	1.1005	0.8065
YKL006W	RPL14A	2.4875	1.3995	2.604	2.1815	2.074	1.772	3.218	4.795	3.1285	1.5495	3.336	3.67
YLL038C	ENT4	1.15	1.026	1.608	1.2125	1.1555	0.968	1.0165	0.7065	0.943	1.545	1.0965	1.2445
YLR330W	chs5	0.758	0.978	0.902	0.813	0.8525	0.6535	0.3895	0.244	0.673	0.5425	0.686	0.7765
YMR080C	NAM7	1.2975	1.52	1.623	1.482	1.0885	1.0775	1.278	1.034	1.051	1.349	1.149	1.1295
YMR156C	NA	0.6975	0.5635	0.503	0.624	0.6965	0.5905	0.659	0.4835	0.5075	0.5925	0.717	0.7555
YNL185C	MRPL19	0.9715	0.6015	0.859	0.6705	0.618	0.554	1.0515	0.93	1.0825	0.5	1.1675	1.1165
YOL130W	ALR1	1.5615	1.0345	1.77	1.586	0.97	0.8785	1.453	0.9175	0.836	1.5765	0.9985	1.206
YOR325W	NA	0.987	0.241		1.1665	0.651		0.578	0.422	0.5075	0.501	0.8745
YPR008W	NA	0.703	0.5205	0.9015	0.527	0.5555	0.368	0.447	0.322	0.5045	0.48	0.6725	0.6115
NA	NA	1.208	0.929	1.267	1.162	0.977	0.864	0.9505	1.0635	0.912	0.843	1.0505	1.076
YBR088C	pol30			1.014	0.933		1.998			0.55
YCR087C-A	NA	2.841	0.93	1.598	0.9745	0.9915	0.7975	1.2785	0.9575	0.9745	0.891	0.7755	1.3105
YDL057W	NA	0.71	0.869	0.765	0.6775	0.834	0.8095	0.922	0.545	0.8895	0.7995		0.8675
YDR169C	STB3	0.4975	0.423	0.5585	0.669	0.794	0.6575	0.3225	0.2785	0.483	0.6705	0.634	0.614
YDR521W	NA	1.2835			1.603	1.231	1.925	0.8885	0.805	0.921	1.233
YFL050C	ALR2				1.1		1.2425			0.653	1.284	0.873
YGR026W	NA	0.508	0.871	0.938	1.089	1.6275	1.1745	1.78	2.542	2.2915	1.1495	1.591	1.1215
YHR032W	NA	1.2715	1.864	2.87	2.2605	1.606	1.3805	5.3305	4.2075	3.256	3.26	2.8075	1.307
YHR108W	NA	0.9425	0.93	1.1275	1.3075	1.1745	1.439	1.242	0.978	1.1635	0.982	1.1	1.1495
YJL028W	NA						2.228				1.341
YKL008C	LAC1	1.6215	2.384	2.948	2.0325	2.0345	2.1815	3.0385	3.9	2.275	1.7345	2.3395	2.1795
YLL040C	VPS13	0.449	0.557	0.384	0.559	0.925	1.3955	0.3885	0.269	0.274	0.739	0.59	0.464
YLR332W	MID2	1.017	0.7315	1.1835	0.9175	0.703	0.562	0.791	0.7135	0.6285	0.4815	0.583	0.5355
YMR082C	NA				0.535	0.762	1.1995	0.429	0.594	0.523		0.831	0.478
YMR158C-B	NA	1.2025	0.607	1.2505	1.3185	0.9735	0.758	0.4215	0.437	0.8295	1.001	0.756	1.014
YNL187W	NA	0.938	0.738	0.89	0.894	0.8835	0.74	0.9285	0.703	0.9325	0.868	0.937	1.1365
YOL132W	NA	1.277	0.7885	0.559	0.925	1.1395	0.789	1.1305	0.888	1.0905	0.7115	0.8055	0.8375
YOR327C	SNC2	1.453	0.599	0.877	0.715	0.666	0.579	0.5	0.3965	0.544	0.4905	0.863	0.731
YPR010C	RPA135	1.3815	1.365	2.012	2.005	1.1505	1.0715	3.2255	2.996	1.831	1.993	1.56	1.593
NA	NA	1.1985	0.972	1.3925	1.2005	0.9915	0.89	0.986	1.139	1.046	0.973	1.137	1.1225
YBR089W	NA	1.529	0.9315	1.435	1.6655	1.329	1.6035	3.8565	6.4465	7.1025	1.353	3.2535	4.665
YCR088W	ABP1	0.218	0.256	0.2685	0.7145	0.8595	0.6885	0.517	0.277	0.6885	0.767	0.715	0.6155
YDL059C	RAD59				1.191		1.227				1.158
YDR170W-A	NA	1.083	0.691	1.378	1.2235	0.791	0.79	0.3015	0.3815	0.689	0.894	0.513	0.659
YDR523C	SPS1						3.37
YFL052W	NA							0.297		0.1175	1.07	0.292
YGR027W-A	NA	0.9245	0.7435	1.098	0.834	0.668	0.7685	0.4255	0.6085	0.635	0.818	0.6075	0.703
YHR034C	NA	0.805	1.066		0.981	1.798	1.4665	1.371	0.748		1.0465	1.099	0.795
YHR110W	ERP5	0.7055	0.6	0.6785	0.815	1.0375	0.916	0.8275	0.7965	1.133	0.947	1.321	2.2335
YJL030W	MAD2	1.373			0.881		1.675	1.061		1.329	1.14	1.0285
YKL010C	UFD4						1.089				0.743
YLL042C	NA	0.868	0.603		0.7325	0.9895	1.581	0.753	0.4915	0.566	1.06	0.745	0.8015
YLR334C	NA	1.2	0.6185	1.208	1.0365	0.786	0.7075	0.3785	0.3975	0.7735	1.035	0.663	0.864
YMR084W	NA	0.727	0.512	0.7585	0.659	0.7405	0.564	0.3705	0.2285	0.2805	0.47	0.57	0.381
YMR158W-A	NA	0.665			0.989	0.906	1.2175	0.527	0.659	0.7165	1.887	0.7645
YNL189W	srp1	0.9325	1.0945	1.6065	1.279	1.292	0.988	1.1835	0.8425	0.947	1.1315	1.0195	0.973
YOL134C	NA	1.194	0.868	0.984	0.854	1.015	0.763	0.8765	0.69	0.8775	0.782	0.7865	0.894
YOR329C	SCD5	0.747	0.7175	1.0335	0.832	0.85	0.6635	0.6745	0.481	0.718	0.7645	0.914	0.7255
YPR012W	NA	1.3175	0.868		1.103	0.937	0.8685	1.2315	1.11	0.8955	1.0885	1.055	0.8965
NA	NA	1.256	0.9895	1.3215	1.195	1.0055	0.876	1.0225	1.1305	0.9075	0.963	1.042	1.073
YBR091C	MRS5				1.05					0.667
YCR090C	NA	1.3	0.721		0.8905	1.127	1.122	1.082	0.936	1.1275	1.047
YDL061C	RPS29B	2.4315	2.2455	2.9455	2.515	2.0155	1.907	3.1615	5.3065	1.849	1.728	2.7	2.248
YDR172W	sup35	1.09			1.325	1.093	0.955		0.494	0.685	0.972	0.507
YDR525W	NA						2.11				1.361
YFL054C	NA				0.466		1.8355			0.1875	0.742
YGR028W	MSP1	0.695	0.4455	0.5865	0.5605	0.534	0.538	0.3075	0.3085	0.5045	0.5965	0.4275	0.453
YHR036W	NA	0.873			1.263	1.1845	1.079				0.9
YHR112C	NA	1.205	0.968	0.8405	0.903	1.126	1.46	0.964	0.813	0.92		0.9705
YJL032W	NA	1.3395	0.759	1.056	1.5425	1.0665	1.101	0.877	0.708	1.1005	1.241	1.161	1.24
YKL012W	PRP40										0.889
YLL044W	NA	1.7415	1.6205	2.1775	2.003	1.7545	1.9025	2.4805	3.294	3.441	1.4865	2.5485	2.815
YLR336C	SGD1	1.147		0.965	1.191	0.9945	1.243	0.634	0.4615	0.6675	0.972	0.99	0.8
YMR086C-A	NA	0.6175	0.574	0.626	0.7025	0.852	0.658	0.6375	0.465	0.773	0.934	0.731	0.7765
YMR160W	NA	0.393	0.5595	0.709	0.6495	0.832	0.6155	0.3935	0.332	0.588	0.607	0.746	0.6205
YNL191W	NA	1.3935	1.063	1.7625	1.2035	1.0395	0.9825	4.887	1.025	1.004	0.763	1.2295	1.0365
YOL136C	pfk27	3.089	3.5015	5.363	3.539	2.6955	2.559	1.8925	2.1555	1.4715	2.38	2.5605	2.7345
YOR331C	NA	1.5965	0.8085	1.1665	0.979	1.1525	0.906	0.706	0.6725	1.266	0.5655	0.9355	1.2525
YPR014C	NA	1.072			1.029	0.947	1.256	0.703	0.776	0.661	0.896	0.9235	0.654
NA	NA	1.352	0.871	1.2415	1.075	0.902	0.993	0.8655	0.942	0.8645	0.917	1.082	1.0235
YBR101C	NA	1.4865	1.051	1.452	0.7215	0.64	0.713	0.43	0.4155	0.609	0.485	1.2705	0.736
YCR100C	NA				0.937	1.0295	1.348		1.27	1.5495		1.093
YDR103W	ste5		0.536		1.1275		1.312				0.768
YDR181C	SAS4	1.889	0.6635	0.8875	0.686	0.6965	0.9165	0.6375	0.5065	0.8555	0.737	0.73	0.866
YDR534C	NA				0.704	0.8735	1.498	0.513	0.753	0.589		0.959
YFL064C	NA	0.698	0.9975	1.348	1.431	0.996	0.993	0.979	1.386	1.2925	1.577	1.5325	1.166
YGR038C-A	NA	0.874	0.78	1.064	0.851	0.6495	0.75	0.3865	0.652	0.631	0.816	0.556	0.683
YHR045W	NA	1.309	0.775		1.4435	1.079	1.6425	1.162	1.306	1.1975	1.0025	1.742
YIR007W	NA	0.592	0.467	0.576	0.906	1.048	0.9305	0.6965	0.649	0.872	0.84	0.7315	0.6385
YJL043W	NA	1.0305		0.752	0.9605	1.095	1.247	1.076	0.6545	0.8165	0.9985	0.943	0.787
YKL022C	cdc16				1.452	0.768	1.468					1.064
YLL054C	NA	1.38	1.0565	1.313	1.2535	1.0995	1.306	1.5015	1.423	1.377	1.274	1.4925	1.7745
YLR346C	NA	1.031			0.625	0.6775	0.939	0.9355	0.3975	0.713	0.8415	0.8225
YMR095C	SNO1	0.658	0.6555	0.6125	0.9435	0.9925	0.9785	3.0325	1.585	0.76	1.533	0.741	0.678
YNL121C	TOM70	0.928			0.7525	0.913	0.926	0.6135	0.556	0.488	0.71	0.6685	0.431
YNL201C	NA	1.315			0.8065	1.009	1.413	1.3515	0.5595	0.5755		0.7845
YOL146W	NA	1.429	0.8005	1.1715	1.3085	1.1805	1.1245	0.9115	0.9245	1.174	0.907	1.134	1.511
YOR341W	rpa190	1.4905	0.748	1.374	1.2665	1.049	0.9055	0.874	1.0295	1.024	0.7595	0.9285	0.853
YPR024W	YME1	0.5715	0.67	0.972	1.064	0.788	0.656	0.721	0.5705	0.5605	0.488	0.8475	0.5535
NA	NA	1.226	0.9365	1.386	1.191	1.074	0.8935	0.981	1.1385	0.9355	0.919	1.0725	1.0635
YBR103W	NA				0.8655	0.8235	1.492	0.573	0.853	0.992		0.79	0.335
YCR102C	NA	1.188			0.9265	1.01			0.827	0.652	0.709	0.668	0.4715
YDR105C	NA	0.568	0.9695	1.2525	0.7605	1.0115	0.725	1.079	1.0115	0.839	0.7305	0.644	0.7365
YDR183W	NA	1.407		0.765	0.8475	0.911	0.849			1.531	1.061
YDR536W	STL1		0.0935		0.0525	0.4325	0.2295	0.229	0.665	0.6975	0.3735	1.557	0.829
YFL066C	NA	0.6745	0.837		0.9475	0.858	0.7815	0.9565	1.16	1.272	1.363	1.3365	1.2225
YGR038W	ORM1	0.9365	0.8865	1.34	1.1405	0.988	0.9435	0.519	0.6705	0.7525	0.851	0.5615	0.7815
YHR047C	AAP1'	0.75			0.9365		1.398				0.78	0.7565
YIR009W	MSL1	1.677		0.912	1.02	1.4205	1.5575	1.179	0.9155	1.309	1.458	1.113
YJL045W	NA	0.2515	0.334	0.385	0.5425	0.6865	0.59	0.666	0.308	0.3115	0.4465	0.4095	0.3075
YKL024C	URA6	2.906	1.1295	1.9155	1.433	1.527	1.1655	1.332	1.256	1.6635	1.008	1.45	1.826
YLL056C	NA	1.2605			1.546	1.591	1.597	1.404	1.4855	1.0545	1.265	1.949
YLR348C	DIC1	0.5315	1.016	0.8895	0.5525	0.754	0.6835	0.484	0.267	0.2985	0.5825	0.8095	0.7725
YMR097C	NA	0.7545	0.511	0.644	0.74	0.771	0.7065	1.1075	0.5225	0.5085	0.813	0.7355	1.111
YNL123W	NA	1.382	1.0925	1.744	1.682	1.263	1.114	1.991	1.3735	1.469	2.2705	1.4465	1.9745
YNL203C	NA	0.8155	0.5885	0.881	0.531	0.5665	0.4615	0.408	0.2025	0.2605	0.576	0.6615	0.428
YOL148C	SPT20	1.028	0.762	1.1825	1.2645	1.0785	0.8195	0.779	0.8945	0.938	0.754	1.0935	0.97
YOR343C	NA	1.143	0.472		0.782	0.715	0.745	0.487	0.479	0.602	0.571	0.6495	0.616
YPR026W	ATH1	0.9375	0.834	1.168	1.051	0.995	0.7925	0.825	1.059	0.707	0.921	1.028	0.6965
NA	NA	1.1675	0.9945	1.477	1.257	1.087	1.0295	1.01	1.2675	1.0865	1.1785	1.3025	1.081
YBR105C	VID24	3.4185	0.634	1.3705	1.7815	1.215	0.887	0.8625	0.6445	0.4455	1.5045	1.138	0.586
YCR103C	NA	1.125		0.796	1.0045	1.091	0.873	0.87	0.752	0.7465	0.797	0.662	0.537
YDR107C	NA			0.944	1.1335	1.183		1.2955	1.2815	1.0155		1.1345
YDR185C	NA	1.2495	0.899		0.7915	1.016	0.8865			1.026	1.012
YDR538W	PAD1	0.6785	0.925		0.9275	1.1465	1.0675	1.3905	1.3755	1.052	0.826	1.185	1.3695
YFL068W	NA	0.683	0.6455	0.9615	1.0855	0.978	0.7865	1.0005	1.107	1.194	1.211	1.572	1.173
YGR040W	kss1	1.168	0.652		1.338	1.4355	1.358	1.7685	1.2005	0.9925	1.3725	0.686	1.046
YHR049C-A	NA	1.939	0.922		1.6005	1.019	1.8785	0.784	1.409	1.336	0.911	1.748
YIR011C	STS1	1.12	0.678	1.108	0.801	0.982	0.69	0.721	0.5295	0.648	0.68	1.0165	0.9255
YJL047C	RTT101	0.858		0.51	0.7705	0.9015	1.5195	0.409	0.456	0.768	0.89	0.642	0.551
YKL026C	NA			0.186	0.1715	0.4525	0.8175	0.371	0.263	0.204	1.356	0.2205
YLL058W	NA	0.801	0.798	1.1285	1.1285	1.1805	0.9625	1.343	1.1915	1.163	1.1515	1.298	0.8785
YLR350W	NA	0.9935	0.775	1.2145	0.552	0.7115	0.501	0.5645	0.3445	0.4615	0.3125	0.4825	0.488
YMR099C	NA	0.7885	0.669	0.908	0.9235	1.066	0.828	0.8185	0.639	0.696	0.7415	0.906	0.9305
YNL125C	ESBP6	0.4665	0.8545	1.0175	0.4845	0.622	0.4955	0.336	0.3685	0.329	0.187	0.3235	0.2605
YNL205C	NA	1.254	0.686	1.139	0.923	0.906	0.8085	0.743	0.55	0.783	0.993	0.9475	0.876
YOL150C	NA	1.007			1.076	1.9145	1.22	2.903	3.2605	4.1445	1.007	3.2675
YOR343C-B	NA	1.487			1.2885	0.821	1.345	0.623	0.7925	0.854		0.879	0.495
YPR028W	YIP2	0.5795	1.0495	1.0425	0.8415	1.513	1.34	2.4245	3.11	2.035	0.6985	1.03	1.1295
NA	NA	1.159	0.8975	1.3665	1.11	1.041	0.891	1.003	1.1145	0.98	0.9325	1.087	1.088
YBR107C	MCM19	1.081	0.884	1.244	1.228	1.0585		1.0795	1.104	1.4465	1.111	1.094	0.8435
YCR105W	NA	1.109			1.064	0.947		0.643	0.549	0.5365	0.761	0.744
YDR109C	NA			1.143	1.3825	1.3725	1.785	0.686	0.834	1.2385	0.392	1.836
YDR187C	NA				1.6935	0.584	2.119			0.7375		1.7655	0.564
YDR540C	NA
YFR002W	NIC96	0.9215			1.5265		1.3575			1	0.956	1.542
YGR042W	NA	1.113	0.667		0.6345	0.9095	0.8105	0.644	0.418	0.7015	0.742	0.763	1.133
YHR050W	SMF2	0.5955	0.754	1.412	1.079	0.968	1.2435	0.622	0.799	0.467	0.578	0.736	0.5505
YIR013C	GAT4	1.5095	0.655	1.084	1.0585	0.964	0.9965	1.06	0.871	0.9275	1.022	1.086	1.062
YJL049W	NA	1.0805	0.579	0.6525	0.983	1.0835	1.0445	0.5715	0.4685	0.801	0.9215	0.9705
YKL028W	TFA1			1.578	1.3565	1.2845	1.7715	0.881	0.5915	0.9585	1.0955	1.4005
YLL060C	GTT2	2.398	1.4655	2.2095	1.882	1.63	1.8835	2.0055	2.4515	2.487	1.301	2.24	2.503
YLR352W	NA	0.66	0.7485	1.186	1.2735	1.3865	0.964	1.155	0.8565	0.8895	1.0985	1.1115	1.057
YMR101C	SRT1	1.0715			0.942	0.8105	0.7865	0.862	0.632	0.7685	0.722	0.7925	0.8085
YNL127W	NA	0.6535	0.8225	1.122	1.013	0.836	0.6595	0.504	0.454	0.6235	0.5875	0.767	0.615
YNL207W	NA	0.723			1.0835		1.166	0.788	0.778	0.587		1.074
YOL152W	FRE7	0.6865	0.849	0.9825	0.8885	0.7115	0.782	1.1195	1.2515	1.325	1.219	1.0045	0.908
YOR345C	NA	1.3005	0.9355	1.29	1.6165	1.0345	1.1475	1.1815	1.0035	1.725	1.8625	1.1875	1.4905
YPR030W	CSR2	0.894		0.609	0.453	0.4865	0.789	0.502	0.385	0.389	0.203	0.3945	0.657
NA	NA	1.1	0.915	1.2505	1.1175	1.081	0.8495	0.9055	1.109	0.9405	0.813	1.052	1.0495
YBR117C	TKL2										0.563
YDL008W	APC11				0.5975					0.556		0.87
YDR119W	NA
YDR471W	RPL27B	2.7995	1.2725	2.1655	1.642	1.4035	1.354	3.2105	3.299	2.9355	1.703	2.492	4.6815
YEL005C	VAB31			0.593	0.546	0.898		0.581	0.452	0.715	1.114	0.7815
YFR012W	NA	0.8835			1.061		2.3185				1.179
YGR052W	NA	1.21	1.223	1.144	0.985	2.021	0.6695	0.305	0.6035	0.7965	0.937	3.6505	3.0595
YHR060W	VMA22	1.0935	0.708	0.916	0.911	0.8275	1.1535	0.679	0.585	1.136	1.359	0.9285
YIR022W	sec11	0.914	0.848	1.0805	0.8495	1.1065	0.8965	1.0885	1.025	0.642	0.8955	1.082	0.9895
YJR122W	CAF17	0.175	0.3095	0.203	0.314	0.452	0.764	0.2865	0.2425	0.278	0.7015	0.4965	0.554
YKL037W	NA						1.844				0.8855
YLR003C	NA	3.772	0.9515	2.1	1.6505	1.0155	1.015	2.542	1.6975	2.182	1.8175	2.0755	3.5755
YLR362W	ste11	0.609	0.6845	0.994	0.9575	0.9445	0.6615	0.751	0.519	0.5915	0.765	1.0835	0.7235
YMR111C	NA	0.8925	0.601	0.7965	0.715	0.8615	0.694	0.6945	0.375	0.8325	0.583	0.757	0.9705
YNL137C	nam9	0.3815	0.3815	0.487	0.571	0.619	0.493	0.618	0.46	0.6235	0.4405	0.549	0.4755
YOL084W	NA	1.556	1.279	1.975	0.6665	0.979	0.5675	1.677	1.3575	0.65	0.736	1.092	1.077
YOL162W	NA	0.6015	0.661		0.7955	0.6775	0.705	1.088	0.7095	0.5695	0.69	0.71	0.509
YOR355W	GDS1	0.89	1.3215	1.9615	1.7895	1.2855	1.802	0.8465	1.101	1.182	1.646	1.2345	1.5105
YPR040W	NA	1.006	0.8295	1.284	1.0315	0.8495	0.6085	0.7915	0.65	0.7955	0.7265	1.1915	1.014
NA	NA	1.2375	0.9005	1.3055	1.162	0.9855	0.8495	1.047	1.118	0.914	0.912	1.0465	1.013
YBR119W	MUD1	0.962	0.515	0.758	0.5515	0.704	0.5635	0.4945	0.319	0.8135	0.573	0.843
YDL010W	NA			0.842	0.486	0.658		0.234	0.297	0.5525		0.581
YDR121W	NA	2.343	0.674	1.39	1.025	1.01	0.651	1.1395	0.8	1.5065	0.591	1.734
YDR473C	prp3	1.1535	0.452	0.8305	0.694	0.7615	0.594	0.3275	0.2955	0.6655	0.548	0.94	1.165
YEL007W	NA	1.118	0.595	1.6145	1.189	1.4815	1.7405	1.0305	1.147	1.513	0.798	1.1145	1.096
YFR014C	CMK1	0.148		0.156	0.256	0.535	0.6195	0.143	0.1245	0.2495	0.397	0.2995	0.1765
YGR054W	NA	0.8935	0.91	1.5055	1.4755	1.209	1.1275	1.777	1.277	1.44	1.433	1.2625	1.015
YHR062C	RPP1	2.199	0.9225	1.8355	1.1395	0.9735	1.1735	2.0805	1.077	1.0835	1.5455	0.9815
YIR024C	GIF1	0.825	0.2865	0.4005	0.442	0.489	0.6515	0.364	0.35	0.502	0.6375	0.542
YJR124C	NA	1.9035	1.901	2.464	2.6795		2.207			3.693	2.0035	2.667
YKL039W	PTM1	0.4445	0.658	0.6905	0.8965	1.165	1.024	1.159	0.8315	0.7085	0.8555	0.7165	0.586
YLR005W	SSL1	0.965	0.9765	1.4635	1.045	1.2305	0.946	0.629	0.54	0.646	1.0055	1.1865	1.272
YLR364W	NA	1.246	1.065	1.531	1.7755	1.181	1.1175	2.8785	1.8905	1.4325	1.208	1.3295	1.275
YMR113W	NA	0.815	0.922	1.151	0.909	1.022	0.8995	1.2705	0.9645	1.2135	0.972	1.143	1.2535
YNL139C	RLR1	0.924	1.019	1.093	0.7715	0.816	0.6295	2.3135	1.193	1.035	0.472	0.4485	0.403
YOL086C	adh1	0.699	0.9045	1.167	1.0325	0.7465	0.688	0.758	0.839	0.393	0.6425	0.621	0.562
YOL164W	NA	0.7225	0.613	0.965	1.1585	0.7995	0.7285	0.8715	0.603	0.5345	0.8555	0.8475	0.569
YOR357C	GRD19	0.892	0.679	0.962	1.2065	0.956	0.7715	0.703	0.7055	0.8035	1.096	1.1275	1.061
YPR042C	NA	1.074	0.691	1.084	1.0535	0.9885	1.026	0.837	0.8365	0.9445		1.1475	0.945
NA	NA	1.0425	0.9795	1.2645	1.2155	0.984	0.89	0.969	1.2055	1.0725	0.9525	1.0905	1.114
YBR121C	GRS1	1.381	0.741	1.6185	1.796	1.224	1.171	1.0205	1.085	1.285	0.8995	1.1415	0.9115
YDL012C	NA	1.0465	0.5905	0.9255	0.841	0.8905	0.754	0.64	0.483	0.784	0.756	0.676	0.777
YDR123C	INO2	1.1775		1.204	1.2975	1.068		0.6215	0.2935	0.4545		1.091
YDR475C	NA				0.6125	0.556	2.225	0.509		0.703	0.967	0.3775
YEL009C	GCN4	1.1615	0.953	1.7105	1.3565	1.2995	1.2005	1.28	1.125	0.7605	0.9755	1.0745	0.8795
YFR016C	NA						2.798				0.862
YGR056W	RSC1	0.9945	0.8575	1.474	1.2555	0.881	1.016	0.639	0.464	0.758	0.8475	0.681	0.942
YHR064C	PDR13
YIR026C	yvh1	2.878	0.9815	1.889	1.3275	0.902	0.973	2.5905	1.4015	1.4655	1.479	1.3815	1.3715
YJR126C	NA	0.657			0.849		2.19				1.785
YKL041W	VPS24	1.3555	0.637		0.6955	0.964	0.9565	0.5605	0.626	0.8545	0.7205	0.9155
YLR007W	NA	1.246	0.703	1.227	0.9335	0.989	0.9335	0.9505	0.565	0.713	1.2265	1.422	2.1505
YLR366W	NA	0.9715			0.9265	0.78	2.297		0.704	0.824		0.9635
YMR115W	NA	0.887	0.8105	1.173	0.9335	0.92	0.6835	0.799	0.5495	0.79	0.634	0.8395	1.059
YNL141W	AAH1	4.4045	1.7815	4.034	2.591	1.1215	1.3085	12.915	6.2455	3.5555	3.492	3.525	4.779
YOL088C	MPD2	0.9305	0.6745	0.8915	0.767	0.8385	0.839	0.6795	0.464	0.8455	0.497	0.7525	0.89
YOL166C	NA	1.315			0.9265				0.694
YOR359W	NA	0.9185			1.1985	0.7425	0.9045		0.589	0.795		1.019	0.469
YPR044C	NA	2.103	1.8575	2.681	2.164	1.5415	1.5465	2.8705	4.4235	1.8505	1.569	2.5275	2.216
NA	NA	1.1485	0.8835	1.3125	1.2065	0.919	0.0825	1.0025	1.1635	0.912	0.6105	1.1285	0.9285
YBR123C	TFC1	0.8795	0.5305	0.9865	0.76	0.8845	0.8705	0.7275	0.4985	1.016		0.919	1.1965
YDL014W	NOP1	2.72	1.4625	2.7395	2.457	1.219	1.191	3.0485	2.332	1.378	1.778	2.208	1.8455
YDR125C	ECM18				0.77					0.593		0.739
YDR477W	snf1				0.9265		2.08				1.291	0.6965
YEL011W	glc3	0.244			0.0905	0.39	0.2835	0.2605	0.121	0.121	0.2595	0.0885	0.119
YFR018C	NA	0.7135	0.676		1.003	1.281	1.4955	0.8575	0.886	0.703	0.9775	0.852	0.883
YGR058W	NA	1.023	0.7485	1.1875	1.2105	1.2425	0.899	0.9105	0.6715	0.788	0.6815	0.863	0.7285
YHR066W	SSF1	2.3705	0.7065	1.5005	1.649	1.099	1.1675	2.017	0.916	1.542	2.314	3.0755
YIR028W	dal4	1.1745	0.8565	1.147	1.0325	0.997	0.945	1.264	1.008	0.936	0.938	1.0405	0.9275
YJR128W	NA				0.897		2.856				1.371
YKL043W	PHD1	1.363	1.4485	1.751	0.8225	1.5625	1.2	0.8255	1.143	1.197	0.5365	0.962	0.664
YLR009W	NA	3.3445	0.7585	1.4875	1.2635	0.715	0.7875	1.805	0.8625	1.1415	1.5935	2.026	2.9325
YLR368W	NA	0.9995	0.9365	1.346	1.12	1.0745	0.8045	1.4105	1.002	1.016	1.149	1.2225	1.2185
YMR117C	SPC24	0.855	1.0725	1.565	1.5065	1.243	1.314	1.7675	1.7195	2.0895	1.5795	1.137	1.9225
YNL143C	NA	1.55	1.022	1.354	1.159	1.035	1.0485	1.1965	0.7675	0.8375	1.1595	1.0475	0.8835
YOL090W	msh2	0.757	0.9615	1.3675	1.5425	1.439	1.3505	2.567	2.547	2.96	2.0225	1.562	2.081
YOR002W	ALG6	0.6125	1.3305	1.6705	1.406	1.31	1.101	1.353	1.15	0.729	1.3615	1.221	0.868
YOR361C	prt1	1.4755	1.419	2.5255	2.4285	1.248	1.0975	2.908	2.0135	1.9255	1.6725	1.6895	1.422
YPR046W	MCM16	1.0825	0.929	1.097	1.0555	0.9675	1.0595	1.2565	1.3645	1.431	0.841	1.1385	1.477
NA	NA	1.141	0.9685	1.2685	0.922	0.735	0.9165	0.9865	1.1145	0.896	0.937	1.065	0.941
YBR133C	HSL7						1.958				1.062
YDL024C	NA				0.6345				0.841	0.552
YDR135C	YCF1
YDR487C	rib3	0.9185		0.896	0.763	0.8735	1.4	1.141	1.086	0.966		0.852
YFL017W-A	SMX2	1.3365			0.741		1.9055				0.8325
YFR027W	ECO1	1.0885			1.127		1.8175			1.8865	0.831	1.555
YGR068C	NA	0.8	0.7355	1.361	1.463	1.317	2.218	2.233	2.033	2.523	1.4245	1.398
YHR075C	NA	0.6145	0.577	0.678	0.8675	1.277	0.874	0.987	0.9315	0.976	0.9075	1.054	0.8235
YIR038C	GTT1	0.556	0.181	0.185	0.6875	0.995	0.912	0.98	0.8445	0.599	0.834	0.8805	0.8165
YJR137C	ECM17										0.934
YLL007C	NA	0.5575	0.749	0.8095	0.7835	0.8015	0.7655	0.9225	1.0415	0.235	0.871	0.9505	0.753
YLR019W	NA	0.8065	0.7145	1.0285	1.0885	0.9685	0.848	0.904	0.57	0.46	0.9755	0.797	0.7555
YLR378C	SEC61	0.616	1.238	1.461	1.175	0.9835	1.0875	1.567	1.8345	1.143	1.093	1.067	0.964
YMR126C	NA	1.176	0.651	1.1285	1.1415	1.096	0.7605	1.4365	0.9065	1.0035	1.1365	1.2725	1.933
YNL153C	GIM3	1.7685	0.7415	1.088	0.9435	0.822	0.684	1.621	1.136	1.6855	0.7865	1.017	1.62
YOL100W	PKH2	1.013	0.824	1.437	1.205	0.823	0.7775	0.6385	0.6055	0.61	0.9365	0.937	0.9785
YOR295W	NA	1.1335	0.5425	0.6495	0.8085	0.7275	0.6925	1.259	0.7105	1.2615	0.9265	1.051	1.589
YOR371C	NA	1.2295	1.0255	1.4595	1.4675	1.1035	1.1205	1.0845	1.2165	1.16	1.2775	1.3215	1.148
YPR056W	TFB4	1.056	0.703	1.0455	0.9265	0.807	0.7075	1.0275	0.694	1.105	0.8725	0.92	1.2865
Control	NA
YBR135W	cks1	0.9165	0.618	0.873	1.0175	0.956	0.8825	0.6065	0.472	0.856	0.835	0.8015	0.778
YDL026W	NA	0.221	0.2765	0.279	0.5175	0.807	0.6375	0.3905	0.338	0.387	0.567	0.5565	0.376
YDR137W	rgp1	0.75	0.692	1.1255	0.823	0.7635	0.751	0.4915	0.4485	0.797	0.7845	0.8005	0.737
YDR489W	NA						2.235				0.975
YFL019C	NA				0.97					0.8515	0.789	0.8745
YFR029W	PTR3	0.7805		1.227	1.132	1.08	1.623	0.704	0.5085	0.677	0.7175	1.005
YGR070W	ROM1				1.004		1.528			0.708	1.147	0.595
YHR077C	NMD2	1.228	0.696	1.094	1.276	1.066	1.0695	0.6685	0.679	1.026	1.396	1.059	1.3335
YIR040C	NA	0.9555	0.651	1.046	1.24	0.815	1.1855	1.0805	0.873	0.826	0.9545	0.701	0.516
YJR139C	hom6	0.9265	1.172	1.649	1.611	1.548	1.3145	1.498	1.4295	0.967	0.9825	1.237	0.8
YLL009C	COX17	0.245		0.164	0.265	0.3035	0.516	0.435	0.46	0.484	0.929	0.7205
YLR021W	NA	1.3645	0.766	0.914	0.933	0.944	1.064	1.566	0.912	1.5235	1.1845	1.173
YLR380W	CSR1	1.071	0.946	1.572	1.675	1.1565	1.121	1.923	1.64	1.864	1.4875	1.687	1.286
YMR128W	ECM16	0.834		0.672	0.913	0.7055	0.694	0.5625	0.447	0.4805	0.6255	0.7465	0.626
YNL155W	NA	0.952	0.693	0.9715	0.8785	0.9985	0.7885	0.8725	0.482	1.185	0.7625	0.723	1.22
YOL102C	TPT1	1.14	0.747	1.058	1.2835	0.807	0.8465	0.986	0.749	0.9325	1.0505	0.976	1.072
YOR297C	TIM18	0.9475	0.8125	1.11	0.82	0.7825	0.7505	1.533	1.0555	0.917	0.8625	0.958	0.8425
YOR373W	NUD1	1.118	0.799	1.191	0.852	0.886	0.7415	0.9305	0.9435	0.8265	0.809	1.041	1.019
YPR058W	ymc1	1.1445	0.942	1.505	1.054	0.73	0.697	1.4485	1.269	1.3075	0.781	0.8555	0.7065
NA	NA
YBR137W	NA	0.7305	0.4515	0.432	0.542	0.799	0.71	0.614	0.545	0.708	0.5725	0.603	0.6235
YDL028C	MPS1	1.082	0.62	0.982	0.9135	0.9855	0.812	0.742	0.6775	1.2445	0.654	1.1715
YDR139C	RUB1	1.3655			1.057	1.164		0.779	0.819	0.833		1.221
YDR491C	NA	1.0835	0.78	0.952	1.58	0.544	0.599	1.2855	0.504	0.4075	1.131	0.3315	0.282
YFL021W	GAT1	1.185	0.969	1.9525	0.9125	1.105	1.2615	1.21	0.7995	0.9185	1.203	0.749
YFR031C	SMC2				1.1955		1.915			0.6735		0.7
YGR072W	UPF3	1.4915	0.581	0.982	0.7445	0.687	1	0.41	0.3925	0.9195	0.7395	0.799	0.811
YHR079C	IRE1	1.008	0.874	1.5935	1.173	0.8135	0.78	0.5235	0.5705	0.614	1.0195	0.816	0.7305
YIR042C	NA	0.8255		0.73	0.788	0.7405	1.0465	0.99	0.7285	0.724	0.8895	0.7925	0.702
YJR141W	NA	1.432	1.141		1.392	1.279	1.4835	0.8995	0.7575	0.9355	1.4625	1.316
YLL011W	SOF1	2.314	0.978	2.334	1.903	1.1315	1.251	2.421	1.41	1.53	2.1725	3.675	4.166
YLR023C	NA	0.4575	0.571	0.948	0.6365	0.632	0.6535	0.356	0.467	0.4735	0.4215	0.457	0.388
YLR382C	nam2	0.509	0.44	0.6965	0.6445	0.571	0.5685	0.591	0.4845	0.591	0.635	0.646	0.6185
YMR130W	NA	0.8945			1.1725	0.911	1.4275	0.463	0.5395	0.738		1.0245
YNL157W	NA	1.1425	0.601	0.915	0.697	0.709	0.627	0.5405	0.3355	0.529	0.5175	0.741	0.8885
YOL103W-A	NA	0.7755	0.8855	0.8645	0.7275	0.489	0.8845	0.571	0.7935	0.616	0.636	0.722	0.7165
YOR298W	NA	0.877	1.264	1.504	0.833	0.839	0.735	0.9785	0.9545	0.8205	0.838	0.991	0.8845
YOR375C	GDH1	1.151	0.7975	1.257	0.9655	0.9105	0.7735	0.964	1.1385	1.016	0.818	1.0605	1.193
YPR060C	aro7	2.1725	1.176	1.7975	1.349	0.958	0.9945	2.5835	1.964	2.4165	1.031	1.501	1.8785
NA	NA
YBR139W	NA		0.363	0.292	0.6605	1.17	0.9255		0.886	0.665	1.017	0.5805	0.439
YDL030W	PRP9										1.031
YDR141C	DOP1	0.918	0.667	0.665	0.5935	0.7385	0.6345	1.1135	1.7495	0.852	0.9775	0.875	0.653
YDR493W	NA	0.613			0.427	0.5135	0.924	0.964	0.738	0.6805	0.664	0.8015
YFL023W	NA	1.496	0.648	1.271	1.7595				0.735	1.86		2.9675
YFR032C	NA	1.44			1.6385		1.7125		2.533		0.794	1.686
YGR074W	SMD1	1.453		1.5835	1.196	1.02	1.141	1.37	0.9105	1.24	1.0925	1.4215
YHR080C	NA				0.35	0.4855		0.235		0.149		0.319
YIR044C	NA	0.76	0.6385	0.883	0.993	1.028	0.904	0.883	1.1055	0.802	0.8665	0.8355	0.627
YJR143C	PMT4	0.7335	1.7505	2.482	1.9645	1.4645	1.726	3.5915	5.2425	3.6025	1.3695	2.0195	1.78
YLL013C	NA								0.962		1.197
YLR025W	snf7	0.96	0.468	0.663	0.483	0.605	0.3945	0.5385	0.342	0.858	0.3875	0.6175	0.8905
YLR384C	IKI3	0.6755	0.975	0.862	0.984	0.7655	0.944	1.058	1.2655	0.8455	0.787	1.097
YMR132C	NA	0.2155	0.445	0.4615	0.38	0.6975	0.446	0.3135	0.3235	0.418	0.366	0.483	0.4145
YNL159C	NA	0.939	0.744	1.1455	1.0015	0.869	0.7675	1.094	0.765	0.779	0.699	0.9205	0.7125
YOL104C	NDJ1	0.8745	0.671	1.427	1.026	0.5935	0.688	0.2765	0.4325	0.641	0.888	0.5555	0.5955
YOR300W	NA	0.9465	0.797	0.606	1.3995	0.8835	0.8005	0.8825	0.775	0.9145	1.0055	1.2055	0.8665
YOR377W	ATF1	2.2315	1.6305	2.6805	1.4075	1.1185	1.1135	2.435	4.75	2.426	0.943	2.137	2.1095
YPR062W	FCY1	1.626	0.7435	1.2555	0.8775	0.698	0.6135	0.846	0.762	0.811	0.6025	1.019	1.071
NA	NA
YAL010C	mdm10	0.708			0.61	0.722	2.224	0.509	0.751	0.953	1.1945	1.181	0.9175
YAR031W	NA		2.3005	0.977	0.585	1.38			2.093	2.885	1.0915	2.2645	2.1055
YBR227C	MCX1	1.259	0.875		1.0785	1.55	2.373			0.121	0.701	1.308	1.045
YDL118W	NA	0.5115	0.63		0.4785	0.7525	0.565		1.29	1.47	0.972	0.796	1.142
YDR224C	HTB1	1.292	1.183	0.9605	0.3555	0.601	0.564	0.6035	1.0155	2.319	0.311	0.682	1.4425
YEL034W	HYP2	1.931	1.6925	2.511	2.0545	2.173	1.5925	2.3735	2.2815	1.4705	1.1515	1.7825	2.148
YFR040W	SAP155	0.668	1.406	1.437	0.735	0.852	0.693	0.488	0.7485	0.5585	0.53	0.665	1.1165
YGL063W	PUS2		2.155		0.9295		2.419				0.7685	0.8435	0.72
YGR160W	NA	2.2145	1.6865	2.09	2.0415	1.099	0.9735	2.4765	1.6825	1.306	1.7965	2.282	1.811
YHR167W	NA	0.337			0.8805							0.5535
YJL090C	DPB11		1.199		0.8825	1.1095				0.8		1.0655
YKL067W	YNK1	0.3295	0.429	0.3845	0.286	0.679	0.373	0.425	0.508	0.427	0.3125	0.3675	0.4675
YLR034C	SMF3	0.747	1.5625	1.8505	0.792	0.91	0.576	1.59	2.0655	1.1705	0.609	0.701	0.7315
YLR113W	HOG1	0.646	1.3295	1.52	0.754	1.2785	0.854	1.318	1.2725	1.115	0.7335	0.745	0.849
YML003W	NA	0.824	1.4035	1.9595	0.9965	0.9745	0.913	0.864	1.1705	0.8355	0.9525	0.883	1.0855
YMR213W	CEF1	0.793	0.7365		0.6265	0.6565	0.596	0.504	0.533	0.681	0.521	0.6195	0.778
YNL248C	RPA49	2.316	1.9105	3.2325	2.7815	1.352	1.6315	4.3665	3.399	2.625	4.1945	4.5715	4.328
YOR026W	BUB3	0.898	1.398	1.8095	1.3085	1.2235	1.235	1.5495	1.713	1.4615	1.236	1.495	1.5865
YOR386W	phr1	0.358	0.648	0.477	0.2085	0.431	0.266	0.3265	0.437	0.5135	0.329	0.231	0.388
YPL071C	NA	0.6045	0.883	1.0145	0.5965	0.9765	0.871	0.4805	0.4815	0.5625	0.395	0.8905	1.189
YAL012W	cys3	1.129	2.555	3.02	2.025	1.25	1.5105		10.0855	3.6405	1.8305	1.148	1.411
YAR035W	YAT1				0.93							1.307
YBR229C	ROT2									0.064
YDL120W	YFH1	0.561	0.5815	0.5555	0.3535	0.724	0.685	0.432	0.3675	0.5875	0.5165	0.4695	0.9345
YDR226W	adk1	0.845	0.9235	0.896	0.506	0.933	0.7865	1.692	1.3455	1.36	0.5545	0.85	1.2475
YEL036C	anp1	0.944	1.0495	1.1225	0.962	1.048	0.775	0.694	0.694	0.881	0.839	0.7235	0.93
YFR042W	NA		0.957	0.749	0.562	0.884			1.439	1.082		0.7205	1.0105
YGL065C	ALG2		1.495		1.001	1.0425	1.159				0.815	0.9415	0.991
YGR161C-C	NA	2.536	1.916		2.2285	1.028	0.987	2.5475	1.5285		1.5315	2.362	1.83
YHR169W	DBP8	1.7735	1.4815	2.315	1.7515	1.1805	1.166	3.814	1.976	1.927		3.8555	3.6725
YJL092W	hpr5										1.144
YKL069W	NA	1.153	1.204		0.902	1.2695	1.353		0.915			1.351	1.939
YLR035C-A	NA	0.8425	1.0725	1.326	0.904	0.913	0.6895	0.353	0.513	0.7285	0.8205	0.651	0.8585
YLR115W	CFT2	0.617	1.0645	1.454	0.999	0.7945	0.6735	0.7325	0.8965	1.2695	0.758	0.827	0.992
YML005W	NA	0.782	1.193	1.8385	0.795	0.7735	0.7095	0.4035	0.508	0.7265	0.847	0.812	0.769
YMR215W	NA	0.791	1.989	1.979	1.2285	1.501	1.404	2.539	3.763	2.313	0.875	1.563	1.6055
YNL250W	rad50	1.301	1.3745	1.6115	1.2785	1.0805	0.9515	1.071	1.3365	1.041	1.011	1.1675	1.226
YOR028C	CIN5		1.17		0.717	1.016	0.873					1.345	1.197
YOR388C	FDH1	0.556	1.0915	1.159	0.4045	0.639	0.2845	0.4055	0.1985	0.0965	1.288	1.1225	1.076
YPL073C	NA	0.835	0.6945		0.6875	0.6965	0.698	0.292	0.609	0.745		0.9165	1.187
YAL014C	NA	0.931	1.703	1.49	0.7665	1.092	1.107	1.1495	0.9185	0.57	0.8835	0.721	0.7305
YAR044W	OSH1		0.653
YBR231C	NA	1.348	1.3785		0.65	1.2325	1.279		1.168		0.704	0.887	1.048
YDL122W	UBP1			1.288	1.745	1.706						1.948
YDR228C	PCF11	0.7135	1.0855	0.916	0.8685	1.041	0.8395	0.4595	0.5195	0.879	0.802	0.848	0.797
YEL038W	UTR4	1.079	1.008	0.83	0.8365	1.319	1.013	1.2895	1.12	0.906	0.9725	1.0575	1.1055
YFR044C	NA				1.3875
YGL067W	NA	0.982	1.6785	1.629	1.2585	1.517	1.434		2.8825		1.476	1.556	1.6395
YGR161W-A	NA
YHR171W	APG7	0.423	0.84	1.331	0.9575	0.883	0.525	1.3955	1.2785	1.087	0.63	0.9735	0.717
YJL094C	NA				1.0105	0.931	1.363					0.7355
YKL071W	NA	1.113	1.813		1.6835	1.268	1.596	1.033	1.381	1.245	1.162	1.3095	1.5055
YLR037C	NA	0.9335	1.342	1.2935	1.0025	0.929	0.744	0.3705	0.586	0.749	0.8275	0.661	0.874
YLR117C	SYF3	0.635	0.898	1.321	0.794	0.778	0.6185	0.444	0.355	0.5015	0.7235	0.7195	0.967
YML007W	YAP1	0.5735	1.117	1.1305	0.8335	0.906	0.663	0.327	0.3575	0.4735	0.7275	0.568	0.72
YMR217W	GUA1	2.242	3.6495	4.701	3.422	1.6995	1.3805	4.5575	4.423	2.1275	2.35	3.4985	2.2505
YNL252C	MRPL17	0.453	0.407	0.4405	0.341	0.484	0.345	0.546	0.382	0.488	0.352	0.49	0.714
YOR030W	DFG16	0.807	1.185	1.3685	0.9275	0.8095	0.7835	0.876	0.7875	0.729	0.9175	0.7165	0.809
YOR390W	NA	0.9035	3.5925	3.9725	1.8705	1.65	1.8705	3.399	3.5395	1.729	1.54	1.5385	1.65
YPL075W	GCR1	0.644	1.2285	1.657	1.066	1.0845	1	1.0565	1.3485	1.502	1.16	0.8515	1.005
YAL016W	tpd3				0.494		0.734				0.79	0.377	0.5245
YAR050W	FLO1		0.696		1.0205	0.768		1.229	0.753			1.2815	1.2075
YBR233W	PBP2	0.649	1.298	1.258	1.0635	1.194	0.9465	0.672		0.15	0.902	1.5895	1.525
YDL124W	NA		0.327	0.5055	0.495	1.179	0.8835	1.554	0.6765	0.7715	1.0325	0.5965	0.806
YDR230W	NA	0.5465	0.585	0.3475	0.327	0.683	0.512	0.2505	0.356	0.5205	0.5225	0.509	0.684
YEL040W	UTR2	1.734	1.9715	2.4025	3.6275	2.077	1.7075	2.1565	3.1575	2.1505	1.7155	2.3665	1.8365
YFR046C	NA		1.399	1.29	0.555	0.973	0.682	0.451	0.612	0.38	0.513	0.4045	0.4765
YGL069C	NA	0.3845	0.2965	0.2715	0.237	0.349	0.305	0.4665	0.4055	0.567	0.288	0.2975	0.4195
YGR162W	TIF4631	1.296	1.472	1.4875	1.426	1.053	1.0425		1.1655	1.227		1.1815	1.4225
YHR173C	NA	1.2245	1.725	1.6565	1.5295	1.2025	1.0945	1.6285	2.4315	1.293	1.4595	1.174	1.428
YJL096W	MRPL49	0.874	0.5415	0.44	0.4255	0.523	0.622					0.7495	0.845
YKL073W	LHS1				1.45					0.364	1.113
YLR039C	RIC1	0.5755	0.8725	0.8645	0.9535	1.107	0.874	1.304	1.4305	1.0745	1.157	1.041	1.1965
YLR119W	SRN2	0.715	0.869	0.6315	0.4425	0.8065	0.602	0.8625	1.029	0.786	0.5045	0.485	0.8195
YML009C	MRPL39	0.773	0.911	0.814	0.847	0.774	0.66	0.5655	0.6265	0.769	0.813	0.9375	0.838
YMR219W	ESC1				2.219		0.834	0.664				1.944
YNL254C	NA	0.715	1.245	1.3235	1.433	1.046	1.007	1.597	1.516	1.2775	2.4205	1.589	1.6815
YOR032C	HMS1	0.7175	1.1985	1.0385	0.688	0.7635	0.646	0.795	0.786	0.707	0.7435	0.79	0.9095
YOR392W	NA	1.016	1.335		0.587	0.626	0.755	0.7	0.704	0.551		0.871	0.816
YPL077C	NA	1.012	1.0855		0.677	0.959	0.886	0.506	0.955	0.906		0.8465	0.978
YAL026C	DRS2	0.545	0.963		0.763	1.336			0.671	1.151		1.1875	0.9515
YBR163W	NA	0.8925	1.5225	1.685	1.425	1.4135	1.442	1.6445	2.019	1.5255	1.4165	1.458	1.4225
YBR243C	alg7									0.105
YDL133C-A	RPL41B	1.751	2.095	2.0305	1.6095	1.4575	1.298	0.9885	2.8065	1.4135		1.8885	1.562
YDR240C	SNU56	0.7345	1.1805	1.3605	1.2385	1.395	1.1055	1.34	1.2715	1.438	1.6245	1.721	1.756
YEL050C	RML2	0.268	0.3645	0.324	0.254	0.3715	0.2935	0.7545	0.6215	0.6715	0.413	0.4165	0.5545
YFR056C	NA
YGR099W	TEL2	0.8605	1.463	1.384	1.605	1.3375	1.127	0.826	1.3175	1.208	1.3615	1.242	1.2935
YGR172C	YIP1	0.594	1.9375	2.1075	1.1735	1.211	1.2525	3.5505	2.649	1.331	1.185	1.163	1.052
YHR183W	GND1	1.421	3.8565	3.9025	3.5195	5.864	5.235	1.6535	2.222	1.7615	2.4905	3.75	3.274
YJL106W	IME2				0.779
YKL083W	NA	1.315	1.154		1.19	0.9825	1.0645	1.202	0.9915		0.9335	1.097	1.0285
YLR049C	NA	0.9515	1.3345	1.6345	1.118	1.456	1.0595	2.273	3.807	2.962	1.7455	2.2585	2.3365
YLR409C	NA	1.5995	2.212	2.493	2.241	2.0545	1.4985	2.405	2.3695	2.2925	2.3855	3.2475	2.8235
YML016C	PPZ1	0.728	1.1565	1.1655	1.3025	1.1665	0.8255	1.215	1.4385	0.9915	1.1485	1.244	0.9765
YMR229C	RRP5				1.9215	0.74	1.244					1.7755
YNL264C	PDR17			0.645	1.264							1.328
YOR042W	NA	0.516	0.966	0.745	0.5655	0.7245	0.6215	0.4765	0.4035	0.58	0.469	0.5345	0.675
YPL008W	CHL1	0.94	1.5185	2.026	1.0495	1.1945	1.1105	1.2415	1.6345	1.0285	0.8115	1.1035	0.957
YPR087W	NA	0.9655	1.186	1.053	1.211	1.0305	0.8415	0.911	0.9455	0.952	0.993	1.2145	1.1865
YAL028W	NA											0.537
YBR165W	UBS1				1.5015							1.5335
YBR245C	ISW1				1.4755
YDL134C	pph21	0.7755	1.111	1.0055	0.7165	1.187	0.9765	1.4215	1.188	0.866	0.9565	0.91	0.8525
YDR242W	AMD2	0.918	1.4405		1.0995	0.982	0.9545	1.7995	1.212	1.058	0.7965	0.786	0.665
YEL052W	AFG1	0.318	0.6405	0.607	0.53	0.8465	0.4755	0.402	0.5865	0.53	0.503	0.471	0.3695
YGL001C	NA	0.788	0.809	1.357	1.6595	1.8955	1.0225	1.8	1.527	1.0795	1.1165	1.309	0.9735
YGR101W	NA	0.582	0.8045	0.805	0.5355	0.792	0.7495	1.0795	0.9495	0.5815	0.793	0.5125	0.5035
YGR174C	CBP4	0.437	0.4165	0.377	0.2625	0.487	0.176	0.5	0.622	0.369	0.358	0.4945	0.519
YHR185C	ADY1		0.756		1.0705	1.078					0.5	1.338	1.336
YJL108C	NA				1.3425							0.923
YKL085W	MDH1	0.117	0.2465	0.1665	0.387	1.0565	0.441	0.135	0.1825	0.3075	0.308	0.494	0.4475
YLR051C	NA	1.741	0.845	0.971	0.493	0.506	0.356	0.8215	0.9105	1.0795	0.9	0.9045	1.9985
YLR410W-A	NA	0.691	0.8555	1.1885	0.7905	0.506	0.548	0.208	0.4135	0.6315	0.8085	0.399	0.623
YML018C	NA	1.1415	2.9545	3.5495	2.231	1.862	2.182	7.828	3.7115	1.442		2.199	2.3325
YMR231W	pep5	0.691	1.408	1.649	1.353	1.2415	1.251	1.023	1.2835	1.335		0.959	1.0765
YNL266W	NA	0.881	0.889	0.491	0.9265	1	0.784	0.6345	0.8045	0.9905	0.863	0.9555	0.994
YOR044W	NA	1.149	1.068	1.406	0.777	1.0855	0.844	1.4255	1.468	1.113	1.0155	0.955	1.017
YPL010W	RET3	0.83	1.2635	1.2725	0.844	1.111	1.042	1.2135	1.4635	1.5295	0.8815	1.1925	1.3475
YPR089W	NA	0.7255	0.7935	0.7175	0.888	0.7525	0.6735	0.3825	0.4955	0.8245	0.9365	0.594	0.8
YAL030W	SNC1		1.055		0.978	0.917	1.167	0.708	0.586			1.1125	1.492
YBR167C	POP7		0.748	1.092	0.559	0.651	0.561	0.6905	0.7175	0.695	0.826	0.712	0.834
YBR247C	ENP1	2.434	1.8385	2.7655	2.725	1.3715	1.324	2.5955	1.8155	1.529	4.147	4.1625	3.6925
YDL136W	RPL35B	2.273	1.8115	1.6685	1.15	1.3995	1.0615	1.5245	3.5395	2.514	1.244	2.222	3.2655
YDR244W	PEX5	0.69	0.553	0.593	0.632	0.668	0.587	0.3525	0.226	0.601	0.5305	0.4865	0.767
YEL054C	RPL12A	2.4065	2.9875	2.9005	2.1985	1.9635	2.359	3.131	7.017	3.5415	1.678	2.7045	2.773
YGL003C	CDH1	0.679	1.2085	1.253	0.714	0.8335	0.6715	0.6145	0.66	0.658	0.7915	0.6535	0.794
YGR103W	NA	3.112	1.8075	2.7365	2.0685	0.901	0.8555	2.3985	1.7065	1.753	2.6925	2.953	2.1415
YGR176W	NA		2.958	1.305	1.4965	1.522	1.195					1.5965	2.592
YHR187W	IKI1	1.218	1.3905		0.9935		0.694	1.654			1.2715	1.3035	0.9695
YJL110C	GZF3				1.13						0.862	1.441
YKL087C	CYT2	0.355	0.4685	0.3495	0.476	0.6005	0.4395	0.6725	0.6115	0.593	0.5765	0.7	0.7505
YLR053C	NA	0.782	1.5295		0.655	0.839	0.7105		0.7985			1.015	0.9115
YLR411W	CTR3	1.045	0.977	1.01	0.7445	0.495	0.6265	0.484	0.612	0.723	0.843	0.5295	0.7545
YML020W	NA	0.657	1.348	1.431	0.9355	0.9335	0.753	1.061	1.0365	1.061	0.7535	0.885	0.97
YMR233W	NA	1.38	1.024	0.582	0.7505	0.802	0.6435	0.778	0.854	0.87	0.8625	1.2715	1.265
YNL268W	LYP1	0.5285	1.7695	1.8785	0.7395	1.07	0.7285	0.7205	0.875	0.5305	0.6145	0.7065	0.636
YOR046C	DBP5	1.2955	1.608	1.996	1.8085	1.6025	1.2365	2.0125	2.24	2.0575	1.8835	2.1405	2.023
YPL012W	NA	1.394	1.6775	2.0435	1.7495	0.961	1.1115	1.049	1.07	1.064	1.709	1.388	1.2775
YPR091C	NA	0.565	1.0125	0.9895	0.8395	0.9815	0.738	0.747	0.9185	0.7335	0.7365	0.7475	0.7555
YAL032C	PRP45	0.786	0.932	0.9125	0.6975	0.7295	0.6	0.3105	0.353	0.51	0.5255	0.5785	0.737
YBR169C	SSE2	0.572	0.8335	0.772	0.4795	0.9645	0.609	0.7265	0.742	0.892	0.801	0.5325	0.4615
YBR249C	ARO4	0.916	1.702	1.516	1.3295	1.01	1.041		4.059	2.233	0.8605	0.899	0.753
YDL138W	RGT2
YDR246W	TRS23
YEL056W	HAT2		2.437		1.6485	1.1785	1.618		1.235	0.824	1.1295	1.0955	1.2305
YGL005C	NA	0.7165	0.9755	0.699	0.522	0.903	0.588	0.3795	0.579	0.4915	0.5055	0.6745	0.6805
YGR105W	VMA21	2.581	1.654	1.6605	1.395	1.123	0.9865	1.1565	1.684	1.382	2.578	1.423	2.235
YGR178C	PBP1	0.5345	1.128	1.088	0.892	1.0035	0.765	0.9155	1.0545	1.111	0.96	0.873	0.833
YHR189W	NA	1.176	2.2315	1.504	0.9025	1.0955	1.1415	1.71	1.5	1.4495	1.027	1.3785	1.51
YJL112W	NA	0.693	0.879	0.704	0.932	0.8035	0.981	0.89	0.794	0.463	1.656	0.889	0.6125
YKL089W	mif2	0.959	1.173	1.089	1.757	1.891	1.309				0.934	2.218
YLR055C	spt8	1.3415	1.0645	1.008	0.742	0.901	0.5405	0.484	0.8165	1.058	0.7085	0.861	0.81
YLR413W	NA	6.24	5.168	8.272	2.836	1	1.0135	3.599	3.8985	1.826	1.943	0.543	0.475
YML022W	APT1	1.6655	2.766	3.198	2.056	1.6815	1.52	3.8535	6.122	1.8805	1.665	2.522	1.955
YMR235C	rna1	1.331	2.055	2.457	1.9775	1.7615	1.5455	2.514	2.971	1.7315	1.6445	1.9825	1.8755
YNL270C	ALP1	0.372	0.923	0.871	0.406	0.523	0.471	0.3235	0.425	0.292	0.4365	0.464	0.389
YOR048C	rat1	1.211	1.836	2.031	1.5435	0.842	0.8625	1.2675	1.196	1.1535	1.4565	1.1755	1.2615
YPL014W	NA	0.473	0.9735	0.8935	0.3355	0.714	0.449	0.917	1.584	1.311	0.38	0.5505	0.8
YPR093C	NA	0.829	1.346	1.178	0.724	0.8315	0.7505	0.615	0.7345	0.5405	0.7665	0.679	0.7105
YAL040C	cln3				0.937	1.063			1.342		1.515	1.5415	0.812
YBR179C	FZO1		1.253		1.2965	1.034					0.691	1.343
YDL070W	BDF2				1.2315							1.883
YDL148C	NA	2.343	1.1385	1.9815	2.6595	1.196	1.215	1.282	1.978	2.232		3.406
YDR256C	CTA1	0.173	0.303	0.3095	0.056	0.076	0.039	0.0455	0.0345	0.024	0.042	0.035	0.0315
YEL065W	SIT1	0.444	1.258	0.688	0.9875	1.02	0.714	0.6655	1.4715	0.7695	0.467	0.3845	0.3225
YGL015C	NA	1.144	0.881		3.4475	1.624						2.2885
YGR113W	DAM1	0.798	0.997	1.1275	0.903	1.0205	1.0025	0.539	0.8505	1.63	1.0225	0.8305	1.3105
YHR121W	NA	0.5245	0.6415	0.569	0.4675	0.72	0.5595	0.5955	0.6005	1.0015	0.455	0.7015	1.1545
YHR199C	NA	0.836	1.265	1.1855	0.8065	1.0285	0.733	0.74	0.5915	0.641	0.652	0.6335	0.6535
YJL122W	NA	3.3345	1.5945	1.864	1.8135	1.216	1.152	2.55	1.652	1.097	2.178	3.124	2.959
YKL098W	NA	0.691	1.238	1.567	0.7915	0.9385	0.8635	1.279	1.096	0.6785		1.141	1.126
YLR065C	NA	1.2515	1.4195	1.4635	1.2125	1.225	0.962	1.9995	2.3125	1.238	1.114	1.361	1.2445
YLR423C	NA	0.657	0.88	1.0195	0.7715	1.1825	0.7675	0.744	1.238	1.2525	0.96	1.3465	1.5615
YMR169C	ALD3	0.456	0.8745	0.6565	0.156	1.279	0.7635	1.1255	1.206	0.928	0.5475	0.428	0.399
YMR244W	NA	1.252	1.9435	1.822	1.513	1.6985	1.778	1.936	2.541	1.4665	1.6905	1.946	1.583
YNL280C	ERG24	0.955	1.544	1.306	1.22	1.0255	0.933	0.7015	1.347	0.85	1.0165	1.1665	0.967
YOR058C	ASE1	0.848	1.172		1.677	1.271	1.167				0.681	1.1495	0.6875
YPL024W	nce4	0.875	1.355	1.2015	1.126	1.111	1.056	0.692	1.297	0.854	0.7565	1.005	0.921
YPR103W	PRE2	0.4985	1.405	1.202	1.0175	1.1155	0.7175	1.164	1.0765	0.9495	0.872	0.8515	0.771
YAL042W	FUN9	0.809	1.5025	1.049	0.6865	1.0925	1.062		1.146	1.249	1.108	1.0905	1.135
YBR181C	RPS6B	2.0625	2.1875	1.9715	1.464	1.672	1.69	2.143	5.7135	4.1515	0.949	2.159	2.297
YDL072C	NA	0.262	0.964	0.617	0.343	0.9315	0.652	1.389	1.5325	0.7375	0.528	0.529	0.56
YDL150W	RPC53						2.285
YDR258C	HSP78				0.4185	0.5995	0.6245						0.3625
YEL067C	NA	0.928	0.704	0.49	0.848	0.9265	0.828	0.47	0.6795	0.547	0.994	0.7405	0.6265
YGL017W	ATE1	0.897	1.455	1.6275	0.6505	0.697	0.6435	0.7055	0.8775	0.8525	0.8125	0.8595	0.785
YGR115C	NA	1.486	1.976	1.7755	1.285	1.2095	1.2065	1.5955	2.013	1.8595	1.2525	1.4745	1.478
YHR123W	EPT1	0.8765	2.0205	1.6645	3.046	2.7225	2.1825	3.244	4.257	1.7515	1.948	2.278	1.561
YHR201C	PPX1	1.104	1.1905	1.09	0.7755	1.152	0.9035	1.2535	1.238	0.9945	1.089	0.997	1.247
YJL124C	LSM1	1.326	0.973	0.866	0.848	1.0145	0.791	0.8765	0.893	0.825	0.8195	1.113	1.6065
YKL100C	NA	0.291	1.043	0.8475	0.797	1.2225	0.834	0.4875	0.7075	0.3975	0.5615	0.6015	0.515
YLR067C	PET309	0.621	1.519	0.918	1.013	0.9655	0.8695		1.199	0.355	1.153	1.1205	1.0595
YLR425W	TUS1				1.2775							1.143
YMR171C	NA	0.7145	1.1155	1.103	0.771	1.085	0.8455	1.131	0.95	0.9575	1.0895	0.9985	0.9325
YMR246W	FAA4	0.87	1.639	1.7615	1.128	0.6225	0.507	1.029	0.726	0.581	1.067	0.257	0.2145
YNL282W	POP3	1.212	1.0905	1.268	1.3185	0.9675	1.051	1.06	1.642	0.7135	1.236	1.763
YOR060C	NA	0.7035	0.933	0.839	0.516	0.689	0.5965	0.39	0.4755	0.5085	0.594	0.5525	0.6075
YPL026C	SKS1	0.645	0.935	0.9925	1.844	2.074	1.35	0.3365	0.7235	0.6555	0.8105	0.885	0.7695
YPR105C	NA	0.595	1.309	1.1135	1.114	1.2295	0.933		0.815	1.065	0.852	1.226	0.9605
YAL043C-A	NA	0.755	1.485	1.4525	0.9965	1.0205	0.8905	0.8585	1.0315	1.087	1.1	1.173	0.9375
YBR183W	NA	1.189	0.9985	0.8155	0.6495	0.79	0.9985	0.644	0.933	0.8135	0.742	0.9995	1.08
YDL074C	NA	1.308	1.326	1.335	1.2545	1.344	1.241	0.8435	1.543	1.883	1.331	1.74	2.2195
YDL152W	NA	1.812	1.5775	1.5885	2.1225	0.9845	0.833	1.2585	1.347	1.375		2.895	2.528
YDR260C	SWM1				1.3555		0.819					1.151	0.886
YEL069C	HXT13		1.141		1.064	1.0715	0.677	0.436	0.7245	0.4925	0.7585	0.8275	0.501
YGL019W	CKB1	1.219	1.269	1.3165	0.8765	0.8885	0.7805	1.155	1.422	1.048	0.707	0.888	0.8005
YGR117C	NA	0.921	1.703	1.35	2.011	1.8115	1.548		2.999	2.701	1.6355	1.726	1.7435
YHR125W	NA										1.664
YHR203C	RPS4B	1.57	2.665	2.5225	2.2885	1.9595	1.899	2.54	4.483	3.032	1.527	2.2435	2.028
YJL126W	NIT2		1.606	0.838	1.0615	1.183	1.0655			1.114		1.723	1.3095
YKL102C	NA						1.451
YLR069C	MEF1	0.762	1.103	1.041	0.872	0.7465	0.349	1.1905	2.4205	1.0735	0.487	1.077	0.949
YLR427W	NA	0.687	1.317	1.549	1.3605	1.27	0.9575	0.73	0.94	1.0425	1.211	1.192	1.029
YMR172W	HOT1			0.561	0.9565	0.911	0.97				0.524	1.147	0.66
YMR250W	NA	0.1365	0.3735	0.1575	0.2065	1.174	0.6265	1.4435	1.635	1.1965	0.616	0.3335	0.3325
YNL284C	MRPL10	0.3205	0.567	0.486	0.421	0.5725	0.445	0.485	0.6545	0.5785	0.3885	0.5235	0.5175
YOR062C	NA	0.8465	1.267	1.081	1.28	1.293	0.885	0.6605	1.2835	0.976	0.838	1.245	1.2195
YPL028W	erg10	0.615	2.5715	2.597	2.1145	1.967	1.5035	1.5935	1.583	0.8045	1.379	1.4285	1.1645
YPR107C	YTH1	0.689	1.0715	0.733	0.7205	0.8255	0.6675	0.5985	0.8725	0.655	0.6065	0.7965	0.788
YAL045C	NA			1.297	1.048					0.5695	0.733	0.722
YBR185C	MBA1	0.241	0.38	0.293	0.3095	0.4135	0.373	0.4475	0.48	0.4745	0.455	0.4095	0.3295
YDL076C	NA	0.671	1.13	0.9495	0.752	1.074	0.78	0.8645	1.392	1.5705	1.1025	1.299	1.1865
YDL154W	MSH5				2.102							1.259
YDR261C-C	NA	0.731	1.2275	1.1705	0.953	0.605	0.744	0.2505	0.636	0.6225	0.8075	0.606	0.629
YEL071W	NA	0.338	2.8645	0.9075	0.954	1.0515	1.406		0.949	0.831	0.55	0.168	0.1625
YGL021W	ALK1		0.694		2.6415	1.808						1.179	1.605
YGR119C	NUP57	0.873	1.2865	1.347	1.1355	1.151	0.881	0.839	0.8915	1.309	1.335	1.345	1.5465
YHR127W	HSN1	0.946	1.3835	1.3015	1.3575	1.277	1.289	1.929	1.698	2.332	1.248	1.834	1.566
YHR205W	SCH9	1.0215	2.023	1.9645	2.0345	1.56	1.345	2.0695	2.958	1.786	1.4905	1.575	1.1105
YJL128C	pbs2	0.64	1.3285	1.2535	1.1865	1.042	0.997	1.3695	1.6745	1.689	1.11	0.92	0.8215
YKL104C	GFA1	0.85	1.412	1.4435	2.3665	1.807	1.509	2.502	2.9275	1.7655	1.9895	1.619	1.0005
YLR071C	rgr1	0.988	1.433	1.6	1.5	1.1555	1.0175	0.606	1.0295	0.97	1.2145	1.101	1.032
YLR429W	CRN1	0.5205	1.2455	1.179	1.352	1.2075	0.9545	0.789	0.731	0.971	1.124	0.89	0.8385
YMR173W-A	NA	0.2635	0.6025	0.4345	1.7575	2.332	1.6405	3.247	3.043	2.76	2.4635	1.931	1.767
YMR251W-A	HOR7	0.364	0.6795	0.6145	0.8055	1.2415	0.8565	0.4875	0.4255	0.174	0.4245	0.441	0.2745
YNL284C-B	NA	0.8035	1.0345	1.169	1.228	0.746	0.8175	0.2185	0.476	0.684	0.8445	0.639	0.5925
YOR064C	NA	1.068	0.958	1.1575	1.225	1.044	0.9135	0.4915	0.6975	0.629	0.8205	1.1855	1.0765
YPL030W	NA	1.501	2.345	3.032	2.5295	2.1405	1.721	2.7985	6.9255	2.7945	2.471	2.861	2.029
YPR109W	NA	0.9	1.126	0.873	1.1445	0.944	0.847		0.7995	0.615	0.9	0.903	0.6325
YAL058C-A	NA		3.0135	0.528	0.6995	1.353	0.98	0.344	2.4405	2.156	0.9005	2.595	1.4945
YBR195C	msi1	1.359	1.0765	1.661	1.9965	1.6335	1.4585		2.384	2.211	1.373	1.9875	1.958
YDL086W	NA	0.66	0.9655	0.9195	0.7675	1.113	0.8695	1.1435	1.661	0.944	1.006	1.158	1.0275
YDR196C	NA	0.595	0.837	0.557	0.6535	0.633	0.535	0.4085	0.431	0.7365	0.497	0.716	1.095
YDR268W	MSW1	0.7145	1.327	1.217	1.2485	0.933	0.779	0.4105	0.5685	0.518	1.015	0.521	0.6165
YER002W	NA										0.954
YGL031C	RPL24A	2.568	1.7695	1.789	1.5065	1.528	1.4045	1.4695	3.696	4.46	0.8135	2.2415	2.5745
YGR128C	NA				2.152
YHR137W	ARO9	0.1995	0.513	0.418	0.1905	0.3345	0.2775	0.1655	0.164	0.1335	0.1145	0.0895	0.071
YJL058C	NA			1.6045	1.299	1.133	0.828			0.763		1.2865
YJL138C	tif2	1.535	2.6845	2.6135	2.6015	1.9765	1.694	1.7435	3.008	1.896	1.2165	1.853	1.179
YKL114C	APN1	1.1435	1.2225	1.343	1.3535	1.226	1.0055	1.356	1.3635	1.8605	1.2485	1.568	1.49
YLR081W	gal2	0.387	1.2965	1.4305	1.7375	1.6585	0.5955	0.241	0.3425	0.2535	0.5745	1.122	0.4545
YLR438W	car2	0.694	1.021	1.034	0.559	0.8985	0.8645	0.5845	0.303	0.214	0.691	0.556	0.3675
YMR183C	SSO2	0.762	1.1865	1.068	1.0515	1.0985	0.845	0.7325	0.8615	0.894	0.9405	0.919	0.818
YNL216W	rap1										0.606
YNL294C	NA	0.993	1.433	1.1115	1.335	0.881	0.8835	0.957	0.99	0.758	1.1375	1.0195	0.576
YOR074C	cdc21	0.7605	1.182	1.158	1.371	1.22	1.2615	1.825	3.4035	2.177	1.5765	2.371	2.0085
YPL040C	ISM1	0.784	1.1535	1.013	1.2445	1.0105	0.8795	0.787	1.1305	0.9545	1.0745	1.214	0.9515
YPR119W	CLB2	1.017	1.4915	1.682	3.758	2.496	1.974	2.342	3.5605	3.809	3.5605	2.6115	2.5795
YAL059W	ECM1	5.546	1.875	2.3005	2.3825	1.0435	1.08	3.53	4.1565	2.0615		2.6435	3.014
YBR197C	NA	0.977	1.758	1.481	1.505	1.293	1.3835	1.6455	1.8415	1.2555		1.5165	1.7935
YDL088C	ASM4	0.73	1.3315	1.1685	1.041	0.991	0.788	0.5575	0.6585	0.8695	0.8	0.7575	0.52
YDR198C	NA	0.928	1.3895	1.187	1.4845	1.154	1.1415	2.1895	2.248	1.5365		1.648	1.5865
YDR270W	CCC2											0.7985
YER004W	NA	0.446	1.3305	1.1485	1.045	1.122	0.9135	0.7345	0.719	0.413	0.708	0.707	0.5895
YGL033W	HOP2
YGR130C	NA	0.263	0.696	0.6515	0.5735	0.9225	0.581	0.27	0.262	0.686	0.5475	0.5055	0.4635
YHR139C	SPS100	0.821	1.261		1.098	0.9445	1.1215	0.6155	0.699	0.8125	1.1425	0.664	0.495
YJL060W	NA	0.2235	1.238	0.69	0.8265	1.3395	1.255	6.9545	2.223	1.8335	1.253	0.638	0.5
YJL140W	RPB4	1.5225	1.007	0.915	0.783	0.9	0.778	0.7805	0.887	1.149	0.731	0.8925	1.2265
YKL116C	NA	0.75	1.398	1.5515	1.448	1.4345	1.3415		2.253	1.895	1.637	1.7485	1.2065
YLR083C	EMP70	1.839	2.3625	2.6075	1.483	1.321	1.4635	1.675	3.5405	2.038	1.0975	1.5375	1.642
YLR440C	NA	0.6505	1.3335	1.227	1.019	1.1715	0.8945	0.918	1.1835	1.016	1.4295	1.157	1.2945
YMR185W	NA	1.256	1.407	0.508	1.8985	1.3285	1.1985		1.065	0.802		1.639	0.964
YNL218W	NA	0.686	1.46	1.531	1.12	1.062	1.2615	1.3025	1.5425	1.6795	1.255	1.2775	1.0575
YNL296W	NA	0.594	1.076	0.993	0.816	0.451	0.583	0.277	0.4715	0.455	0.7045	0.317	0.444
YOR076C	NA	0.7005	1.3385	1.4335	1.157	1.291	1.219	0.562	0.9805	1.0845	1.0705	0.8775	0.981
YPL042C	ssn3	0.5035	0.8575	0.9325	1.0955	1.1745	0.799	0.8025	0.9715	0.8275	0.8165	0.8965	0.7
YPR121W	THI22	0.69	1.5525	1.299	1.4565	1.0945	1.0345	1.0185	1.022	0.892	1.0335	0.989	0.7935
YAL061W	NA				0.1785	0.789	0.7785				2.059	0.37	0.262
YBR199W	KTR4	0.514	1.199	0.84	0.835	1.0795	0.8705	0.938	1.191	1.14	0.75	0.7555	0.8275
YDL090C	ram1	0.707	1.0535	1.1255	1.233	1.248	0.934	0.7015	1.0265	1.354	0.879	1.0685	0.904
YDR200C	NA	0.5475	1.0115	0.9475	0.7365	0.833	0.8405	0.3405	0.4985	1.003	0.8	0.702	1.2845
YDR272W	GLO2	0.6315	0.7155	0.5985	0.448	0.6735	0.4625	0.778	0.6855	1.0655	0.5055	0.4875	1.003
YER006W	NA	2.402	1.9925	2.8325	2.954	0.9785	0.889	2.2985	1.6875	1.618	2.0245	2.4665	1.6405
YGL035C	mig1	0.678	0.746	0.8345	0.842	1.008	0.626	0.333	0.397	0.561	0.6745	0.577	0.4945
YGR132C	PHB1	0.2735	0.4975	0.4775	0.374	0.6635	0.4305	0.411	0.3275	0.414	0.4	0.4615	0.422
YHR140W	NA	0.621	1.0855	0.581	0.944	1.29	0.9485	0.742	1.367	1.163	1.085	1.149	0.874
YJL062W	LAS21	0.803	2.127	1.367	2.0185	1.659	1.381					1.462	1.001
YJL142C	NA	0.457	1.215	0.6685	0.566	0.708	0.5235	0.3855	0.5385	0.4465	0.6055	0.497	0.45
YKL118W	NA		1.887	0.866	1.41	1.678	1.485				1.2035	1.445	1.0845
YLR085C	ARP6	0.632	1.1425	1.009	0.6305	0.6345	0.465	0.8225	0.9645	0.9085	0.6225	0.607	0.766
YLR442C	SIR3		0.885	0.5175	0.6185	1.249	0.882			0.385		0.956	0.84
YMR187C	NA	0.7215	1.495	1.2185	1.2765	1.1895	1.2205	0.937	1.352	1.093	1.3805	1.2355	0.99
YNL220W	ade12	0.3385	0.5535	0.561	1.3315	0.732	0.4325	2.7965	1.158	0.506	0.9375	0.542	0.2895
YNL298W	CLA4	0.788	1.3645	1.04	1.046	0.9485	1.1155	0.623	1.091	0.993	0.768	0.8785	0.8325
YOR078W	NA	1.956	0.89	1.038	0.9935	0.8255	0.7995	0.9805	0.889	1.3405	1.265	1.4805	1.883
YPL044C	NA	2.17	1.4125	1.9335	2.7685	1.1435	1.3145	1.7325	1.2005	1.657	4.0335	4.1135	2.674
YPR123C	NA	0.495	0.557	0.487	0.48	0.4675	0.4235	0.483	0.5395	0.4845	0.524	0.415	0.3405
YAL063C	FLO9
YBR201W	DER1				0.765	0.888
YDL092W	SRP14		0.939	1.0515	0.658	0.773	0.801	0.738	0.5425	1.0465	1.03	0.7735
YDR202C	NA	0.4455	0.7985	0.683	0.458	0.715	0.6545	0.661	0.714	0.896	0.615	0.574	1.184
YDR274C	NA	0.8125	1.154	0.947	1.375	0.543	0.7095	1.2885	1.0435	0.8725	0.8795	0.294	0.2375
YER007W	PAC2		0.321
YGL037C	NA	0.077	0.328	0.095	0.308	1.3365	0.6005	0.9285	0.8895	1.4205	0.4275	0.535	0.6845
YGR134W	NA			0.472	1.039	1.07			0.925	0.895		0.928
YHR142W	CHS7	1.0025	1.167	1.495	1.6745	1.248	1.0795	2.561	2.8255	1.5615	1.644	1.404	1.167
YJL064W	NA	1.269	1.279	1.1845	1.3165	1.171	1.071	0.7855	1.006	1.088	0.964	1.151	0.778
YJL144W	NA				0.476	0.4955	0.3515	0.373	0.2965	0.37	0.4945	0.496	0.382
YKL120W	OAC1	4.8825	3.382	5.8515	2.194	2.036	1.777				8.156	10.005	4.3115
YLR087C	NA	1.15	1.4515	1.461	0.849	1.003	0.769	0.9795	1.6645	1.2745	0.697	1.055	1.115
YLR444C	NA	0.82	1.2365	1.215	1.2805	1.115	1.0895	1.461	1.7105	1.1675	1.403	1.2455	1.095
YMR189W	GCV2		0.899	0.656	2.1375	1.3865	1.049		0.797		1.928	0.955	0.531
YNL222W	SSU72	1.066	1.41	1.766	1.315	1.2765	1.0365	1.3415	2.555	2.0325	1.007	1.471	1.1425
YNL300W	NA	0.856	1.69	1.477	1.7905	1.385	1.719	4.672	7.822	4.533	2.293	3.5025	2.572
YOR080W	NA	0.747	1.1445	1.369	1.3075	1.273	1.1615	1.003	1.505	1.693	1.3615	1.5215	1.5125
YPL046C	ELC1	0.608	1.23	1.162	1.097	1.0575	0.9455	1.209	1.4365	0.9355	0.761	1.2075	0.8975
YPR125W	NA				1.351	0.785						0.823
YAR002W	NA			0.575	0.678	1.166	1.1395		2.782	2.956	0.9475	2.347	1.714
YBR211C	AME1	1.007	1.0975	0.803	0.5425	0.6425	0.683	0.583	0.449	0.584	0.688	0.524	0.719
YDL102W	cdc2		1.265	1.574	1.722	1.0455			1.008	2.018	0.604	1.2135
YDR210W-B	NA									0.595		0.694
YEL019C	MMS21	0.852	1.329	0.95	1.6185	0.7075	0.732	0.923	1.409	1.698	1.856	1.0685	1.203
YER017C	AFG3
YGL047W	NA	0.519	1.032		0.8015	1.37	0.9775				0.9695	0.681	0.819
YGR144W	THI4		2.112		1.553	1.1035					1.048	1.1195
YHR151C	NA	0.961	1.388	1.458	0.9195	0.8295	1.0065	0.7645	0.895	0.721	0.8485	0.5535	0.6805
YJL074C	SMC3										0.946
YKL052C	NA	0.824	1.071	1.154	0.875	0.7735	0.879	1.4295	1.3765	1.326	1.1745	1.052	1.5685
YKL130C	SHE2	1.738	1.022	1.169	1.6705	1.708	1.441		2.458			1.8815	2.376
YLR097C	NA	0.6295	1.2445	1.0475	0.765	0.833	0.6405	0.6725	0.8295	0.6015	0.7635	0.751	0.594
YLR454W	NA	0.778	1.035	0.739	0.609	1.1275	0.859	0.7595	0.914	0.959	0.867	0.7935	0.7275
YMR197C	VTI1	0.673	0.5385	0.496	0.3605	0.8625	0.509	0.4095	0.3385	0.522	0.4205	0.399	0.55
YNL232W	CSL4	1.3025	1.323	1.7155	1.3495	1.237	1.095	1.1425	0.965	1.041	1.1025	1.5305	1.456
YOR010C	TIR2	0.8715	1.5765	1.5645	1.6365	1.466	1.157	1.64	2.063	0.849	1.0885	1.2825	0.7265
YOR090C	PTC5	0.505	1.166	1.0205	0.882	1.066	0.8885	0.798	0.8015	1.0355	0.811	0.7515	0.701
YPL056C	NA	0.846	1.212	1.436	0.959	0.936	0.973	0.7395	1.263	0.7815	1.007	0.9445	0.818
Control	NA
YAR007C	RFA1
YBR213W	met8	0.914	1.012		1.091	0.8305	1.021		1.288		1.033	0.9495	0.8535
YDL104C	QRI7	0.357	0.585	0.533	0.531	0.518	0.5355	0.6445	0.8235	0.726	0.6425	0.534	0.5395
YDR210W-D	NA	0.865	1.672	1.29	1.44	0.92	0.9265	0.3105	0.4595	0.773	0.957	0.606	0.723
YEL020W-A	TIM9	0.7905	0.476	0.53	0.4835	0.541	0.359	0.58	0.7025		0.7555	0.867	0.833
YER019C-A	SBH2	1.481	1.5205	1.452	1.4205	1.244	1.0255	1.0795	1.5155	0.939	0.943	1.2355	1.187
YGL049C	TIF4632	0.652	1.123	1.1705	1.1985	0.932	0.914	0.731	0.8325	1.719	1.0725	0.971	1.0795
YGR146C	NA	0.5485	0.6565	0.6655	0.4345	0.58	0.3955	0.256	0.4345	0.3695	0.5665	0.506	0.3965
YHR153C	SPO16	0.519	1.135	0.682	0.301	0.675	0.533	0.189	0.306	0.37	0.429	0.197	0.286
YJL076W	NET1	0.732	1.738	0.966	1.7465	1.182	1.334	1.064	1.3545	1.227	1.139	1.05	0.6435
YKL053W	NA	0.864	1.407	0.359	1.196	1.2015	0.836			0.152	1.079	1.339	1.0205
YKL132C	NA		2.133		1.3235	1.032	1.3055	0.562	1.548	1.301		1.005	1.043
YLR099C	NA	0.916	1.338	1.631	1.1675	1.3475	1.072	1.277	1.199	1.0795	0.9745	0.8425	1.0585
YLR456W	NA	0.653	0.8115	0.7015	0.486	1.0065	0.6795	1.048	1.055	1.021	0.7835	0.7255	0.837
YMR199W	CLN1	1.02	1.16	0.877	1.0705	0.9385	0.911		0.917	1.357	0.956	1.0645	0.795
YNL234W	NA	3.892	2.2255	4.157	4.569	4.061	2.146	2.187	1.673	1.513	2.913	3.293	2.2945
YOR012W	NA	1.005	1.4835	1.431	0.892	0.982	1.125	0.9425	1.452	1.1005	0.67	0.7365	0.5795
YOR092W	ECM3	0.836	2.075	1.09	1.075	1.0395	1.244		0.978			0.909	0.6205
YPL058C	PDR12	0.732	1.2815	1.1175	1.102	0.765	0.811	0.3705	0.568	0.769	0.91	0.5725	0.6405
NA	NA		0.331
YAR009C	NA	1.0585	1.247	1.275	1.169	0.9795	0.928	0.425	0.5165	0.7445	1.0155	0.666	0.7185
YBR215W	HPC2		0.858	0.775	1.328		1.0985		1.089	0.807	1.054	0.679
YDL106C	grf10	0.6625	1.1885	0.96	1.099	0.9965	0.7995	0.394	0.5555	0.765	0.7285	0.7675	0.5415
YDR212W	tcp1											1.231
YEL022W	GEA2			0.982	1.1445						1	0.767
YER020W	gpa2	0.3385	1.067	0.653	0.4225	0.712	0.5125	0.195	0.177	0.2795	0.315	0.337	0.3395
YGL051W	NA	0.707	1.366	1.139	0.829	0.864	0.764	0.662	0.8835	0.6945	0.8715	0.7235	0.61
YGR148C	RPL24B	2.387	1.902	1.8665	1.6335	1.5985	1.363	1.644	4.182	4.3175	0.911	2.3165	2.589
YHR155W	NA		0.397	1.433	0.859	0.8555	0.7835			0.8305		0.8475
YJL078C	PRY3	1.088	3.3	1.712	1.462	1.062	1.4985				1.223	1.3435	1.0185
YKL055C	OAR1	0.396	1.475	1.298	1.462	1.1065	1.4315	1.1335	1.2205	0.747	1.19	1.7505	1.282
YKL134C	37895		0.797	0.626	0.853	0.9105	1.2865		0.6815	1.242	1.011	0.8245	0.769
YLR101C	NA	0.932	1.9425	1.753	1.435	1.148	0.9325	1.5975	1.723	1.6055	1.186	1.5935	1.1005
YLR458W	NA	1.154	1.124	1.1695	1.33	1.0945	0.9785	1.166	1.2385	0.821	1.1445	1.0505	0.797
YMR201C	RAD14	0.863	1.1005	0.8025	0.696	0.5855	0.594	0.636	0.586	0.704	0.5905	0.6505	0.8715
YNL236W	sin4	1.288	1.229	1.2285	1.4425	1.1275	1.0615	0.9805	1.055	0.9085	1.224	1.116	0.8965
YOR014W	RTS1	0.5675	1.2895	1.0955	0.7015	0.7495	0.5985	0.498	0.587	0.6125	0.571	0.433	0.3665
YOR094W	ARF3	0.931	1.1945	0.888	0.94	0.726	1.0625	0.7735	0.8685	0.705	0.81	1.0985	0.9205
YPL060C-A	NA				0.9035							0.862
NA	NA			0.281
YAR014C	NA
YBR217W	APG12	0.736	1.35	1.001	1.2375	1.115	1.1445	1.0115	1.106	1.307	1.03	1.012	0.95
YDL108W	kin28	1.399	1.293	1.2925	1.186	1.166	1.05	1.442	1.5365	1.528		1	1.177
YDR214W	NA	0.467	1.2565	0.9755	0.8195	1.2205	1.0795	1.38	1.6375	1.57	1.1075	1.243	1.1185
YEL024W	RIP1	0.389	0.931	0.9415	0.752	1.3185	0.8445	0.3715	0.3465	0.2865	0.369	0.6595	0.457
YER022W	SRB4	0.511	1.0455	1.328	0.5705	0.7305	0.47	0.2215	0.2465	0.361	0.353	0.454	0.3135
YGL053W	NA	0.691	0.866	0.757	0.6325	0.6835	0.499	0.4505	0.4675	0.489	0.462	0.5005	0.4155
YGR150C	NA	2.3035	1.828	1.1845	1.1595	1.053	1.5705	0.978	1.8195	1.9625	0.814	1.441	2.3495
YHR157W	rec104	0.859	1.1405	0.642	0.5825	0.763	0.6515	0.7275	0.795	0.418	0.7325	0.4265	0.7985
YJL080C	SCP160					0.963	1.921				1.233
YKL057C	NUP120										0.967
YKL136W	NA	0.66	1.253	0.864	1.0915	1.0295	0.9425	0.517	0.7385	0.767	0.9665	0.9355	0.687
YLR103C	CDC45	0.947	1.871	1.8605	2.872	2.0075	1.998	2.498	4.35	3.9085	2.604	3.373	2.4615
YLR460C	NA	0.3605	0.7415	0.631	0.5435	0.74	0.5015	0.837	0.977	0.924	0.6175	0.5435	0.3815
YMR203W	TOM40	0.341	0.964	1.004	0.733	0.824	0.725	1.062	0.9385	0.6715	0.494	0.5655	0.4075
YNL238W	kex2	0.7665	2.091	2.162	1.6975	1.2365	1.0105	1.6905	2.2355	1.7605	2.133	1.498	1.325
YOR016C	ERP4	0.6995	1.442	1.3945	1.0105	0.9715	0.89	1.552	2.2525	1.1665	0.931	0.967	0.7705
YOR096W	RPS7A	1.8415	2.297	2.5425	1.903	1.775	1.962	2.582	5.4985	3.881	1.786	2.9775	3.37
YPL061W	ALD6	0.4095	1.1425	1.2415	0.724	1.5775	1.2215	0.1545	0.2365	0.1655	0.2535	1.112	0.917
[truncated: 4,401 more rows]
