# Supplementary material for: Ras and Gpa2 Mediate One Branch of a Redundant Glucose Signaling Pathway in Yeast
Source: PLoS Biol. 2004 May 11;2(5):e128. doi: 10.1371/journal.pbio.0020128 (PMC406390; doi:10.1371/journal.pbio.0020128)
Supplement: Table S3 — The set of genes, specified by their SGD designation, comprising each of the gene expression classes listed in Table 1 and diagrammed in Figure 2, is listed for each class. The table is a tab-delimited text file. (29 KB TXT). [file pbio.0020128.st003.txt]

ClassI	ClassII	ClassIII	ClassIV	ClassV	ClassVI	ClassVII	ClassVIII
YAL019W	YBL004W	YAL007C	YBR114W	YAL016W	YAL049C	YBR097W	YAL014C
YAL025C	YBL014C	YBL002W	YBR213W	YAL034C	YAR031W	YBR234C	YAL017W
YAL033W	YBL068W	YBL031W	YDR219C	YBL022C	YBL067C	YCR075C	YAL048C
YAL035W	YBR085W	YBR087W	YER114C	YBL058W	YBR026C	YDL076C	YAL051W
YAL036C	YBR142W	YBR088C	YGR276C	YBL078C	YBR053C	YDR027C	YAL060W
YAL059W	YCR035C	YBR089W	YHR168W	YBR052C	YBR056W	YDR063W	YAR035W
YBL024W	YCR043C	YDL158C	YIR011C	YBR090C	YBR076W	YDR284C	YAR044W
YBL028C	YDL031W	YDR180W	YJL143W	YBR137W	YBR111C	YDR376W	YBL011W
YBL039C	YDL050C	YGL061C	YJR133W	YBR139W	YBR116C	YGL190C	YBL015W
YBL072C	YDL111C	YGL224C	YKL044W	YBR170C	YBR117C	YGL198W	YBL059W
YBL076C	YDR075W	YGR105W	YKL046C	YBR204C	YBR126C	YGL242C	YBL066C
YBR002C	YDR245W	YGR109C	YKL049C	YBR223C	YBR128C	YGR026W	YBL084C
YBR017C	YDR361C	YHR123W	YKL061W	YBR225W	YBR169C	YGR077C	YBL086C
YBR021W	YDR399W	YHR153C	YLR087C	YBR235W	YBR229C	YGR222W	YBL105C
YBR029C	YDR482C	YIL016W	YLR368W	YBR273C	YBR240C	YGR225W	YBR036C
YBR031W	YER036C	YIL131C	YLR403W	YCL052C	YBR241C	YKL007W	YBR050C
YBR034C	YER082C	YJL002C	YML130C	YCR068W	YBR285W	YKL013C	YBR051W
YBR061C	YGL246C	YJL072C	YMR021C	YDL097C	YBR286W	YKL194C	YBR077C
YBR078W	YGR093W	YJR076C	YMR187C	YDL107W	YCL008C	YKL213C	YBR132C
YBR084W	YGR124W	YJR118C	YMR265C	YDL113C	YCL033C	YKR003W	YBR150C
YBR106W	YGR155W	YKL113C	YMR266W	YDL126C	YCL042W	YKR051W	YBR179C
YBR121C	YGR191W	YLR103C	YNL240C	YDL169C	YDL022W	YLR011W	YBR200W
YBR143C	YGR229C	YLR183C	YNL245C	YDL197C	YDL085W	YLR093C	YBR207W
YBR154C	YHL011C	YLR212C	YOL078W	YDR030C	YDL110C	YLR118C	YBR262C
YBR162C	YHL039W	YML027W	YOR171C	YDR059C	YDL188C	YLR265C	YBR269C
YBR189W	YIL064W	YML036W	YOR172W	YDR096W	YDL204W	YLR290C	YBR290W
YBR238C	YIL118W	YML038C	YOR327C	YDR122W	YDL218W	YLR408C	YBR298C
YBR247C	YIL130W	YML052W	YPL151C	YDR168W	YDL223C	YML110C	YCL039W
YBR249C	YJL039C	YML124C	YPL213W	YDR200C	YDR074W	YMR072W	YCL041C
YBR252W	YJL098W	YMR001C	YAR068W	YDR256C	YDR100W	YMR092C	YCL044C
YBR261C	YJL109C	YMR144W	YBL103C	YDR286C	YDR204W	YMR267W	YCR008W
YBR267W	YJL133W	YNL090W	YDL170W	YDR287W	YDR223W	YNL246W	YCR026C
YBR271W	YJL198W	YNL129W	YDR006C	YDR293C	YDR272W	YNL257C	YCR033W
YBR283C	YJL200C	YNL222W	YDR081C	YDR394W	YDR358W	YNR040W	YCR045C
YCL031C	YJL208C	YNL300W	YDR103W	YDR411C	YDR368W	YOL038W	YCR089W
YCL037C	YJR003C	YNR009W	YDR147W	YDR479C	YDR506C	YOR131C	YCR096C
YCL054W	YJR064W	YOR073W	YER088C	YER017C	YDR513W	YOR155C	YDL007W
YCL058C	YJR072C	YOR074C	YFL021W	YER021W	YDR533C	YPR028W	YDL010W
YCL059C	YKL078W	YOR144C	YGL071W	YER063W	YDR536W	YAL068C	YDL013W
YCL065W	YKL082C	YPL256C	YGL107C	YFR004W	YER121W	YBR302C	YDL020C
YCR016W	YKL125W	YPR046W	YGL203C	YGL011C	YER179W	YCL049C	YDL035C
YCR034W	YKL191W	YPR118W	YIR023W	YGL153W	YFL006W	YDR285W	YDL045C
YCR057C	YKL205W	YAR008W	YMR069W	YGL154C	YFL007W	YDR350C	YDL048C
YCR072C	YKR056W	YBR104W	YMR216C	YGL180W	YGL010W	YDR391C	YDL054C
YCR087W	YLR068W	YDL003W	YNL027W	YGL208W	YGL104C	YEL028W	YDL070W
YCR090C	YLR106C	YDL241W	YPL204W	YGL227W	YGR008C	YEL049W	YDL106C
YDL014W	YLR223C	YHR094C	YPL229W	YGL237C	YGR019W	YFL062W	YDL115C
YDL036C	YLR336C	YHR154W	YPR009W	YGR048W	YGR043C	YGL248W	YDL123W
YDL051W	YLR384C	YJR057W	YDL074C	YGR132C	YGR044C	YGR092W	YDL147W
YDL060W	YLR401C	YKL089W	YDR526C	YGR133W	YGR052W	YGR136W	YDL159W
YDL061C	YML096W	YLR420W	YKR025W	YHR002W	YGR053C	YGR263C	YDL176W
YDL063C	YMR212C	YLR452C	YLL004W	YHR009C	YGR086C	YHL046C	YDL194W
YDL075W	YMR223W	YML021C	YLR226W	YHR161C	YGR088W	YHL047C	YDL200C
YDL081C	YNL022C	YMR292W	YLR407W	YHR180W	YGR144W	YHL048W	YDL231C
YDL082W	YNL050C	YNR044W	YML006C	YIL077C	YGR201C	YHR112C	YDL234C
YDL083C	YNL065W	YOL149W	YML108W	YIL097W	YGR236C	YIL023C	YDL237W
YDL117W	YNL124W	YPL010W	YNL123W	YIL105C	YGR248W	YIL028W	YDL238C
YDL121C	YNL132W	YPL241C	YNL164C	YIL113W	YGR256W	YIL176C	YDR001C
YDL122W	YNL299W	YPL267W	YNL186W	YIL154C	YHL030W	YIR001C	YDR019C
YDL130W	YNL308C	YPR175W	YNL232W	YIL157C	YHR033W	YIR044C	YDR028C
YDL148C	YOL052C	YBL009W	YOR098C	YJL003W	YHR075C	YJL099W	YDR034C
YDL150W	YOL079W	YBR166C	YOR116C	YJL036W	YHR080C	YJL223C	YDR039C
YDL153C	YOL115W	YDR013W	YOR360C	YJL185C	YHR087W	YKL185W	YDR041W
YDL167C	YOR021C	YDR400W	YPR126C	YJL206C	YHR104W	YLR461W	YDR068W
YDL191W	YOR056C	YDR503C	YDL182W	YJL210W	YHR106W	YML132W	YDR082W
YDL192W	YOR101W	YER069W	YER148W	YJR149W	YHR139C	YNR076W	YDR089W
YDL201W	YOR129C	YFL047W	YHR179W	YKL034W	YHR140W	YPL088W	YDR090C
YDL208W	YOR145C	YGL021W	YJL014W	YKL094W	YIL033C	YPL110C	YDR128W
YDL209C	YOR146W	YGL204C	YJL174W	YKL124W	YIL124W	YPR077C	YDR129C
YDL213C	YOR201C	YGL243W	YKL004W	YKL157W	YIR036C	YAL030W	YDR151C
YDR002W	YOR252W	YHR149C	YKL110C	YKL195W	YIR037W	YBL001C	YDR160W
YDR021W	YOR375C	YML011C	YKR071C	YKR067W	YIR038C	YCR004C	YDR182W
YDR035W	YPL082C	YMR215W	YLR214W	YLL020C	YJL045W	YCR011C	YDR186C
YDR037W	YPL126W	YOL090W	YLR332W	YLR001C	YJL163C	YDR107C	YDR216W
YDR045C	YPL146C	YOR026W	YMR091C	YLR149C	YJL164C	YDR196C	YDR227W
YDR060W	YPR125W	YOR305W	YNL023C	YLR216C	YJR019C	YDR202C	YDR255C
YDR083W	YPR142C	YPL255W	YOR204W	YLR219W	YJR036C	YDR229W	YDR258C
YDR087C	YPR190C	YBL057C	YPR094W	YLR248W	YJR044C	YER058W	YDR262W
YDR091C	YBR091C	YDR133C	YBR069C	YLR259C	YJR094C	YER059W	YDR265W
YDR101C	YBR195C	YDR228C	YDR232W	YLR311C	YJR096W	YFR044C	YDR282C
YDR120C	YBR242W	YGL019W	YEL038W	YLR312C	YJR156C	YGL047W	YDR296W
YDR144C	YDL092W	YGR117C	YML122C	YLR345W	YKL151C	YGL084C	YDR313C
YDR152W	YDL166C	YJL071W	YMR129W	YLR362W	YKL187C	YGL206C	YDR389W
YDR161W	YDR062W	YKL057C	YMR300C	YLR425W	YLL026W	YGR112W	YDR406W
YDR165W	YDR489W	YKL106W	YNL140C	YMR031C	YLR070C	YGR194C	YDR408C
YDR172W	YEL018W	YLR141W	YPL026C	YMR086W	YLR080W	YGR284C	YDR423C
YDR184C	YER140W	YLR208W	YPL105C	YMR103C	YLR164W	YKL193C	YDR462W
YDR190C	YER146W	YLR411W	YPL106C	YMR114C	YLR178C	YKL215C	YDR463W
YDR266C	YGL009C	YNL289W	YPL179W	YMR139W	YLR251W	YKR065C	YDR481C
YDR280W	YGL012W	YPR050C	YBR065C	YMR156C	YLR252W	YLR028C	YDR485C
YDR299W	YGL050W	YBR070C	YDR054C	YMR165C	YLR270W	YMR087W	YDR505C
YDR300C	YGL111W	YDR047W	YEL006W	YMR181C	YLR273C	YMR099C	YDR517W
YDR312W	YGR004W	YGL200C	YEL063C	YMR201C	YLR348C	YOL087C	YDR540C
YDR321W	YGR035C	YJL173C	YFL050C	YMR206W	YLR356W	YOR230W	YEL012W
YDR324C	YGR081C	YKR027W	YGR013W	YMR311C	YML004C	YPL003W	YEL035C
YDR339C	YGR177C	YLR210W	YHR205W	YNL093W	YML070W	YPL104W	YEL064C
YDR341C	YHL013C	YMR078C	YLR016C	YNL127W	YML100W	YPR149W	YER033C
YDR365C	YHR081W	YMR198W	YOL068C	YNL156C	YML128C	YBR127C	YER040W
YDR395W	YHR088W	YNL262W	YPL159C	YNL194C	YMR053C	YBR159W	YER047C
YDR412W	YJL212C	YNL273W	YPR085C	YNL241C	YMR118C	YBR227C	YER061C
YDR413C	YLR215C	YOR247W	YCR028C	YNL305C	YMR152W	YCR044C	YER064C
YDR417C	YLR229C	YFL037W	YGR186W	YNR007C	YMR169C	YDL226C	YER079W
YDR418W	YLR285W	YGL241W	YJR067C	YOL044W	YMR174C	YDR226W	YER104W
YDR429C	YNL231C	YGR108W	YMR153W	YOL048C	YMR250W	YFL017C	YER115C
YDR449C	YOR297C	YHL003C	YNL005C	YOL060C	YMR271C	YFR025C	YER141W
YDR454C	YPL038W	YIL001W	YNL076W	YOL099C	YMR304W	YGL106W	YER144C
YDR465C	YPL237W	YIL158W	YNL275W	YOR003W	YMR322C	YGL137W	YER162C
YDR471W	YPL245W	YKL119C	YNR023W	YOR027W	YMR323W	YHR127W	YFL004W
YDR472W	YPR016C	YKL127W	YOR048C	YOR031W	YNL009W	YHR174W	YFL034W
YDR496C	YAL040C	YLR100W	YOR213C	YOR052C	YNL045W	YJR144W	YFL041W
YDR500C	YBL070C	YMR032W	YBR130C	YOR070C	YNL115C	YKL219W	YFL044C
YEL026W	YBR266C	YNL130C	YDR042C	YOR162C	YNL173C	YKR074W	YFL052W
YEL040W	YDL062W	YOR038C	YDR123C	YOR363C	YNL196C	YLR181C	YFR029W
YEL055C	YDL152W	YDR279W	YKL040C	YPL084W	YNL200C	YLR404W	YFR040W
YER002W	YGR160W	YER016W	YKL186C	YPL087W	YNL270C	YML012W	YFR052W
YER006W	YGR265W	YHR172W	YLR298C	YPL230W	YNR034W	YML107C	YGL003C
YER009W	YJL087C	YJL091C	YMR038C	YPR026W	YOL024W	YMR183C	YGL013C
YER043C	YJR002W	YJR015W	YOL029C	YBL045C	YOL032W	YMR199W	YGL048C
YER055C	YKL018W	YMR048W	YOR226C	YBR001C	YOL065C	YNL263C	YGL072C
YER056C	YKL177W	YOL102C	YBL042C	YBR039W	YOL082W	YOR164C	YGL093W
YER074W	YNL105W	YPL124W	YBR105C	YBR212W	YOL083W	YOR265W	YGL128C
YER110C	YOR068C	YDL101C	YDL038C	YBR221C	YOL096C	YPL163C	YGL163C
YER126C	YBL036C	YKL045W	YDL039C	YCR062W	YOL150C	YPR036W	YGL166W
YER127W	YDR514C	YLR313C	YLR237W	YDL215C	YOL151W	YPR131C	YGL167C
YER131W	YGL064C	YML102W	YNL268W	YDR036C	YOL153C	YPR188C	YGL173C
YER137C	YGL195W	YNL291C	YNR018W	YDR104C	YOR018W	YBL075C	YGL186C
YER156C	YHR126C	YOR301W	YOR338W	YDR148C	YOR072W	YBR072W	YGL193C
YER171W	YJL104W	YPL208W	YDR297W	YDR150W	YOR086C	YDR070C	YGL219C
YFL001W	YLR343W		YDR483W	YDR166C	YOR125C	YDR154C	YGL228W
YFL002C	YMR244W		YER105C	YDR247W	YOR161C	YDR155C	YGR009C
YFL022C	YPL207W		YGL255W	YDR270W	YOR173W	YDR531W	YGR032W
YFL023W	YPL238C		YGR234W	YDR409W	YOR176W	YER096W	YGR057C
YFL045C	YCL002C		YKR042W	YDR436W	YOR185C	YER185W	YGR069W
YFR001W	YDR331W		YPL058C	YDR443C	YOR186W	YGR180C	YGR102C
YFR009W	YGR251W		YBR257W	YDR525W	YOR215C	YGR203W	YGR110W
YFR032C	YIL008W		YIL142W	YGL002W	YOR289W	YJR025C	YGR184C
YGL016W	YKL008C		YJL008C	YGL146C	YOR388C	YKL149C	YGR197C
YGL029W	YML097C		YJL035C	YGL165C	YPL004C	YLR043C	YGR207C
YGL070C	YMR312W		YNL087W	YGR067C	YPL017C	YML008C	YGR246C
YGL076C	YOL128C		YOR311C	YGR141W	YPL036W	YMR148W	YGR249W
YGL078C	YOL142W		YOR335C	YGR142W	YPL113C	YMR175W	YGR258C
YGL097W	YGL148W		YDL017W	YGR174C	YPL123C	YNL280C	YGR268C
YGL099W	YKR063C		YDR348C	YGR243W	YPL186C	YNL307C	YGR274C
YGL103W	YOL011W		YGR061C	YHL024W	YPL247C	YNR056C	YGR289C
YGL120C	YPL157W		YNL233W	YHR001W	YPL276W	YPL223C	YHL021C
YGL147C	YPL212C		YOR195W	YHR150W	YPR098C	YPR128C	YHR050W
YGL171W	YPR048W		YPL034W	YHR202W	YPR127W	YCR066W	YHR078W
YGL225W	YAL023C		YDR527W	YIL065C	YPR192W	YDL021W	YHR082C
YGR072W	YDR210W		YEL046C	YIL120W	YBR016W	YDL119C	YHR102W
YGR083C	YLR272C		YKR099W	YIL125W	YCR038C	YDL230W	YHR131C
YGR090W	YMR013C		YLR278C	YJL137C	YDL224C	YER188W	YHR146W
YGR094W	YNL290W		YML081W	YJR148W	YDR058C	YGR277C	YHR156C
YGR095C	YOL031C		YNL201C	YKL067W	YDR246W	YHL017W	YHR160C
YGR103W	YOR033C		YNR015W	YKL148C	YDR359C	YJL016W	YHR176W
YGR118W	YDR309C			YKL217W	YDR477W	YJL154C	YIL005W
YGR123C	YDR441C			YKR046C	YDR490C	YJR155W	YIL010W
YGR128C	YHL029C			YLL041C	YER010C	YKL052C	YIL022W
YGR145W	YLR084C			YLR327C	YER119C	YLR120C	YIL036W
YGR148C	YLR437C			YLR438W	YER178W	YLR376C	YIL046W
YGR151C	YOL137W			YML057W	YFL042C	YLR442C	YIL048W
YGR152C	YOR154W			YML120C	YGL046W	YMR289W	YIL050W
YGR158C				YMR018W	YHR074W	YNL265C	YIL054W
YGR159C				YMR081C	YIL006W	YOL107W	YIL075C
YGR173W				YMR280C	YKL198C	YOR044W	YIL088C
YGR185C				YNL012W	YLR091W	YOR291W	YIL112W
YGR187C				YNL055C	YML013W	YPL246C	YIL146C
YGR195W				YNL073W	YMR119W	YBL029W	YIL152W
YGR200C				YNL117W	YOR042W	YBL098W	YIR002C
YGR214W				YNL237W	YOR113W	YBR093C	YIR018W
YGR245C				YNL242W	YOR177C	YDL179W	YIR025W
YGR264C				YNR001C	YPR091C	YDR261C	YIR029W
YGR272C				YNR002C	YBR133C	YHL035C	YJL023C
YGR280C				YOL026C	YBR296C	YHR022C	YJL042W
YGR283C				YOL081W	YDL104C	YIL029C	YJL047C
YHL001W				YOR100C	YDR221W	YIR043C	YJL066C
YHL015W				YOR138C	YER028C	YJL082W	YJL093C
YHR019C				YOR245C	YFL054C	YKL096W	YJL094C
YHR020W				YOR348C	YGL134W	YKL161C	YJL102W
YHR052W				YPL006W	YGL189C	YLR429W	YJL103C
YHR062C				YPL134C	YGR227W	YNL057W	YJR045C
YHR064C				YPL200W	YHR124W	YOR137C	YJR049C
YHR065C				YPL201C	YIL051C	YPL075W	YJR091C
YHR066W				YPL265W	YLL052C	YPR078C	YJR093C
YHR068W				YPR001W	YLL053C	YAL028W	YKL020C
YHR069C				YAL008W	YNL243W	YBR003W	YKL038W
YHR085W				YAL054C	YNL334C	YCL057W	YKL043W
YHR089C				YBR024W	YOR343C	YCR030C	YKL133C
YHR128W				YBR045C	YOR382W	YHR194W	YKL146W
YHR144C				YBR046C	YBR108W	YIR014W	YKL171W
YHR148W				YCL034W	YBR197C	YJL070C	YKL175W
YHR169W				YCR010C	YCL038C	YJL199C	YKL203C
YHR170W				YDL019C	YER134C	YJR039W	YKR021W
YHR196W				YDL046W	YGL259W	YLL023C	YKR050W
YHR197W				YDL078C	YGR126W	YLR072W	YKR080W
YHR201C				YDL132W	YGR137W	YMR196W	YLL015W
YHR208W				YDL142C	YIL144W	YMR262W	YLL019C
YIL019W				YDL174C	YJR017C	YNL321W	YLR058C
YIL020C				YDL199C	YLR393W	YOR002W	YLR117C
YIL052C				YDR018C	YMR278W	YOR163W	YLR122C
YIL078W				YDR329C	YNL286W	YBR071W	YLR123C
YIL079C				YDR330W	YNL328C	YBR161W	YLR142W
YIL091C				YDR430C	YOL158C	YBR265W	YLR176C
YIL096C				YER080W	YBL101C	YDR233C	YLR189C
YIL103W				YER101C	YDL206W	YEL002C	YLR191W
YIL104C				YER136W	YDR218C	YGL116W	YLR193C
YIL110W				YFR006W	YDR387C	YGR062C	YLR228C
YIL127C				YFR045W	YFR008W	YGR131W	YLR247C
YIL128W				YGL053W	YGR100W	YHR192W	YLR267W
YIL133C				YGL081W	YJL005W	YLR353W	YLR357W
YIR012W				YGL156W	YKL065C	YMR071C	YLR358C
YIR026C				YGR130C	YLL025W	YMR222C	YLR371W
YJL010C				YGR146C	YLR031W	YNL160W	YLR374C
YJL011C				YGR244C	YLR165C	YOR278W	YLR375W
YJL033W				YHR008C	YNL025C	YPL065W	YLR450W
YJL050W				YHR037W	YNL159C	YAR027W	YML034W
YJL069C				YHR057C	YDL023C	YER039C	YML095C
YJL111W				YHR096C	YDL024C	YGL121C	YML118W
YJL122W				YHR171W	YDR534C	YGR080W	YML129C
YJL125C				YIL087C	YER054C	YGR143W	YMR004W
YJL136C				YIL099W	YJR115W	YGR178C	YMR027W
YJL138C				YIL160C	YKL035W	YHL018W	YMR089C
YJL148W				YJL068C	YLR258W	YHL044W	YMR100W
YJL177W				YJR033C	YLR446W	YJL017W	YMR135C
YJL179W				YKL091C	YML072C	YLR417W	YMR155W
YJR016C				YKL093W	YPR160W	YMR068W	YMR167W
YJR024C				YKL100C	YPR172W	YNL259C	YMR168C
YJR041C				YKL188C	YBR047W	YBR014C	YMR188C
YJR042W				YKR058W	YDR032C	YBR176W	YMR189W
YJR063W				YLL040C	YGR255C	YGL059W	YMR191W
YJR069C				YLR151C	YHR137W	YJR099W	YMR213W
YJR070C				YLR218C	YJL055W	YMR029C	YMR291W
YJR097W				YLR284C	YJR073C	YMR060C	YMR302C
YJR123W				YML030W	YJR159W	YNL079C	YNL006W
YJR124C				YML042W	YKL221W	YOR087W	YNL034W
YJR132W				YMR110C	YNL148C	YOR118W	YNL047C
YKL006W				YMR150C	YNR030W	YPL161C	YNL054W
YKL009W				YMR160W	YDR388W	YAR020C	YNL063W
YKL014C				YMR210W	YER027C	YFR047C	YNL074C
YKL021C				YMR297W	YFR021W	YGR294W	YNL077W
YKL027W				YOL129W	YGL082W	YIR041W	YNL094W
YKL056C				YOR054C	YGR237C	YJL161W	YNL161W
YKL081W				YOR180C	YHL019C	YKL164C	YNL193W
YKL083W				YOR228C	YJR065C	YKL224C	YNL278W
YKL099C				YPL154C	YOL073C	YKR005C	YNL295W
YKL120W				YPL222W	YOR181W	YLR006C	YNR031C
YKL143W				YPR081C	YPL127C	YLR241W	YNR045W
YKL144C				YPR155C	YPR066W	YBR193C	YNR047W
YKL154W				YBL048W	YAR071W	YDL072C	YNR063W
YKL156W				YBR059C	YBR301W	YDR197W	YNR064C
YKL172W				YBR280C	YCR036W	YDR294C	YNR073C
YKL180W				YCL040W	YGL087C	YEL004W	YOL013C
YKL181W				YCR069W	YGL261C	YER053C	YOL025W
YKL216W				YDL091C	YHL028W	YGL037C	YOL036W
YKR024C				YDR171W	YIL108W	YMR025W	YOL045W
YKR026C				YDR456W	YIR039C	YPR147C	YOL051W
YKR036C				YDR516C	YLR037C	YCR098C	YOL111C
YKR060W				YER004W	YLR431C	YDR315C	YOL116W
YKR081C				YER094C	YCR105W	YEL073C	YOR014W
YKR092C				YER152C	YDL222C	YGL240W	YOR015W
YKR094C				YER182W	YEL020C	YLR047C	YOR019W
YLL008W				YFL029C	YIL166C	YML119W	YOR022C
YLL011W				YFR014C	YKL050C	YMR171C	YOR023C
YLL034C				YFR024C	YKL107W	YPR079W	YOR035C
YLL035W				YFR050C	YLR349W	YBR011C	YOR036W
YLL036C				YGR231C	YMR035W	YCL047C	YOR040W
YLL044W				YHR016C	YMR056C	YCR013C	YOR117W
YLL045C				YHR138C	YOL084W	YCR067C	YOR128C
YLR002C				YHR195W	YDL239C	YDR488C	YOR141C
YLR003C				YJL141C	YGL233W	YER023W	YOR191W
YLR008C				YJL142C	YGR127W	YJL044C	YOR197W
YLR009W				YJL144W	YIL062C	YDR539W	YOR219C
YLR014C				YJR126C	YMR197C	YER175C	YOR220W
YLR022C				YKL142W	YNR035C	YJR010W	YOR244W
YLR029C				YKR049C	YOR223W	YLR137W	YOR261C
YLR048W				YLR102C	YOR292C	YLR306W	YOR322C
YLR051C				YLR271W	YPR037C	YNL011C	YOR324C
YLR057W				YLR324W	YFR018C	YNR065C	YOR329C
YLR060W				YMR253C	YGL004C	YOR193W	YOR358W
YLR061W				YNL007C	YGL161C		YOR371C
YLR062C				YNL195C	YLL007C		YOR377W
YLR063W				YNL202W	YLR280C		YPL020C
YLR065C				YNR036C	YOR090C		YPL022W
YLR073C				YOL071W	YPL270W		YPL023C
YLR083C				YOL110W	YDR474C		YPL055C
YLR129W				YOR328W	YHL050C		YPL057C
YLR146C				YPL114W	YHR105W		YPL107W
YLR147C				YPL119C	YHR175W		YPL133C
YLR167W				YPL219W	YHR218W		YPL180W
YLR175W				YPR115W	YIL153W		YPL190C
YLR186W				YCR061W	YJL020C		YPL224C
YLR196W				YDL214C	YPL018W		YPL248C
YLR197W				YDR466W	YDR248C		YPR019W
YLR198C				YER015W	YEL041W		YPR023C
YLR221C				YFL043C	YHR178W		YPR030W
YLR222C				YGL006W	YJL217W		YPR049C
YLR243W				YGL197W	YJR095W		YPR053C
YLR262C				YGL205W	YLR152C		YPR061C
YLR264W				YGR205W	YNL274C		YPR093C
YLR276C				YGR250C	YPR002W		YPR106W
YLR287C				YHR113W	YBR183W		YPR109W
YLR293C				YHR198C	YCR104W		YPR111W
YLR316C				YIL017C	YFL020C		YPR140W
YLR325C				YIL055C	YFL033C		YPR153W
YLR333C				YIL057C	YIL107C		YPR154W
YLR367W				YIL155C	YJL132W		YAR029W
YLR372W				YJL089W	YLR144C		YBL033C
YLR397C				YKL150W	YPL257W		YBR180W
YLR405W				YKR009C	YDR384C		YBR244W
YLR406C				YLR281C	YEL057C		YBR255W
YLR409C				YML089C	YFR053C		YCL012W
YLR432W				YMR107W	YOR120W		YCL017C
YLR435W				YOR084W	YOR121C		YCR102C
YLR448W				YOR142W	YOR285W		YCR106W
YLR449W				YOR152C	YOR374W		YDL242W
YLR455W				YOR273C			YDL243C
YML018C				YPL054W			YDR003W
YML022W				YPL147W			YDR132C
YML043C				YPR150W			YDR135C
YML056C				YBL047C			YDR278C
YML073C				YBL050W			YDR453C
YML077W				YBR151W			YDR480W
YML080W				YCR046C			YEL044W
YML093W				YCR082W			YER142C
YML094W				YDR142C			YER143W
YML105C				YDR169C			YER161C
YML106W				YDR335W			YFL056C
YML113W				YDR435C			YFL057C
YML125C				YDR530C			YFR039C
YMR014W				YFL016C			YGL090W
YMR049C				YFR007W			YGL091C
YMR093W				YFR017C			YGL114W
YMR108W				YGL181W			YGL122C
YMR123W				YGR253C			YGL127C
YMR128W				YHL002W			YGL252C
YMR131C				YIL059C			YGL254W
YMR142C				YIR003W			YGR002C
YMR143W				YJL100W			YGR010W
YMR146C				YLR207W			YGR011W
YMR217W				YMR140W			YGR022C
YMR229C				YNL329C			YGR134W
YMR230W				YOR256C			YGR223C
YMR235C				YOR352W			YGR281W
YMR239C				YPL031C			YHL036W
YMR242C				YPL164C			YHR006W
YMR243C				YPL260W			YHR111W
YMR259C				YBL095W			YHR199C
YMR260C				YBL099W			YHR200W
YMR269W				YBR068C			YIL167W
YMR290C				YDL004W			YIL168W
YMR305C				YDL067C			YJL031C
YMR308C				YDL079C			YJL056C
YMR309C				YDR377W			YJL101C
YMR321C				YDR529C			YJL155C
YNL001W				YEL024W			YJL220W
YNL002C				YER024W			YJL221C
YNL004W				YFL030W			YJR004C
YNL016W				YFR033C			YJR011C
YNL035C				YGL187C			YJR087W
YNL044W				YGL191W			YJR122W
YNL061W				YGR182C			YKL032C
YNL062C				YGR183C			YKL086W
YNL069C				YHR051W			YKL087C
YNL075W				YIR024C			YKL105C
YNL096C				YJL166W			YKL162C
YNL110C				YJR121W			YKR052C
YNL112W				YMR002W			YKR066C
YNL113W				YNL052W			YLL049W
YNL114C				YPL271W			YLL060C
YNL119W				YPR082C			YLR019W
YNL141W				YBL005W			YLR055C
YNL151C				YBR270C			YLR108C
YNL153C				YCR021C			YLR133W
YNL162W				YDL233W			YLR299W
YNL174W				YDR061W			YLR346C
YNL175C				YER067W			YLR427W
YNL182C				YGL096W			YLR460C
YNL207W				YGR209C			YML007W
YNL209W				YHR017W			YML032C
YNL247W				YHR027C			YML088W
YNL248C				YKL012W			YML116W
YNL255C				YKL218C			YMR017W
YNL256W				YKR012C			YMR115W
YNL292W				YKR014C			YNL008C
YNL301C				YKR088C			YNL053W
YNL302C				YLL039C			YNL134C
YNL313C				YLR079W			YNL155W
YNR003C				YLR177W			YNL176C
YNR012W				YLR203C			YNL212W
YNR024W				YLR369W			YNL260C
YNR025C				YNL317W			YNR014W
YNR038W				YBR033W			YOL028C
YNR053C				YDL029W			YOL047C
YNR054C				YDL066W			YOL067C
YOL010W				YDL181W			YOL100W
YOL021C				YDR231C			YOR049C
YOL022C				YFL018C			YOR107W
YOL039W				YFR011C			YPL171C
YOL041C				YFR049W			YPL202C
YOL056W				YGR031W			YPL215W
YOL061W				YHR136C			YPR024W
YOL077C				YKL016C			YPR025C
YOL080C				YMR281W			YPR067W
YOL092W				YOR065W			YBR201W
YOL093W				YPL078C			YBR237W
YOL094C				YPL109C			YBR260C
YOL097C				YPR083W			YBR272C
YOL124C				YPR182W			YCL043C
YOL127W				YPR191W			YCL051W
YOL139C				YBL112C			YDL071C
YOL144W				YDR476C			YDR251W
YOR004W				YDR510W			YDR349C
YOR006C				YER008C			YEL074W
YOR046C				YFR016C			YER076C
YOR051C				YGR270W			YER166W
YOR061W				YIR006C			YER167W
YOR078W				YJR117W			YFL049W
YOR095C				YJR151C			YFR022W
YOR096W				YKL199C			YGL049C
YOR108W				YLR206W			YGR042W
YOR143C				YLR370C			YGR154C
YOR159C				YMR030W			YIL013C
YOR168W				YOR132W			YJL149W
YOR206W				YPL015C			YJR021C
YOR210W				YPR040W			YJR052W
YOR212W				YPR075C			YJR161C
YOR224C				YAL062W			YKL042W
YOR234C				YAR042W			YKL064W
YOR241W				YBL049W			YKR105C
YOR243C				YBR102C			YLL051C
YOR246C				YDR029W			YLR465C
YOR253W				YFL055W			YML117W
YOR260W				YGR101W			YML133C
YOR271C				YGR235C			YMR020W
YOR272W				YJL067W			YMR104C
YOR276W				YJR035W			YMR180C
YOR277C				YKL002W			YMR184W
YOR281C				YLR173W			YMR200W
YOR287C				YNL081C			YMR232W
YOR293W				YOR149C			YNL078W
YOR294W				YOR347C			YNL223W
YOR309C				YOR386W			YNL293W
YOR310C				YBR230C			YNL294C
YOR340C				YGL080W			YNL322C
YOR341W				YGL196W			YOL159C
YOR342C				YIL136W			YOL161C
YOR359W				YJR061W			YOR043W
YOR361C				YLL009C			YOR208W
YOR369C				YLR174W			YOR267C
YPL012W				YLR304C			YPL070W
YPL030W				YLR377C			YPL089C
YPL043W				YML054C			YPL176C
YPL050C				YMR034C			YPL272C
YPL081W				YOL053W			YPR045C
YPL086C				YOL147C			YPR195C
YPL090C				YPR006C			YBL007C
YPL093W				YPR151C			YBL037W
YPL108W				YBL041W			YBL089W
YPL129W				YBL064C			YBR274W
YPL131W				YBR062C			YCL064C
YPL143W				YDR069C			YDL053C
YPL160W				YDR105C			YDL138W
YPL178W				YER012W			YDR405W
YPL183C				YER093C			YDR444W
YPL198W				YKL145W			YEL067C
YPL210C				YML092C			YER186C
YPL211W				YMR040W			YFL013C
YPL217C				YMR314W			YGL023C
YPL226W				YOL133W			YGL045W
YPL227C				YOR362C			YGL056C
YPL235W				YPL059W			YGL062W
YPL239W				YDR306C			YGL136C
YPL243W				YDR363W			YGL140C
YPL249C				YHR004C			YGL194C
YPL263C				YJL053W			YGR204W
YPL266W				YJL059W			YHR028C
YPL273W				YKL126W			YHR135C
YPR010C				YKR017C			YHR188C
YPR033C				YOR097C			YIL080W
YPR041W				YPL005W			YIL156W
YPR060C				YPL120W			YJL021C
YPR102C				YPL196W			YJL084C
YPR110C				YPL236C			YJR079W
YPR112C				YPR134W			YJR152W
YPR132W				YBR037C			YKL010C
YPR137W				YDR022C			YKL134C
YPR143W				YDR031W			YKR096W
YPR163C				YDR512C			YLL001W
YPR169W				YEL011W			YLR125W
YPR186C				YFR003C			YLR233C
YPR187W				YGR232W			YMR064W
YBL046W				YGR247W			YMR094W
YBR030W				YIR016W			YMR136W
YBR048W				YJR008W			YMR204C
YBR135W				YOL117W			YMR219W
YBR164C				YPL203W			YMR276W
YBR171W				YPR184W			YNL091W
YBR175W				YBR214W			YOR005C
YDL015C				YDL149W			YOR011W
YDL084W				YDR425W			YOR147W
YDL145C				YFR015C			YOR221C
YDL157C				YHR097C			YPL150W
YDL212W				YIL045W			YPL177C
YDL219W				YJL057C			YPR022C
YDR012W				YKL026C			YAR015W
YDR064W				YKL192C			YBL008W
YDR086C				YKR089C			YBL109W
YDR158W				YNR033W			YDL025C
YDR198C				YOR124C			YDL180W
YDR267C				YBR101C			YDL203C
YDR410C				YDL137W			YDR264C
YEL001C				YDR099W			YDR338C
YEL027W				YDR511W			YDR401W
YEL048C				YEL052W			YFL031W
YEL054C				YGL188C			YFR020W
YER011W				YGR045C			YFR034C
YER031C				YIL007C			YGL184C
YER070W				YIL070C			YGR007W
YER073W				YMR157C			YGR028W
YER118C				YPR097W			YGR288W
YER157W				YDR214W			YHL027W
YFR028C				YDR244W			YHR012W
YGL020C				YDR504C			YHR048W
YGL031C				YIL024C			YHR090C
YGL105W				YNL100W			YIR034C
YGL232W				YNL165W			YJL078C
YGL245W				YOR317W			YJR078W
YGR027C				YPR042C			YKL088W
YGR060W				YDL207W			YKR034W
YHR007C				YGR016W			YKR062W
YHR010W				YGR046W			YKR072C
YHR013C				YGR212W			YLL027W
YHR021C				YHR054C			YLL029W
YHR039C				YJL105W			YLR234W
YHR041C				YJR053W			YLR266C
YHR193C				YLL006W			YMR022W
YIL039W				YBL091C			YMR083W
YIL040W				YER066W			YMR255W
YIR021W				YGL036W			YNL101W
YJL178C				YHR209W			YNL157W
YJR145C				YJL106W			YOL113W
YKL080W				YJL131C			YOL119C
YKL122C				YNL092W			YOR059C
YKL130C				YPR005C			YOR227W
YLR150W				YBL065W			YOR257W
YLR300W				YDL168W			YPL019C
YLR301W				YKL103C			YPL039W
YLR340W				YKL117W			YPL091W
YLR388W				YLR109W			YPR086W
YML023C				YML131W			YPR198W
YML064C				YMR090W			YPR199C
YMR209C				YMR173W			YAL018C
YMR247C				YEL060C			YAL044C
YMR263W				YGL073W			YAL065C
YNL010W				YIL042C			YBR228W
YNL067W				YIL101C			YBR293W
YNL178W				YJL083W			YCR005C
YNR021W				YJR059W			YDL141W
YOL005C				YKL129C			YDR314C
YOL040C				YMR207C			YDR319C
YOL064C				YDR328C			YDR351W
YOL120C				YER150W			YDR420W
YOR063W				YHR116W			YDR445C
YOR067C				YJL048C			YEL045C
YOR209C				YKR018C			YER045C
YOR216C				YNL208W			YGL005C
YPL037C				YAL004W			YGL131C
YPL094C				YBR149W			YGR003W
YPL254W				YER035W			YGR153W
YPR043W				YHL032C			YHL016C
YPR051W				YML049C			YHR210C
YPR069C				YPL262W			YIL106W
YBR025C				YPR015C			YJL034W
YBR192W				YCR076C			YJL213W
YBR281C				YCR079W			YJR106W
YCL066W				YDR111C			YJR131W
YDL073W				YDR112W			YLL067C
YDL143W				YMR105C			YLR127C
YDR023W				YNL014W			YLR462W
YDR098C				YOR053W			YML061C
YDR121W							YMR095C
YDR212W							YMR096W
YDR370C							YMR272C
YEL003W							YOL163W
YEL029C							YOR017W
YER001W							YPR084W
YER049W							YBL021C
YER060W							YBR297W
YER122C							YCR095C
YFR002W							YDL005C
YFR055W							YDL006W
YGL008C							YDL120W
YGL077C							YDL175C
YGR017W							YDL178W
YGR074W							YDL221W
YGR208W							YDR298C
YGR279C							YEL065W
YHR063C							YGR121C
YHR120W							YGR147C
YIL145C							YHR100C
YJR007W							YKL041W
YJR143C							YKL109W
YKL114C							YKR087C
YKL128C							YLR090W
YKR082W							YML091C
YLR195C							YMR120C
YLR200W							YNL177C
YLR291C							YNL331C
YLR292C							YOR008C
YML060W							YOR184W
YMR127C							YPL002C
YMR132C							YPL024W
YNL166C							YPL074W
YNL188W							YPR178W
YNL244C							YAR023C
YOL076W							YAR069C
YOL140W							YBR156C
YOR115C							YBR295W
YOR166C							YDL248W
YOR222W							YDR124W
YOR254C							YDR242W
YOR315W							YDR538W
YOR323C							YDR542W
YOR346W							YFL048C
YPL199C							YHR134W
YPR119W							YIL117C
YAL012W							YKL079W
YBL054W							YKL104C
YBL081W							YKR033C
YBR055C							YKR091W
YBR079C							YLL018C
YBR220C							YLR225C
YDL236W							YMR054W
YDR211W							YNR006W
YDR257C							YOR104W
YER132C							YBL094C
YGL202W							YBR279W
YGR001C							YCL067C
YGR054W							YCR091W
YGR190C							YDL028C
YGR285C							YDL190C
YHR003C							YDR067C
YHR032W							YDR332W
YHR040W							YDR422C
YHR046C							YDR532C
YHR049W							YEL076W-C
YHR143W							YER116C
YJL025W							YJL077C
YJR014W							YLR045C
YKL029C							YLR116W
YKR079C							YLR246W
YLR172C							YLR253W
YLR179C							YML033W
YLR192C							YMR126C
YLR244C							YMR176W
YML014W							YDR353W
YMR310C							YIL003W
YNL282W							YIL143C
YOR001W							YIL171W
YOR012W							YJL032W
YOR013W							YKL071W
YOR091W							YLL054C
YOR207C							YLR012C
YOR306C							YMR082C
YPR144C							YOL165C
YAL003W							YOR029W
YBL027W							YAL032C
YBL087C							YAL056W
YBL092W							YJL092W
YCR031C							YJR005W
YDR033W							YJR046W
YGL030W							YJR050W
YGL044C							YLR098C
YIL021W							YLR135W
YIL027C							YMR047C
YJL191W							YNL103W
YLR056W							YNL330C
YLR344W							YOR196C
YLR441C							YOR354C
YML024W							YBR112C
YML026C							YCR093W
YMR116C							YDL047W
YMR202W							YDR464W
YMR218C							YGL035C
YOR133W							YGL215W
YOR167C							YIL147C
YPL145C							YJL041W
YBR141C							YLL043W
YBR155W							YLR187W
YCL036W							YMR275C
YDL228C							YNL039W
YDR156W							YDL065C
YDR398W							YDR199W
YER052C							YDR322W
YER086W							YFL036W
YGL026C							YGL129C
YGL169W							YJL146W
YGL178W							YKR031C
YGR078C							YLR202C
YGR079W							YNL180C
YHL007C							YNL258C
YHR070W							YDL165W
YLR074C							YJR130C
YLR451W							YKL073W
YMR010W							YKR015C
YNL163C							YLR082C
YNR026C							YLR115W
YNR027W							YLR250W
YPL068C							YMR085W
YBR187W							YMR190C
YBR254C							YOL023W
YER090W							YDR011W
YFL028C							YDR109C
YJL145W							YGL141W
YJL193W							YHR189W
YKL033W							YJL219W
YKL112W							YML050W
YLR145W							YNL133C
YLR412W							YNR032W
YMR062C							YOR058C
YMR079W							YOR381W
YMR130W							YDR254W
YNL316C							YIL115C
YOR130C							YIL150C
YOR269W							YKL123W
YOR295W							YML065W
YPL051W							YMR098C
YPR139C							YNL041C
YAR002W							YNL116W
YAR018C							YOR076C
YBR028C							YPR055W
YCR065W							YAR019C
YDR153C							YHR115C
YGR189C							YIL047C
YJL080C							YKL174C
YLR041W							YKR093W
YML015C							YLR463C
YML071C							YMR141C
YOL008W							YPL085W
YOL103W							YPL115C
YOR160W							YBL035C
YOR344C							YDR163W
YPL032C							YLR257W
YPL144W							YML098W
YPR068C							YOR075W
YPR162C							YOR148C
YBR082C							YOR366W
YBR153W							YPL071C
YCR047C							YBR215W
YDR020C							YCR017C
YDR026C							YEL031W
YGL211W							YHR158C
YGR169C							YHR164C
YKL024C							YKR002W
YLR180W							YLR394W
YMR177W							YOR290C
YMR270C							YPL259C
YOR274W							YCR024C
YOR283W							YDR432W
YDR302W							YDR433W
YDR367W							YGR097W
YER168C							YJL128C
YGR119C							YML112W
YKL166C							YOL046C
YML063W							YOR333C
YMR125W							YBR294W
YNL095C							YCL056C
YNL111C							YDR520C
YOR094W							YEL008W
YPL069C							YGL041C
YPR058W							YGL159W
YBR032W							YJR098C
YDL055C							YKR098C
YGR063C							YAR066W
YHR133C							YEL068C
YKL090W							YGL139W
YMR316W							YIR033W
YOL014W							YOL062C
YOR318C							YOR064C
YPL244C							YPR101W
YPR113W							YBL034C
YAR075W							YDR215C
YDL112W							YGL170C
YER025W							YJR158W
YGR162W							YNL192W
YJL130C							YOR392W
YJR054W							YPL258C
YLR342W							YDL011C
YNL221C							YKR048C
YNL298W							YLR217W
YOL006C							YOL035C
YOL136C							YOR231W
YBL069W							YPL056C
YBL082C							YDR427W
YEL032W							YDR460W
YHL026C							YDR494W
YHR025W							YEL050C
YIL085C							YER050C
YML082W							YHL014C
YMR296C							YOR037W
YNL068C							YAL039C
YOL030W							YLR138W
YBL077W							YML010W
YDL205C							YNR050C
YDR372C							YOL037C
YDR502C
YGL102C
YHL033C
YJL158C
YJR105W
YPL197C
YAL029C
YEL036C
YJL108C
YLR096W
YLR274W
YNL029C
YNL154C
YBR075W
YDL131W
YDR528W
YML055W
YMR194W
YNL181W
YOR198C
YPR018W
YDR382W
YFR031C
YGL123W
YPL220W
YDR209C
YJR032W
YKL001C
YMR033W
YNL030W
YNL169C
YBR163W
YDL235C
YGR138C
YNL021W
YOR047C
YPL047W
YPR156C
YBR074W
YCL016C
YDR222W
YKL077W
YLL033W
YMR268C
YMR274C
YCR053W
YDL189W
YGL238W
YJL061W
YJL088W
YKL211C
